# Supplementary material for: Metabolite Analysis of Camellia oleifera Fruit Pericarp Using UPLC-MS/MS: A Comparative Study of Three Oil Tea Varieties
Source: Int J Mol Sci. 2024 Nov 7;25(22):11973. doi: 10.3390/ijms252211973 (PMC11594035; doi:10.3390/ijms252211973)
Supplement: Supplementary file 1 [file ijms-25-11973-s001.zip]

Archive with 2 entries (2 files):
- Supplemental Table S1. Metabolite summary table.xlsx
- Supplemental Table S2. Significantly different metabolites.xlsx
