# Supplementary material for: Metabolite Analysis of Camellia oleifera Fruit Pericarp Using UPLC-MS/MS: A Comparative Study of Three Oil Tea Varieties
Source: Int J Mol Sci. 2024 Nov 7;25(22):11973. doi: 10.3390/ijms252211973 (PMC11594035; doi:10.3390/ijms252211973)
Supplement: Supplementary file 1 [file ijms-25-11973-s001.zip › Supplemental Table S1. Metabolite summary table.xlsx]

## Sheet: Sheet1
Supplemental Table 1. Metabolite summary table
#ID	name	Formula	Class I	Class II	COT1	COT2	COT3	SFOT1	SFOT2	SFOT3	BFOT1	BFOT2	BFOT3	COT vs SFOT_log2FC	COT vs SFOT_Pvalue	COT vs SFOT_VIP	COT vs SFOT_(FC_1_Pvalue_0.05_VIP_1)_regulated	COT vs BFOT_log2FC	COT vs BFOT_Pvalue	COT vs BFOT_VIP	COT vs BFOT_(FC_1_Pvalue_0.05_VIP_1)_regulated	SFOT vs BFOT_log2FC	SFOT vs BFOT_Pvalue	SFOT vs BFOT_VIP	SFOT vs BFOT_(FC_1_Pvalue_0.05_VIP_1)_regulated	KEGG_annotation	KEGG_pathway_annotation	LM_ID	NAME	SYSTEMATIC_NAME	SYNONYMS	CATEGORY(lipidmaps)	MAIN_CLASS(lipidmaps)	SUB_CLASS(lipidmaps)	HMDB_ID	kingdom(HMDB)	super_class(HMDB)	HMDB_taxonomy	sub_class(HMDB)	pubchem_compound_id(HMDB)	cas_registry_number(HMDB)
meta_1	Putrescine	C4H12N2	Alkaloids	Alkaloids	1.57427e+06	1.43775e+06	1.77484e+06	178726	230230	155429	1.1933e+06	843572	1.32198e+06	-3.0983	0.00338403	1.12838	down	-0.531318	0.0589896	0.899461	unchanged	2.56698	0.0206839	1.05714	up	C00134	D-Arginine and D-ornithine metabolism(ko00472);;Biosynthesis of secondary metabolites(ko01110);;ABC transporters(ko02010);;Glutathione metabolism(ko00480);;Arginine and proline metabolism(ko00330);;Metabolic pathways(ko01100);;Tropane, piperidine and pyridine alkaloid biosynthesis(ko00960)	--	--	--	--	--	--	--	--	--	--	--	--	--	--
meta_2	Oxalic acid	C2H2O4	Organic acids	Organic acids	23493.1	20088	27307.1	76392.4	65908.7	75375.7	43994.8	52549.6	56411.1	1.62672	0.000637429	1.12534	up	1.11305	0.00628229	1.06311	up	-0.513668	0.0123999	1.00571	down	C00209	Glyoxylate and dicarboxylate metabolism(ko00630);;Metabolic pathways(ko01100);;Purine metabolism(ko00230)	--	--	--	--	--	--	--	HMDB0040196	Organic compounds	Organic acids and derivatives	Carboxylic acids and derivatives	Dicarboxylic acids and derivatives	16306	2050-60-4
meta_3	Methanesulfonic acid	CH4O3S	Organic acids	Organic acids	57661.2	46027.2	39123.5	45394.6	56250.5	40796.4	101000	77118.7	39504.9	0.00156826	0.986958	0.00993968	unchanged	0.522422	0.29633	0.617201	unchanged	0.520853	0.294517	0.621305	unchanged	C11145	Sulfur metabolism(ko00920);;Metabolic pathways(ko01100)	--	--	--	--	--	--	--	HMDB0240280	Organic compounds	Organic acids and derivatives	Organic sulfonic acids and derivatives	Organosulfonic acids and derivatives	6395	75-75-2
meta_4	Succinic anhydride	C4H4O3	Organic acids	Organic acids	463920	435059	480412	482896	429992	404102	236050	254150	210363	-0.069538	0.489915	0.413564	unchanged	-0.98057	0.000251563	1.09817	down	-0.911032	0.00393511	1.072	down	--	--	--	--	--	--	--	--	--	--	--	--	--	--	--	--
meta_5	1-Aminocyclopropane-1-carboxylic acid	C4H7NO2	Organic acids	Organic acids	457088	401285	447086	207127	322991	220305	501615	561758	546420	-0.82538	0.0220791	1.04431	down	0.302963	0.0152719	0.998598	unchanged	1.12834	0.0065141	1.06453	up	C01234	Metabolic pathways(ko01100);;Biosynthesis of secondary metabolites(ko01110);;Cysteine and methionine metabolism(ko00270)	--	--	--	--	--	--	--	HMDB0036458	Organic compounds	Organic acids and derivatives	Carboxylic acids and derivatives	Amino acids, peptides, and analogues	535	22059-21-8
meta_6	L-Azetidine-2-carboxylic acid	C4H7NO2	Amino acids and derivatives	Amino acids and derivatives	359150	429018	427834	206414	225262	146370	358271	346131	293947	-1.09197	0.00304516	1.08813	down	-0.284917	0.0768651	0.85297	unchanged	0.807053	0.0114034	1.01276	up	--	--	--	--	--	--	--	--	--	HMDB0029615	Organic compounds	Organic acids and derivatives	Carboxylic acids and derivatives	Amino acids, peptides, and analogues	17288	2133-34-8
meta_7	Butanone acid	C4H6O3	Organic acids	Organic acids	24750.6	19449.6	19587.6	14674.9	9902.15	11467.7	9951.7	9910.57	12075.1	-0.833468	0.0158896	1.02581	down	-0.99502	0.0152813	1.0484	down	-0.161552	0.449502	0.440988	unchanged	--	--	--	--	--	--	--	--	--	--	--	--	--	--	--	--
meta_8	3-Methyl-1-pentanol	C6H14O	Others	Saccharides and Alcohols	9321.47	10905	10596.4	36818.2	33771.6	36375.7	14092.6	8471.57	8562.89	1.79733	0.000172483	1.1358	up	-0.0251307	0.962191	0.0293484	unchanged	-1.82246	0.00125363	1.09214	down	--	--	--	--	--	--	--	--	--	HMDB0033676	Organic compounds	Organic oxygen compounds	Organooxygen compounds	Alcohols and polyols	11508	20281-83-8
meta_9	Cadaverine	C5H14N2	Alkaloids	Alkaloids	24199.4	18986.2	20416.1	40925.2	39052.5	37464.7	72961.7	65098.7	72298.3	0.891435	0.00132943	1.11635	up	1.73137	0.000258609	1.10448	up	0.839931	0.00264219	1.09038	up	C01672	Lysine degradation(ko00310);;Tropane, piperidine and pyridine alkaloid biosynthesis(ko00960);;Metabolic pathways(ko01100);;Biosynthesis of secondary metabolites(ko01110);;Glutathione metabolism(ko00480)	--	--	--	--	--	--	--	--	--	--	--	--	--	--
meta_10	N,N-Dimethylglycine	C4H9NO2	Amino acids and derivatives	Amino acids and derivatives	3.14635e+06	2.86569e+06	2.7856e+06	3.71092e+06	3.7936e+06	3.5686e+06	7.06127e+06	7.35808e+06	7.14449e+06	0.333385	0.00737804	1.0803	up	1.29518	1.05462e-05	1.11012	up	0.961795	1.22525e-05	1.10475	up	C01026	Glycine, serine and threonine metabolism(ko00260);;Metabolic pathways(ko01100)	--	--	--	--	--	--	--	HMDB0000092	Organic compounds	Organic acids and derivatives	Carboxylic acids and derivatives	Amino acids, peptides, and analogues	673	1118-68-9
meta_11	γ-Aminobutyric acid	C4H9NO2	Organic acids	Organic acids	5.07827e+06	4.75955e+06	4.80464e+06	5.98696e+06	6.27212e+06	6.00065e+06	1.2148e+07	1.25821e+07	1.2449e+07	0.318769	0.000918001	1.11181	up	1.34477	2.49619e-06	1.1115	up	1.026	6.09079e-06	1.10554	up	--	--	--	--	--	--	--	--	--	HMDB0000112	Organic compounds	Organic acids and derivatives	Carboxylic acids and derivatives	Amino acids, peptides, and analogues	119	56-12-2
meta_12	2-Aminoisobutyric acid	C4H9NO2	Organic acids	Organic acids	3.36065e+06	3.63556e+06	3.32723e+06	4.36975e+06	4.56675e+06	4.42534e+06	1.35054e+06	1.31942e+06	1.29158e+06	0.373091	0.00210815	1.112	up	-1.38089	0.00162946	1.10771	down	-1.75398	0.000128465	1.10609	down	--	--	--	--	--	--	--	--	--	HMDB0001906	Organic compounds	Organic acids and derivatives	Carboxylic acids and derivatives	Amino acids, peptides, and analogues	6119	62-57-7
meta_13	Choline	C5H13NO	Alkaloids	Alkaloids	3.45946e+07	3.30723e+07	3.31615e+07	4.10164e+07	4.16131e+07	4.15323e+07	1.25316e+07	1.16574e+07	1.16203e+07	0.300597	0.00151316	1.12946	up	-1.49407	1.90943e-05	1.11097	down	-1.79467	1.05508e-06	1.10662	down	C00114	Glycerophospholipid metabolism(ko00564);;Metabolic pathways(ko01100);;ABC transporters(ko02010);;Glycine, serine and threonine metabolism(ko00260)	--	--	--	--	--	--	--	--	--	--	--	--	--	--
meta_14	Tartronate semialdehyde	C3H4O4	Organic acids	Organic acids	298843	325765	255890	414886	426184	414130	97311.3	66659.2	67236.4	0.518509	0.0222779	1.08182	up	-1.94529	0.00269366	1.0888	down	-2.4638	0.000208838	1.10471	down	C01146	Metabolic pathways(ko01100);;Glyoxylate and dicarboxylate metabolism(ko00630);;Ascorbate and aldarate metabolism(ko00053)	--	--	--	--	--	--	--	--	--	--	--	--	--	--
meta_15	Hydroxypyruvic acid	C3H4O4	Organic acids	Organic acids	309605	283675	321683	419210	435043	383871	62611.4	69978.6	71579.4	0.436381	0.00589202	1.07597	up	-2.1644	0.00134604	1.10729	down	-2.60078	0.00143404	1.10255	down	C00168	Carbon metabolism(ko01200);;Biosynthesis of secondary metabolites(ko01110);;Glyoxylate and dicarboxylate metabolism(ko00630);;Glycine, serine and threonine metabolism(ko00260);;Metabolic pathways(ko01100)	--	--	--	--	--	--	--	HMDB0001352	Organic compounds	Organic acids and derivatives	Hydroxy acids and derivatives	Beta hydroxy acids and derivatives	964	1113-60-6
meta_16	2-Hydroxyisobutyric acid	C4H8O3	Organic acids	Organic acids	34803.2	35066.5	18671.1	82883.6	78962.5	53438.6	19823	21070.4	20258.9	1.31334	0.0252718	1.01669	up	-0.476392	0.233844	0.715638	unchanged	-1.78973	0.0306306	1.04162	down	--	--	--	--	--	--	--	--	--	HMDB0000729	Organic compounds	Organic acids and derivatives	Hydroxy acids and derivatives	Alpha hydroxy acids and derivatives	11671	594-61-6
meta_17	3-Hydroxybutyric acid	C4H8O3	Organic acids	Organic acids	2.96412e+06	2.84606e+06	2.86721e+06	4.04764e+06	3.50288e+06	3.42167e+06	957210	942472	1.001e+06	0.334705	0.0557741	1.0102	unchanged	-1.58112	2.8395e-05	1.11156	down	-1.91582	0.0050104	1.09521	down	C01089	Metabolic pathways(ko01100);;Synthesis and degradation of ketone bodies(ko00072);;Butanoate metabolism(ko00650)	--	--	--	--	--	--	--	HMDB0000442	Organic compounds	Organic acids and derivatives	Hydroxy acids and derivatives	Beta hydroxy acids and derivatives	94318	6168-83-8
meta_18	Malonic acid	C3H4O4	Organic acids	Organic acids	2.89579e+06	3.11853e+06	3.18442e+06	3.30198e+06	3.3975e+06	3.42876e+06	978294	912005	972092	0.139879	0.0540395	0.970864	unchanged	-1.68375	0.00101323	1.10853	down	-1.82362	8.78024e-06	1.10622	down	C00383	Metabolic pathways(ko01100);;Fatty acid metabolism(ko01212);;beta-Alanine metabolism(ko00410);;Pyrimidine metabolism(ko00240);;Fatty acid biosynthesis(ko00061)	LMFA01170041	Malonic acid	Propanedioic acid	-	Fatty Acyls [FA]	Fatty Acids and Conjugates [FA01]	Dicarboxylic acids [FA0117]	HMDB0000691	Organic compounds	Organic acids and derivatives	Carboxylic acids and derivatives	Dicarboxylic acids and derivatives	867	141-82-2
meta_19	L-Serine	C3H7NO3	Amino acids and derivatives	Amino acids and derivatives	1.60603e+06	1.57859e+06	1.62996e+06	1.24964e+06	1.2382e+06	1.28524e+06	1.16968e+06	1.10473e+06	1.00171e+06	-0.351727	7.25706e-05	1.13193	down	-0.558234	0.00542559	1.09108	down	-0.206507	0.0673357	0.943025	unchanged	C00065	Biosynthesis of secondary metabolites(ko01110);;Glycine, serine and threonine metabolism(ko00260);;Carbon metabolism(ko01200);;Monobactam biosynthesis(ko00261);;Glyoxylate and dicarboxylate metabolism(ko00630);;ABC transporters(ko02010);;Metabolic pathways(ko01100);;Cysteine and methionine metabolism(ko00270);;Biosynthesis of amino acids(ko01230);;Cyanoamino acid metabolism(ko00460);;Sulfur metab…	--	--	--	--	--	--	--	--	--	--	--	--	--	--
meta_20	Diethanolamine	C4H11NO2	Alkaloids	Alkaloids	152963	149876	170017	121785	136723	139933	138124	131917	130553	-0.247437	0.0424484	0.943856	unchanged	-0.237467	0.0477879	0.972809	unchanged	0.00996944	0.913999	0.0654548	unchanged	C06772	Glycerophospholipid metabolism(ko00564)	--	--	--	--	--	--	--	HMDB0004437	Organic compounds	Organic nitrogen compounds	Organonitrogen compounds	Amines	8113	111-42-2
meta_21	Cytosine*	C4H5N3O	Nucleotides and derivatives	Nucleotides and derivatives	141751	108909	116818	111003	117864	105231	93105.9	91911.3	77253	-0.129821	0.381536	0.531729	unchanged	-0.482604	0.0514524	0.939273	unchanged	-0.352783	0.0225208	0.980583	unchanged	--	--	--	--	--	--	--	--	--	--	--	--	--	--	--	--
meta_22	Isocytosine*	C4H5N3O	Nucleotides and derivatives	Nucleotides and derivatives	280263	296484	358106	654621	733173	567621	86556.6	68633.9	56147	1.06487	0.00840809	1.08754	up	-2.15971	0.00468238	1.08882	down	-3.22458	0.00540391	1.09176	down	--	--	--	--	--	--	--	--	--	--	--	--	--	--	--	--
meta_23	Histamine	C5H9N3	Alkaloids	Alkaloids	114033	106632	110697	120067	125156	117618	88373.4	76917.9	66543.7	0.130984	0.0272684	0.982645	unchanged	-0.524424	0.024609	1.03249	down	-0.655408	0.0126362	1.05845	down	C00388	Histidine metabolism(ko00340);;Metabolic pathways(ko01100);;Biosynthesis of secondary metabolites(ko01110)	--	--	--	--	--	--	--	HMDB0000870	Organic compounds	Organic nitrogen compounds	Organonitrogen compounds	Amines	774	51-45-6
meta_24	Uracil	C4H4N2O2	Nucleotides and derivatives	Nucleotides and derivatives	121746	144240	144313	143231	120402	159409	150432	140503	134714	0.0391263	0.772315	0.176093	unchanged	0.0560199	0.598261	0.310546	unchanged	0.0168936	0.948293	0.0393513	unchanged	C00106	Metabolic pathways(ko01100);;Pantothenate and CoA biosynthesis(ko00770);;Pyrimidine metabolism(ko00240);;beta-Alanine metabolism(ko00410)	--	--	--	--	--	--	--	--	--	--	--	--	--	--
meta_25	5,6-Dihydrouracil	C4H6N2O2	Nucleotides and derivatives	Nucleotides and derivatives	16804.3	22359.5	19896.3	28625.2	22439.9	30601.5	35719.6	31479.3	36183.4	0.464913	0.0721123	0.898948	unchanged	0.814744	0.00258933	1.06642	up	0.349831	0.0788411	0.866385	unchanged	C00429	beta-Alanine metabolism(ko00410);;Pantothenate and CoA biosynthesis(ko00770);;Pyrimidine metabolism(ko00240);;Metabolic pathways(ko01100)	--	--	--	--	--	--	--	HMDB0000076	Organic compounds	Organoheterocyclic compounds	Diazines	Pyrimidines and pyrimidine derivatives	649	504-07-4
meta_26	L-Proline	C5H9NO2	Amino acids and derivatives	Amino acids and derivatives	5.12312e+06	4.76076e+06	5.27646e+06	8.04854e+06	8.76579e+06	8.32027e+06	1.18698e+07	1.12792e+07	1.15436e+07	0.729817	0.000353559	1.12622	up	1.19535	1.01967e-05	1.10979	up	0.465533	0.000366747	1.09137	up	C00148	ABC transporters(ko02010);;Biosynthesis of secondary metabolites(ko01110);;Arginine and proline metabolism(ko00330);;Metabolic pathways(ko01100);;Carbapenem biosynthesis(ko00332);;Biosynthesis of amino acids(ko01230);;Aminoacyl-tRNA biosynthesis(ko00970)	--	--	--	--	--	--	--	--	--	--	--	--	--	--
meta_27	Fumaric acid	C4H4O4	Organic acids	Organic acids	110596	100565	43773.4	180830	175694	190943	199331	126005	200458	1.2131	0.0375426	1.04461	up	1.12347	0.0503561	0.905317	unchanged	-0.0896314	0.798573	0.158076	unchanged	C00122	Tyrosine metabolism(ko00350);;Alanine, aspartate and glutamate metabolism(ko00250);;Metabolic pathways(ko01100);;Arginine biosynthesis(ko00220);;Nicotinate and nicotinamide metabolism(ko00760);;Oxidative phosphorylation(ko00190);;Carbon metabolism(ko01200);;Citrate cycle (TCA cycle)(ko00020);;Butanoate metabolism(ko00650);;Biosynthesis of secondary metabolites(ko01110);;Phenylalanine metabolism(k…	--	--	--	--	--	--	--	HMDB0000134	Organic compounds	Organic acids and derivatives	Carboxylic acids and derivatives	Dicarboxylic acids and derivatives	444972	110-17-8
meta_28	3-Methyl-2-Oxobutanoic acid	C5H8O3	Organic acids	Organic acids	45317.9	56737	46623.4	115275	128988	134606	11.5146	11.3634	11.2127	1.35381	0.00085332	1.1224	up	-12.0722	0.00526217	1.10093	down	-13.426	0.00206077	1.10239	down	C00141	Valine, leucine and isoleucine biosynthesis(ko00290);;Metabolic pathways(ko01100);;Glucosinolate biosynthesis(ko00966);;Pantothenate and CoA biosynthesis(ko00770);;Biosynthesis of amino acids(ko01230);;2-Oxocarboxylic acid metabolism(ko01210);;Biosynthesis of secondary metabolites(ko01110);;Valine, leucine and isoleucine degradation(ko00280)	--	--	--	--	--	--	--	HMDB0030027	Organic compounds	Lipids and lipid-like molecules	Fatty Acyls	Fatty acid esters	11160	556-24-1
meta_29	4-Oxopentanoic Acid	C5H8O3	Organic acids	Organic acids	6916.94	9739.87	11353.5	23532.9	23658.1	17980.6	11.5146	11.3634	11.2127	1.23671	0.00770634	1.06981	up	-9.64151	0.0187855	1.07186	down	-10.8782	0.00735158	1.09083	down	--	--	--	--	--	--	--	--	--	HMDB0000720	Organic compounds	Organic acids and derivatives	Keto acids and derivatives	Gamma-keto acids and derivatives	11579	123-76-2
meta_30	N-Acetyl-L-glycine	C4H7NO3	Amino acids and derivatives	Amino acids and derivatives	140692	160298	204348	84524.6	79872	104823	7754.71	6438.53	7188.09	-0.901053	0.0380394	1.01274	down	-4.54949	0.0133136	1.08341	down	-3.64844	0.00836447	1.08834	down	--	--	--	--	--	--	--	--	--	--	--	--	--	--	--	--
meta_31	Guanidinoacetate	C3H7N3O2	Alkaloids	Alkaloids	153676	120888	173642	80222.4	82588.7	100462	11.5146	11.3634	11.2127	-0.758981	0.0415784	1.0028	down	-13.6556	0.0104305	1.08968	down	-12.8966	0.00525927	1.09539	down	C00581	Glycine, serine and threonine metabolism(ko00260);;Arginine and proline metabolism(ko00330);;Metabolic pathways(ko01100)	--	--	--	--	--	--	--	HMDB0000128	Organic compounds	Organic acids and derivatives	Carboxylic acids and derivatives	Amino acids, peptides, and analogues	763	352-97-6
meta_32	Indole	C8H7N	Alkaloids	Plumerane	135055	117438	136070	708805	673327	684830	93918.3	67026.6	78862.7	2.41422	1.22047e-05	1.13875	up	-0.706696	0.00855135	1.03384	down	-3.12091	2.9199e-06	1.10592	down	C00463	Benzoxazinoid biosynthesis(ko00402);;Phenylalanine, tyrosine and tryptophan biosynthesis(ko00400);;Biosynthesis of secondary metabolites(ko01110);;Tryptophan metabolism(ko00380);;Metabolic pathways(ko01100)	--	--	--	--	--	--	--	HMDB0035924	Organic compounds	Organoheterocyclic compounds	Heteroaromatic compounds	_	8027	109-97-7
meta_33	L-Valine	C5H11NO2	Amino acids and derivatives	Amino acids and derivatives	1.17313e+07	1.25927e+07	1.25113e+07	2.05094e+07	2.20094e+07	1.93648e+07	1.63226e+07	1.56626e+07	1.59345e+07	0.747217	0.00412835	1.11877	up	0.380054	0.000689352	1.09472	up	-0.367162	0.0208014	1.04828	down	C00183	ABC transporters(ko02010);;Metabolic pathways(ko01100);;Valine, leucine and isoleucine biosynthesis(ko00290);;Pantothenate and CoA biosynthesis(ko00770);;Biosynthesis of amino acids(ko01230);;Cyanoamino acid metabolism(ko00460);;Penicillin and cephalosporin biosynthesis(ko00311);;Aminoacyl-tRNA biosynthesis(ko00970);;Glucosinolate biosynthesis(ko00966);;Biosynthesis of secondary metabolites(ko011…	--	--	--	--	--	--	--	--	--	--	--	--	--	--
meta_34	5-Aminovaleric acid	C5H11NO2	Organic acids	Organic acids	41879.7	47035	34298.6	42861.9	52756.8	31306.6	420834	334098	319014	0.0224606	0.873979	0.0973264	unchanged	3.12493	0.00914814	1.0906	up	3.10247	0.00806609	1.08442	up	C00431	Lysine degradation(ko00310);;Metabolic pathways(ko01100);;Arginine and proline metabolism(ko00330)	--	--	--	--	--	--	--	HMDB0003355	Organic compounds	Organic acids and derivatives	Carboxylic acids and derivatives	Amino acids, peptides, and analogues	138	660-88-8
meta_35	Betaine	C5H11NO2	Alkaloids	Alkaloids	1.56474e+06	1.53508e+06	1.72813e+06	2.61019e+06	2.11637e+06	2.19856e+06	1.72898e+06	1.37876e+06	1.56803e+06	0.516284	0.031359	1.03173	up	-0.0503987	0.693406	0.234384	unchanged	-0.566682	0.0198617	0.994484	unchanged	C00719	Glycine, serine and threonine metabolism(ko00260);;ABC transporters(ko02010);;Metabolic pathways(ko01100)	--	--	--	--	--	--	--	HMDB0000043	Organic compounds	Organic acids and derivatives	Carboxylic acids and derivatives	Amino acids, peptides, and analogues	248	6915-17-9
meta_36	D-Erythronolactone	C4H6O4	Organic acids	Organic acids	20897.4	18962.9	24127.8	29383.7	14170.3	14896.8	66348.5	44341.4	61559	-0.208104	0.750843	0.199963	unchanged	1.4145	0.0277142	1.04012	up	1.6226	0.0124727	1.01372	up	--	--	--	--	--	--	--	--	--	HMDB0000349	Organic compounds	Organoheterocyclic compounds	Lactones	Gamma butyrolactones	5325915	17675-99-9
meta_37	succinic acid	C4H6O4	Organic acids	Organic acids	5.29309e+07	5.35428e+07	5.03641e+07	4.88786e+07	5.10335e+07	5.2704e+07	2.42434e+07	2.32875e+07	2.44898e+07	-0.0395463	0.394754	0.490918	unchanged	-1.12262	0.000323878	1.10954	down	-1.08308	0.00065784	1.10279	down	C00042	Phenylalanine metabolism(ko00360);;Lysine degradation(ko00310);;Pyruvate metabolism(ko00620);;Carbon metabolism(ko01200);;Citrate cycle (TCA cycle)(ko00020);;Butanoate metabolism(ko00650);;Biosynthesis of secondary metabolites(ko01110);;Propanoate metabolism(ko00640);;Nicotinate and nicotinamide metabolism(ko00760);;Sulfur metabolism(ko00920);;Oxidative phosphorylation(ko00190);;Tyrosine metaboli…	LMFA01170043	Succinic acid	Butanedioic acid	Amber acid; Dihydrofumaric acid; Wormwood acid	Fatty Acyls [FA]	Fatty Acids and Conjugates [FA01]	Dicarboxylic acids [FA0117]	--	--	--	--	--	--	--
meta_38	Methylmalonic acid	C4H6O4	Organic acids	Organic acids	5.25893e+07	5.37553e+07	4.93399e+07	5.11823e+07	5.07343e+07	4.95021e+07	2.46042e+07	2.33658e+07	2.41048e+07	-0.0392786	0.399622	0.512247	unchanged	-1.11044	0.00121344	1.10721	down	-1.07116	4.91929e-06	1.10573	down	C02170	Metabolic pathways(ko01100);;Pyrimidine metabolism(ko00240);;Valine, leucine and isoleucine degradation(ko00280);;Propanoate metabolism(ko00640)	LMFA01170118	Methylmalonic acid	2-methyl-propanedioic acid	-	Fatty Acyls [FA]	Fatty Acids and Conjugates [FA01]	Dicarboxylic acids [FA0117]	HMDB0000202	Organic compounds	Organic acids and derivatives	Carboxylic acids and derivatives	Dicarboxylic acids and derivatives	487	516-05-2
meta_39	β-Hydroxyisovaleric acid	C5H10O3	Organic acids	Organic acids	24207.8	30599.5	21974.7	51222	65247.5	71909.3	21432.5	36148.4	52448	1.29468	0.0147554	1.07378	up	0.439933	0.341501	0.568439	unchanged	-0.854748	0.0821667	0.851869	unchanged	--	--	--	--	--	--	--	--	--	HMDB0000754	Organic compounds	Lipids and lipid-like molecules	Fatty Acyls	Fatty acids and conjugates	69362	625-08-1
meta_40	Aminomalonic acid	C3H5NO4	Organic acids	Organic acids	2.01943e+06	2.1287e+06	1.90667e+06	2.00442e+06	2.00307e+06	1.96223e+06	952668	929833	926244	-0.0190295	0.704333	0.240962	unchanged	-1.10681	0.00307286	1.10469	down	-1.08778	3.3214e-06	1.10642	down	--	--	--	--	--	--	--	--	--	--	--	--	--	--	--	--
meta_41	L-Homoserine	C4H9NO3	Amino acids and derivatives	Amino acids and derivatives	9.34547e+06	9.32565e+06	9.80252e+06	1.24344e+06	1.34488e+06	1.23894e+06	2.07545e+06	2.33544e+06	2.05741e+06	-2.8959	0.000198571	1.13895	down	-2.14023	1.87008e-05	1.1112	down	0.755673	0.00492515	1.08138	up	C00263	Biosynthesis of amino acids(ko01230);;Sulfur metabolism(ko00920);;Biosynthesis of secondary metabolites(ko01110);;Glycine, serine and threonine metabolism(ko00260);;Metabolic pathways(ko01100);;Cysteine and methionine metabolism(ko00270);;Lysine biosynthesis(ko00300)	--	--	--	--	--	--	--	--	--	--	--	--	--	--
meta_42	L-Threonine	C4H9NO3	Amino acids and derivatives	Amino acids and derivatives	9.12572e+06	8.45824e+06	9.22662e+06	1.1808e+06	1.20567e+06	1.10411e+06	1.95902e+06	1.98898e+06	2.03075e+06	-2.94121	0.00081493	1.13758	down	-2.16398	0.00111841	1.10985	down	0.77723	6.24797e-05	1.10256	up	C00188	Glycine, serine and threonine metabolism(ko00260);;Biosynthesis of secondary metabolites(ko01110);;Monobactam biosynthesis(ko00261);;ABC transporters(ko02010);;Metabolic pathways(ko01100);;Valine, leucine and isoleucine biosynthesis(ko00290);;Biosynthesis of amino acids(ko01230);;Porphyrin and chlorophyll metabolism(ko00860);;Aminoacyl-tRNA biosynthesis(ko00970)	--	--	--	--	--	--	--	--	--	--	--	--	--	--
meta_43	N-Benzylmethylene isomethylamine	C8H9N	Alkaloids	Alkaloids	846051	890667	893002	1.47532e+06	1.53222e+06	1.46523e+06	553162	510282	468380	0.766427	3.76397e-05	1.13579	up	-0.782539	0.000598028	1.09896	down	-1.54897	8.6841e-06	1.10456	down	--	--	--	--	--	--	--	--	--	--	--	--	--	--	--	--
meta_44	D-(-)-Threose	C4H8O4	Others	Saccharides and Alcohols	354602	336753	382225	79807.5	66192.5	55524.4	118201	95974.4	89322.9	-2.42726	0.000272032	1.1338	down	-1.83108	0.000217608	1.10415	down	0.59618	0.0409872	0.924095	unchanged	--	--	--	--	--	--	--	--	--	--	--	--	--	--	--	--
meta_45	Benzamide	C7H7NO	Phenolic acids	Phenolic acids	5.67233e+06	5.65508e+06	5.69537e+06	63297.6	56827.7	57976.3	411916	371168	400406	-6.58021	2.3444e-06	1.1398	down	-3.84773	6.36959e-10	1.11252	down	2.73249	0.00100983	1.10397	up	--	--	--	--	--	--	--	--	--	--	--	--	--	--	--	--
meta_46	Phenethylamine	C8H11N	Alkaloids	Alkaloids	2.38095e+07	2.24657e+07	2.34184e+07	238473	243855	295373	2.02299e+06	1.94908e+06	1.99113e+06	-6.49203	0.000293882	1.13912	down	-3.54661	0.000340444	1.11175	down	2.94542	5.7199e-07	1.10635	up	C05332	Phenylalanine metabolism(ko00360);;Metabolic pathways(ko01100)	--	--	--	--	--	--	--	HMDB0012275	Organic compounds	Benzenoids	Benzene and substituted derivatives	Phenethylamines	1001	64-04-0
meta_47	4-Hydroxybenzaldehyde	C7H6O2	Phenolic acids	Phenolic acids	57171.8	64668.4	52524.4	63651.7	70581.6	89562.7	68071.8	81635	60860.1	0.350346	0.154948	0.792557	unchanged	0.266796	0.179087	0.723798	unchanged	-0.0835499	0.678843	0.241763	unchanged	C00633	Metabolic pathways(ko01100)	--	--	--	--	--	--	--	--	--	--	--	--	--	--
meta_48	Nicotinamide	C6H6N2O	Others	Vitamin	349698	383387	372967	340214	331341	323341	219584	177914	209092	-0.152047	0.0464528	0.97805	unchanged	-0.87129	0.00061776	1.09256	down	-0.719243	0.00423553	1.08385	down	C00153	Metabolic pathways(ko01100);;Nicotinate and nicotinamide metabolism(ko00760)	--	--	--	--	--	--	--	HMDB0001406	Organic compounds	Organoheterocyclic compounds	Pyridines and derivatives	Pyridinecarboxylic acids and derivatives	936	98-92-0
meta_49	2-Phenylethanol	C8H10O	Phenolic acids	Phenolic acids	3.76608e+06	4.22927e+06	3.60457e+06	10.5188	10.6445	10.6296	334039	249061	236339	-18.461	0.00233611	1.1345	down	-3.83724	0.0021744	1.10639	down	14.6238	0.0123727	1.08004	up	C05853	Phenylalanine metabolism(ko00360)	--	--	--	--	--	--	--	HMDB0041615	Organic compounds	Benzenoids	Benzene and substituted derivatives	_	91978	56011-02-0
meta_50	Isonicotinic acid*	C6H5NO2	Others	Vitamin	33341.3	34476.7	27552.6	66876.3	76164.1	76934.8	17036.5	22528.7	8464.22	1.20971	0.000878903	1.12043	up	-1.09509	0.0415325	0.960087	unchanged	-2.3048	0.000513521	1.08905	down	--	--	--	--	--	--	--	--	--	--	--	--	--	--	--	--
meta_51	Nicotinic acid (Vitamin B3)*	C6H5NO2	Others	Vitamin	29890.6	26326.7	24176.5	70850.1	73389.4	76326.5	9874.8	10951.6	27902.2	1.4609	3.5258e-05	1.13433	up	-0.885493	0.20646	0.729895	unchanged	-2.34639	0.00693327	1.08304	down	--	--	--	--	--	--	--	--	--	--	--	--	--	--	--	--
meta_52	2-Picolinic acid	C6H5NO2	Organic acids	Organic acids	9.43118	9.10609	9.32055	19926.2	24147.8	13181.9	11.5146	11.3634	11.2127	10.9447	0.0268981	1.08084	up	0.285958	9.25567e-05	1.10403	up	-10.6588	0.0269037	1.04965	down	C10164	Metabolic pathways(ko01100);;Tryptophan metabolism(ko00380)	--	--	--	--	--	--	--	HMDB0002243	Organic compounds	Organoheterocyclic compounds	Pyridines and derivatives	Pyridinecarboxylic acids and derivatives	1018	98-98-6
meta_53	4-Hydroxybenzyl Alcohol	C7H8O2	Phenolic acids	Phenolic acids	9.43118	9.10609	9.32055	10.5188	10.6445	10.6296	11.5146	11.3634	11.2127	0.18698	0.0018352	1.12592	up	0.285958	9.25567e-05	1.10403	up	0.0989781	0.00525284	1.07388	up	--	--	--	--	--	--	--	--	--	HMDB0011724	Organic compounds	Benzenoids	Benzene and substituted derivatives	Benzyl alcohols	125	623-05-2
meta_54	4-MethylCatechol	C7H8O2	Phenolic acids	Phenolic acids	9.43118	9.10609	9.32055	10.5188	10.6445	10.6296	11.5146	11.3634	11.2127	0.18698	0.0018352	1.12592	up	0.285958	9.25567e-05	1.10403	up	0.0989781	0.00525284	1.07388	up	C06730	Metabolic pathways(ko01100)	--	--	--	--	--	--	--	--	--	--	--	--	--	--
meta_55	2-Aminoethylphosphonic Acid	C2H8NO3P	Lipids	Glycerol ester	29266	33427.4	38448.3	46679	40030.6	45142.8	19493	22413.8	22076.6	0.388398	0.0408022	0.955465	unchanged	-0.654441	0.0319408	1.01309	down	-1.04284	0.00263819	1.08637	down	C03557	Phosphonate and phosphinate metabolism(ko00440);;ABC transporters(ko02010);;Metabolic pathways(ko01100)	--	--	--	--	--	--	--	HMDB0011747	Organic compounds	Organic acids and derivatives	Organic phosphonic acids and derivatives	Organic phosphonic acids	339	2041-14-7
meta_56	Pyrogallol	C6H6O3	Phenolic acids	Phenolic acids	9.43118	9.10609	9.32055	10.5188	10.6445	10.6296	11.5146	11.3634	11.2127	0.18698	0.0018352	1.12592	up	0.285958	9.25567e-05	1.10403	up	0.0989781	0.00525284	1.07388	up	--	--	--	--	--	--	--	--	--	HMDB0013674	Organic compounds	Benzenoids	Phenols	Benzenetriols and derivatives	1057	87-66-1
meta_57	Methyl 2-furoate	C6H6O3	Organic acids	Organic acids	9.43118	9.10609	9.32055	10.5188	10.6445	10.6296	11.5146	11.3634	11.2127	0.18698	0.0018352	1.12592	up	0.285958	9.25567e-05	1.10403	up	0.0989781	0.00525284	1.07388	up	--	--	--	--	--	--	--	--	--	--	--	--	--	--	--	--
meta_58	Cyclo(Ala-Gly)	C5H8N2O2	Amino acids and derivatives	Amino acids and derivatives	112849	104508	104183	100669	101719	108473	232019	242357	234869	-0.048528	0.396727	0.489311	unchanged	1.14204	7.01565e-06	1.11021	up	1.19056	7.45665e-06	1.105	up	--	--	--	--	--	--	--	--	--	HMDB0031547	Organic compounds	Organic acids and derivatives	Carboxylic acids and derivatives	Amino acids, peptides, and analogues	107297	4526-77-6
meta_59	5-Oxo-L-Proline	C5H7NO3	Amino acids and derivatives	Amino acids and derivatives	3909.75	2857.09	5764.03	1906.83	3970.42	3185.1	12552.5	9014.75	11583.3	-0.472298	0.335314	0.553327	unchanged	1.44916	0.00800811	1.03501	up	1.92145	0.00589992	1.0595	up	C01879	Glutathione metabolism(ko00480);;Metabolic pathways(ko01100)	--	--	--	--	--	--	--	HMDB0000267	Organic compounds	Organic acids and derivatives	Carboxylic acids and derivatives	Amino acids, peptides, and analogues	7405	98-79-3
meta_60	DL-Pipecolic Acid	C6H11NO2	Organic acids	Organic acids	1.02417e+06	1.13958e+06	938931	1.74414e+06	1.45416e+06	1.30414e+06	2.23652e+06	1.97168e+06	1.82879e+06	0.531249	0.0512897	0.974318	unchanged	0.959842	0.00582325	1.07363	up	0.428593	0.0440942	0.912042	unchanged	C00408	Lysine degradation(ko00310);;Tropane, piperidine and pyridine alkaloid biosynthesis(ko00960);;Biosynthesis of secondary metabolites(ko01110);;Metabolic pathways(ko01100)	--	--	--	--	--	--	--	HMDB0000070	Organic compounds	Organic acids and derivatives	Carboxylic acids and derivatives	Amino acids, peptides, and analogues	849	535-75-1
meta_61	Cycloleucine	C6H11NO2	Amino acids and derivatives	Amino acids and derivatives	4.39011e+06	3.96712e+06	4.13263e+06	5.35139e+06	5.24126e+06	4.87474e+06	5.92056e+06	5.74814e+06	5.07549e+06	0.308581	0.0067852	1.06483	up	0.420989	0.0174712	1.03193	up	0.112408	0.241378	0.647114	unchanged	--	--	--	--	--	--	--	--	--	HMDB0062225	Organic compounds	Organic acids and derivatives	Carboxylic acids and derivatives	Amino acids, peptides, and analogues	2901	52-52-8
meta_62	4-Guanidinobutanal	C5H11N3O	Others	Others	4.01685e+06	4.12061e+06	4.02399e+06	4.95483e+06	5.29732e+06	5.3063e+06	5.42172e+06	5.89977e+06	4.44272e+06	0.354753	0.00663082	1.11486	up	0.364436	0.106478	0.904431	unchanged	0.00968299	0.889836	0.0852064	unchanged	C02647	Arginine and proline metabolism(ko00330);;Metabolic pathways(ko01100)	--	--	--	--	--	--	--	--	--	--	--	--	--	--
meta_63	Methylenesuccinic acid	C5H6O4	Organic acids	Organic acids	42695	56063.2	48806.5	141069	111926	112565	48870.6	37749.4	35849.5	1.3091	0.00901876	1.09614	up	-0.273607	0.210063	0.665338	unchanged	-1.58271	0.00644802	1.07197	down	C00490	C5-Branched dibasic acid metabolism(ko00660);;Metabolic pathways(ko01100)	LMFA01170063	Itaconic acid	2-methylenebutanedioic acid	2-methylidenebutanedioic acid;2-methylenesuccinic acid; 2-propene-1,2-dicarboxylic acid; Methylenesuccinic acid; propylenedicarboxylic acid	Fatty Acyls [FA]	Fatty Acids and Conjugates [FA01]	Dicarboxylic acids [FA0117]	HMDB0002092	Organic compounds	Lipids and lipid-like molecules	Fatty Acyls	Fatty acids and conjugates	811	97-65-4
meta_64	N-Acetylputrescine	C6H14N2O	Alkaloids	Alkaloids	38138.7	50040	56092.1	65918	52161.8	76077.3	35181	45173.5	54629.5	0.429667	0.133857	0.787112	unchanged	-0.100727	0.708413	0.219113	unchanged	-0.530393	0.0943835	0.820998	unchanged	C02714	Metabolic pathways(ko01100);;Arginine and proline metabolism(ko00330)	--	--	--	--	--	--	--	--	--	--	--	--	--	--
meta_65	Agmatine	C5H14N4	Alkaloids	Alkaloids	447929	350959	435849	51045.5	56208	62213.9	25002.1	26404.9	23049.6	-2.86146	0.00681122	1.12316	down	-4.04553	0.00612436	1.09893	down	-1.18407	0.00636385	1.08268	down	C00179	Metabolic pathways(ko01100);;Arginine and proline metabolism(ko00330)	--	--	--	--	--	--	--	--	--	--	--	--	--	--
meta_66	5-Aminolevulinate	C5H9NO3	Alkaloids	Alkaloids	5.40732e+06	4.79881e+06	4.85808e+06	3.05513e+06	2.88952e+06	3.09133e+06	1.68804e+06	2.03406e+06	1.56741e+06	-0.735894	0.00527603	1.11714	down	-1.51663	0.000295466	1.10077	down	-0.780733	0.00519858	1.07512	down	C00430	Porphyrin and chlorophyll metabolism(ko00860);;Metabolic pathways(ko01100);;Glycine, serine and threonine metabolism(ko00260);;ABC transporters(ko02010);;Biosynthesis of secondary metabolites(ko01110)	--	--	--	--	--	--	--	HMDB0001149	Organic compounds	Organic acids and derivatives	Carboxylic acids and derivatives	Amino acids, peptides, and analogues	137	106-60-5
meta_67	N-acetyl-beta-alanine	C5H9NO3	Amino acids and derivatives	Amino acids and derivatives	60931.7	60142.7	49832.8	35861	34651.6	37246.2	67314.4	62709.8	63463.9	-0.660084	0.0236817	1.0768	down	0.184288	0.158656	0.777729	unchanged	0.844372	0.000370386	1.09996	up	C01073	beta-Alanine metabolism(ko00410)	--	--	--	--	--	--	--	HMDB0061880	Organic compounds	Organic acids and derivatives	Carboxylic acids and derivatives	Carboxylic acids	76406	3025-95-4
meta_68	Trans-4-Hydroxy-L-proline	C5H9NO3	Amino acids and derivatives	Amino acids and derivatives	63017.1	69468.3	109516	63970.8	51507.8	58357.7	284859	285488	256908	-0.439348	0.255432	0.688606	unchanged	1.81518	0.000794322	1.09539	up	2.25453	0.000560282	1.10221	up	C01157	Metabolic pathways(ko01100);;Arginine and proline metabolism(ko00330);;ABC transporters(ko02010)	--	--	--	--	--	--	--	HMDB0000725	Organic compounds	Organic acids and derivatives	Carboxylic acids and derivatives	Amino acids, peptides, and analogues	5810	51-35-4
meta_69	3-Guanidinopropionic acid	C4H9N3O2	Organic acids	Organic acids	663243	620266	594226	280829	292181	276830	18862.2	16946.7	15092.3	-1.14263	0.00231641	1.13163	down	-5.20964	0.00105866	1.11012	down	-4.06701	0.00014902	1.10624	down	--	--	--	--	--	--	--	--	--	HMDB0013222	Organic compounds	Organic nitrogen compounds	Organonitrogen compounds	Guanidines	67701	_
meta_70	Creatine	C4H9N3O2	Organic acids	Organic acids	325114	473395	496837	370590	340673	286019	11.5146	11.3634	11.2127	-0.360813	0.197878	0.732738	unchanged	-15.1779	0.0151523	1.07956	down	-14.8171	0.00550187	1.09485	down	C00300	Glycine, serine and threonine metabolism(ko00260);;Arginine and proline metabolism(ko00330);;Metabolic pathways(ko01100)	--	--	--	--	--	--	--	--	--	--	--	--	--	--
meta_71	L-Isoleucine*	C6H13NO2	Amino acids and derivatives	Amino acids and derivatives	6.40409e+07	6.5838e+07	6.52407e+07	6.27015e+07	6.23357e+07	6.2456e+07	3.44121e+07	3.39148e+07	3.22751e+07	-0.0574292	0.0360718	1.04927	down	-0.956144	4.31615e-06	1.11098	down	-0.898715	0.000360748	1.10581	down	--	--	--	--	--	--	--	--	--	--	--	--	--	--	--	--
meta_72	L-Allo-isoleucine	C6H13NO2	Amino acids and derivatives	Amino acids and derivatives	3.52391e+06	3.52466e+06	3.17582e+06	2.72426e+06	2.20638e+06	2.15958e+06	1.10126e+06	1.26399e+06	1.18748e+06	-0.534499	0.0122996	1.05402	down	-1.52558	0.000808589	1.10555	down	-0.991086	0.0175953	1.05516	down	--	--	--	--	--	--	--	--	--	HMDB0000557	Organic compounds	Organic acids and derivatives	Carboxylic acids and derivatives	Amino acids, peptides, and analogues	99288	1509-34-8
meta_73	L-Norleucine*	C6H13NO2	Amino acids and derivatives	Amino acids and derivatives	6.18728e+07	6.53999e+07	6.46991e+07	6.65082e+07	6.53339e+07	6.32828e+07	3.74852e+07	3.43997e+07	3.48553e+07	0.0236124	0.504349	0.392699	unchanged	-0.847415	4.34717e-05	1.10683	down	-0.871027	2.58992e-05	1.10234	down	--	--	--	--	--	--	--	--	--	--	--	--	--	--	--	--
meta_74	6-Aminocaproic acid	C6H13NO2	Organic acids	Organic acids	1.18068e+06	1.01503e+06	1.05188e+06	714742	794959	824078	393966	456040	415119	-0.476266	0.0104878	1.06067	down	-1.35971	0.00255225	1.09828	down	-0.883442	0.0020524	1.08328	down	C02378	Metabolic pathways(ko01100)	--	--	--	--	--	--	--	HMDB0001901	Organic compounds	Lipids and lipid-like molecules	Fatty Acyls	Fatty acids and conjugates	564	60-32-2
meta_75	L-Leucine*	C6H13NO2	Amino acids and derivatives	Amino acids and derivatives	6.71406e+07	6.86053e+07	6.95489e+07	6.36237e+07	6.80542e+07	6.57276e+07	3.75863e+07	3.54224e+07	3.5989e+07	-0.0569286	0.166231	0.763115	unchanged	-0.913703	4.94253e-06	1.11058	down	-0.856774	0.000273104	1.10173	down	--	--	--	--	--	--	--	--	--	--	--	--	--	--	--	--
meta_76	Oxaloacetic acid	C4H4O5	Organic acids	Organic acids	617407	542713	589090	1.16815e+06	1.12266e+06	1.29622e+06	129488	94016.1	122574	1.03545	0.00271165	1.121	up	-2.34915	0.000350158	1.10657	down	-3.3846	0.00160084	1.10163	down	C00036	Biosynthesis of amino acids(ko01230);;Carbon fixation in photosynthetic organisms(ko00710);;Glyoxylate and dicarboxylate metabolism(ko00630);;Metabolic pathways(ko01100);;Alanine, aspartate and glutamate metabolism(ko00250);;Pyruvate metabolism(ko00620);;Biosynthesis of secondary metabolites(ko01110);;2-Oxocarboxylic acid metabolism(ko01210);;Carbon metabolism(ko01200);;Citrate cycle (TCA cycle)(…	--	--	--	--	--	--	--	HMDB0000223	Organic compounds	Organic acids and derivatives	Keto acids and derivatives	Short-chain keto acids and derivatives	970	328-42-7
meta_77	2-Hydroxy-2-methyl-3-oxobutanoic acid	C5H8O4	Organic acids	Organic acids	54167.5	49842.7	45838.4	155234	163962	191522	38489.5	49961.3	40039.3	1.76658	0.00615417	1.12055	up	-0.228225	0.185266	0.707128	unchanged	-1.9948	0.00389963	1.0893	down	--	--	LMFA01050472	2-Acetolactate	2-hydroxy-2-methyl-3-oxobutanoic acid	-	Fatty Acyls [FA]	Fatty Acids and Conjugates [FA01]	Hydroxy fatty acids [FA0105]	--	--	--	--	--	--	--
meta_78	4-Hydroxy-2-Oxopentanoic Acid	C5H8O4	Organic acids	Organic acids	78852	68278.5	63894.4	237644	187533	224167	63000.3	67856.2	66972.2	1.62001	0.00653933	1.11462	up	-0.0882889	0.430824	0.472918	unchanged	-1.7083	0.0092174	1.08545	down	--	--	--	--	--	--	--	--	--	--	--	--	--	--	--	--
meta_79	2-Methylsuccinic acid	C5H8O4	Organic acids	Organic acids	744257	642789	702407	2.13135e+06	2.08018e+06	2.03758e+06	645586	609548	613111	1.58289	4.42555e-06	1.13791	up	-0.159318	0.115461	0.844786	unchanged	-1.74221	4.56293e-05	1.10604	down	--	--	--	--	--	--	--	--	--	HMDB0001844	Organic compounds	Lipids and lipid-like molecules	Fatty Acyls	Fatty acids and conjugates	6950476	2174-58-5
meta_80	Glutaric acid	C5H8O4	Organic acids	Organic acids	225122	242748	227494	466545	483440	498954	187611	192926	216069	1.05942	0.000103758	1.13556	up	-0.222903	0.042292	0.942199	unchanged	-1.28232	2.53531e-05	1.10247	down	C00489	Fatty acid degradation(ko00071);;Lysine degradation(ko00310);;Metabolic pathways(ko01100)	--	--	--	--	--	--	--	--	--	--	--	--	--	--
meta_81	Monomethyl succinate	C5H8O4	Organic acids	Organic acids	75881.2	66198.2	70048	195077	213376	207738	63752.6	59288.1	56603	1.5397	0.000199412	1.13516	up	-0.239258	0.0407505	0.934088	unchanged	-1.77896	0.000373121	1.10344	down	--	--	--	--	--	--	--	--	--	HMDB0061879	Organic compounds	Lipids and lipid-like molecules	Fatty Acyls	Fatty acid esters	77487	_
meta_82	Dimethylmalonic acid	C5H8O4	Organic acids	Organic acids	71777.6	67448.8	55999.9	198817	220614	200652	48429.2	55370.3	58288.6	1.67357	0.000176795	1.13183	up	-0.264849	0.130734	0.785438	unchanged	-1.93841	0.000526184	1.10153	down	--	--	--	--	--	--	--	--	--	--	--	--	--	--	--	--
meta_83	3-Ureidopropionic Acid	C4H8N2O3	Organic acids	Organic acids	82156.1	85071.1	84269.1	67248	62524.9	66404.4	102860	87693	75811.6	-0.358947	0.00111907	1.12104	down	0.0718164	0.592092	0.333912	unchanged	0.430763	0.0914156	0.915102	unchanged	C02642	Pantothenate and CoA biosynthesis(ko00770);;Pyrimidine metabolism(ko00240);;beta-Alanine metabolism(ko00410);;Metabolic pathways(ko01100)	--	--	--	--	--	--	--	HMDB0000026	Organic compounds	Organic acids and derivatives	Organic carbonic acids and derivatives	Ureas	111	462-88-4
meta_84	L-Asparagine	C4H8N2O3	Amino acids and derivatives	Amino acids and derivatives	9.96363e+06	8.38792e+06	9.12285e+06	3.31133e+06	3.5347e+06	3.36203e+06	2.73203e+07	2.39251e+07	2.22236e+07	-1.42538	0.00537023	1.1255	down	1.4173	0.00573477	1.09003	up	2.84268	0.00493874	1.0959	up	C00152	Metabolic pathways(ko01100);;Biosynthesis of secondary metabolites(ko01110);;Alanine, aspartate and glutamate metabolism(ko00250);;Cyanoamino acid metabolism(ko00460);;Biosynthesis of amino acids(ko01230);;Aminoacyl-tRNA biosynthesis(ko00970)	--	--	--	--	--	--	--	--	--	--	--	--	--	--
meta_85	4-Aminoindole	C8H8N2	Alkaloids	Plumerane	97816	106845	79148	113931	105374	83303.1	56231	92197.9	70711.1	0.0912766	0.635902	0.282687	unchanged	-0.391344	0.18337	0.701945	unchanged	-0.482621	0.11663	0.783838	unchanged	--	--	--	--	--	--	--	--	--	--	--	--	--	--	--	--
meta_86	2-Hydroxyisocaproic acid	C6H12O3	Organic acids	Organic acids	78601.6	66098.1	50070	53166.8	52845.5	52526.8	11.5146	11.3634	11.2127	-0.272584	0.281078	0.672735	unchanged	-12.4448	0.0157993	1.07821	down	-12.1722	1.22269e-05	1.10691	down	--	--	--	--	--	--	--	--	--	HMDB0000665	Organic compounds	Lipids and lipid-like molecules	Fatty Acyls	Fatty acids and conjugates	92779	498-36-2
meta_87	L-Ornithine	C5H12N2O2	Amino acids and derivatives	Amino acids and derivatives	6285.99	5790.46	4169.08	10645.2	19587.2	11990.2	7519.43	17013.6	11067.1	1.3474	0.0828827	0.951426	unchanged	1.07396	0.139026	0.834691	unchanged	-0.273435	0.604027	0.299515	unchanged	C00077	D-Arginine and D-ornithine metabolism(ko00472);;Glutathione metabolism(ko00480);;ABC transporters(ko02010);;Arginine biosynthesis(ko00220);;Arginine and proline metabolism(ko00330);;Metabolic pathways(ko01100);;Biosynthesis of amino acids(ko01230);;Biosynthesis of secondary metabolites(ko01110);;2-Oxocarboxylic acid metabolism(ko01210)	--	--	--	--	--	--	--	HMDB0000214	Organic compounds	Organic acids and derivatives	Carboxylic acids and derivatives	Amino acids, peptides, and analogues	6262	3184-13-2
meta_88	Iminodiacetic acid	C4H7NO4	Organic acids	Organic acids	398614	456853	426115	346256	370253	362682	399634	397367	371801	-0.246302	0.0412832	1.00248	down	-0.131427	0.141543	0.781582	unchanged	0.114874	0.0617667	0.880089	unchanged	--	--	--	--	--	--	--	--	--	HMDB0011753	Organic compounds	Organic acids and derivatives	Carboxylic acids and derivatives	Amino acids, peptides, and analogues	8897	142-73-4
meta_89	L-Aspartic Acid	C4H7NO4	Amino acids and derivatives	Amino acids and derivatives	4.00259e+06	3.5711e+06	3.70305e+06	2.87386e+06	3.00496e+06	2.8407e+06	3.18456e+06	3.13164e+06	3.09022e+06	-0.369813	0.0125861	1.08501	down	-0.2601	0.0345875	1.0262	down	0.109713	0.0263282	0.990579	unchanged	C00049	Arginine biosynthesis(ko00220);;Alanine, aspartate and glutamate metabolism(ko00250);;Cyanoamino acid metabolism(ko00460);;Biosynthesis of amino acids(ko01230);;Pantothenate and CoA biosynthesis(ko00770);;Nicotinate and nicotinamide metabolism(ko00760);;2-Oxocarboxylic acid metabolism(ko01210);;Lysine biosynthesis(ko00300);;Monobactam biosynthesis(ko00261);;Metabolic pathways(ko01100);;ABC transp…	--	--	--	--	--	--	--	--	--	--	--	--	--	--
meta_90	L-Malic acid	C4H6O5	Organic acids	Organic acids	1.76028e+06	1.53984e+06	1.63389e+06	3.08821e+06	3.0441e+06	2.42497e+06	3.57298e+06	3.29729e+06	2.92913e+06	0.787953	0.0225637	1.06899	up	0.98733	0.00752269	1.08105	up	0.199377	0.219832	0.65214	unchanged	C00149	Carbon metabolism(ko01200);;Citrate cycle (TCA cycle)(ko00020);;Metabolic pathways(ko01100);;Glyoxylate and dicarboxylate metabolism(ko00630);;Biosynthesis of secondary metabolites(ko01110);;Carbon fixation in photosynthetic organisms(ko00710);;Pyruvate metabolism(ko00620)	--	--	--	--	--	--	--	HMDB0000156	Organic compounds	Organic acids and derivatives	Hydroxy acids and derivatives	Beta hydroxy acids and derivatives	222656	97-67-6
meta_91	3-Dehydro-L-Threonic Acid	C4H6O5	Others	Saccharides and Alcohols	3.05308e+07	3.17519e+07	3.02555e+07	5.48042e+07	5.59324e+07	5.42547e+07	6.2271e+07	6.34194e+07	6.47795e+07	0.83447	3.82479e-06	1.13803	up	1.04157	1.41895e-05	1.111	up	0.207101	0.00115481	1.08405	up	--	--	--	--	--	--	--	--	--	--	--	--	--	--	--	--
meta_92	2,3-Dihydroxy-3-Methylbutanoic Acid	C5H10O4	Organic acids	Organic acids	1.8569e+07	1.76051e+07	1.75092e+07	2.77136e+07	2.48751e+07	2.74149e+07	4.17149e+07	4.28907e+07	3.54583e+07	0.574421	0.00515167	1.11335	up	1.15678	0.00951349	1.08863	up	0.582363	0.0179512	1.03786	up	--	--	--	--	--	--	--	--	--	--	--	--	--	--	--	--
meta_93	S-Methyl-L-cysteine	C4H9NO2S	Amino acids and derivatives	Amino acids and derivatives	248375	238640	236328	295871	305664	289196	100184	88845.7	97227.9	0.300272	0.00101948	1.11399	up	-1.3389	8.90622e-06	1.10992	down	-1.63917	1.13537e-05	1.10506	down	C22040	ABC transporters(ko02010)	--	--	--	--	--	--	--	HMDB0002108	Organic compounds	Organic acids and derivatives	Carboxylic acids and derivatives	Amino acids, peptides, and analogues	24417	1187-84-4
meta_94	Zarzissine	C5H5N5	Alkaloids	Alkaloids	169541	164416	230725	325745	363831	276275	108304	167813	89047.6	0.782653	0.0165521	1.02146	up	-0.663524	0.106004	0.803182	unchanged	-1.44618	0.00454155	1.04587	down	--	--	--	--	--	--	--	--	--	--	--	--	--	--	--	--
meta_95	Adenine	C5H5N5	Nucleotides and derivatives	Nucleotides and derivatives	181823	226499	156368	309721	275102	298172	122285	104729	83702.8	0.660035	0.0199175	1.04657	up	-0.862238	0.0343493	0.974321	unchanged	-1.52227	0.000237236	1.09332	down	C00147	Purine metabolism(ko00230);;Zeatin biosynthesis(ko00908);;Metabolic pathways(ko01100)	--	--	--	--	--	--	--	--	--	--	--	--	--	--
meta_96	N-benzylformamide	C8H9NO	Alkaloids	Alkaloids	326675	295300	298672	349494	377882	362753	119934	101392	97488.2	0.244529	0.0128205	1.03695	up	-1.53437	0.000166765	1.10451	down	-1.7789	2.26795e-05	1.1031	down	--	--	--	--	--	--	--	--	--	--	--	--	--	--	--	--
meta_97	D-Threonic Acid	C4H8O5	Others	Saccharides and Alcohols	613844	624152	442084	622399	602955	608663	332184	513438	443973	0.143814	0.476787	0.452372	unchanged	-0.387148	0.176554	0.706314	unchanged	-0.530962	0.0735369	0.955312	unchanged	--	--	--	--	--	--	--	--	--	--	--	--	--	--	--	--
meta_98	Allopurinol	C5H4N4O	Nucleotides and derivatives	Nucleotides and derivatives	2864.88	4792.64	6873.07	14147.8	13070.3	11681.4	4326.42	6557.84	6787.3	1.50554	0.00693803	1.08085	up	0.342995	0.500948	0.390108	unchanged	-1.16254	0.00271059	1.06028	down	--	--	--	--	--	--	--	--	--	--	--	--	--	--	--	--
meta_99	Hypoxanthine	C5H4N4O	Nucleotides and derivatives	Nucleotides and derivatives	7582.04	7843.48	7377.11	13118.1	12488.4	11828.4	6764.58	7066.55	7851.38	0.714352	0.0025855	1.12507	up	-0.075061	0.373814	0.522569	unchanged	-0.789413	0.000487935	1.08788	down	C00262	Metabolic pathways(ko01100);;Purine metabolism(ko00230)	--	--	--	--	--	--	--	--	--	--	--	--	--	--
meta_100	Nicotinic Acid Methyl Ester(Methyl Nicotinate)	C7H7NO2	Alkaloids	Pyridine alkaloids	128778	101624	105270	107551	96020.9	90565.5	10233.9	12732.1	14176.6	-0.186247	0.249085	0.654369	unchanged	-3.18089	0.0064551	1.09634	down	-2.99464	0.00228046	1.09905	down	--	--	--	--	--	--	--	--	--	--	--	--	--	--	--	--
meta_101	L-Tyramine	C8H11NO	Amino acids and derivatives	Amino acids and derivatives	1.73272e+07	1.68756e+07	1.8202e+07	12845.8	9532.79	17395.9	1.78067e+06	1.64025e+06	1.50736e+06	-10.4061	0.000496954	1.13867	down	-3.41316	0.000384433	1.11114	down	6.99297	0.00232017	1.10177	up	--	--	--	--	--	--	--	--	--	--	--	--	--	--	--	--
meta_102	Phenylethanolamine	C8H11NO	Alkaloids	Alkaloids	7.09833e+06	7.41519e+06	5.98089e+06	10.5188	10.6445	10.6296	904562	788648	768594	-19.2793	0.00403041	1.13068	down	-3.05509	0.00486774	1.10097	down	16.2242	0.00265638	1.10108	up	--	--	--	--	--	--	--	--	--	HMDB0062626	Organic compounds	Organic nitrogen compounds	Organonitrogen compounds	Amines	4745144	_
meta_103	4-Hydroxybenzoic Acid	C7H6O3	Phenolic acids	Phenolic acids	9.43118	9.10609	9.32055	56359.8	48920	57343.2	11.5146	11.3634	11.2127	12.4913	0.00239835	1.13436	up	0.285958	9.25567e-05	1.10403	up	-12.2053	0.00239854	1.10164	down	C00156	Biosynthesis of secondary metabolites(ko01110);;Ubiquinone and other terpenoid-quinone biosynthesis(ko00130);;Metabolic pathways(ko01100);;Folate biosynthesis(ko00790)	--	--	--	--	--	--	--	--	--	--	--	--	--	--
meta_104	2,5-Dihydroxybenzaldehyde	C7H6O3	Phenolic acids	Phenolic acids	9.43118	9.10609	9.32055	71011.4	60858.4	78818.6	21318.7	21305.2	25958.7	12.8604	0.00543779	1.12751	up	11.2429	0.00456291	1.10246	up	-1.6175	0.00763021	1.07899	down	C05585	Tyrosine metabolism(ko00350);;Metabolic pathways(ko01100)	--	--	--	--	--	--	--	HMDB0004062	Organic compounds	Organic oxygen compounds	Organooxygen compounds	Carbonyl compounds	70949	1194-98-5
meta_105	Protocatechualdehyde	C7H6O3	Phenolic acids	Phenolic acids	9.43118	9.10609	9.32055	43881	51104.5	63469.4	11.5146	11.3634	11.2127	12.4407	0.0115266	1.11397	up	0.285958	9.25567e-05	1.10403	up	-12.1548	0.0115275	1.08185	down	C16700	Isoquinoline alkaloid biosynthesis(ko00950)	--	--	--	--	--	--	--	HMDB0059965	Organic compounds	Organic oxygen compounds	Organooxygen compounds	Carbonyl compounds	8768	139-85-5
meta_106	Salicylic acid	C7H6O3	Phenolic acids	Phenolic acids	9.43118	9.10609	9.32055	10.5188	10.6445	10.6296	11.5146	11.3634	11.2127	0.18698	0.0018352	1.12592	up	0.285958	9.25567e-05	1.10403	up	0.0989781	0.00525284	1.07388	up	C00805	Phenylalanine metabolism(ko00360);;Biosynthesis of secondary metabolites(ko01110);;Plant hormone signal transduction(ko04075);;Metabolic pathways(ko01100)	--	--	--	--	--	--	--	HMDB0000840	Organic compounds	Benzenoids	Benzene and substituted derivatives	Benzoic acids and derivatives	10253	487-54-7
meta_107	Urocanic acid	C6H6N2O2	Organic acids	Organic acids	226369	386776	336492	60202.7	51975	75146.6	46498.6	101645	33217	-2.32306	0.030878	1.06667	down	-2.51732	0.0193678	1.03136	down	-0.194261	0.935011	0.0499264	unchanged	C00785	Metabolic pathways(ko01100);;Histidine metabolism(ko00340)	--	--	--	--	--	--	--	--	--	--	--	--	--	--
meta_108	4-Nitrophenol	C6H5NO3	Phenolic acids	Phenolic acids	997746	961087	951017	1.00901e+06	1.06962e+06	761942	1.15383e+07	1.29707e+07	1.12861e+07	-0.049742	0.830023	0.13726	unchanged	3.61833	0.00226818	1.10747	up	3.66807	0.00173272	1.10176	up	--	--	--	--	--	--	--	--	--	HMDB0041950	Organic compounds	Benzenoids	Benzene and substituted derivatives	Nitrobenzenes	7416	98-95-3
meta_109	Methyl 3-aminopropanoate (hydrochloride)	C4H10ClNO2	Amino acids and derivatives	Amino acids and derivatives	3.06021e+06	3.16953e+06	3.15335e+06	4.25159e+06	3.74097e+06	4.07232e+06	1.05135e+06	1.21761e+06	1.00599e+06	0.360828	0.0223452	1.07808	up	-1.52329	9.10505e-05	1.10971	down	-1.88412	0.000664789	1.10016	down	--	--	--	--	--	--	--	--	--	--	--	--	--	--	--	--
meta_110	O-Phosphorylethanolamine	C2H8NO4P	Alkaloids	Alkaloids	18860.3	20263.1	24608.3	32436.5	29729	26138.2	9131.98	14685.4	11698.6	0.474101	0.0312728	0.971382	unchanged	-0.861212	0.0165064	0.994344	unchanged	-1.33531	0.0020516	1.067	down	C00346	Sphingolipid metabolism(ko00600);;Metabolic pathways(ko01100);;Glycerophospholipid metabolism(ko00564)	--	--	--	--	--	--	--	HMDB0000224	Organic compounds	Organic acids and derivatives	Organic phosphoric acids and derivatives	Phosphate esters	1015	1071-23-4
meta_111	Histidinol	C6H11N3O	Alkaloids	Alkaloids	1.54085e+07	1.3477e+07	1.48994e+07	1.55281e+07	1.65144e+07	1.59621e+07	1.48475e+07	1.4121e+07	1.37704e+07	0.134595	0.119548	0.840286	unchanged	-0.0332827	0.632384	0.284421	unchanged	-0.167878	0.0150187	0.995526	unchanged	C00860	Histidine metabolism(ko00340);;Biosynthesis of amino acids(ko01230);;Metabolic pathways(ko01100);;Biosynthesis of secondary metabolites(ko01110)	--	--	--	--	--	--	--	HMDB0003431	Organic compounds	Organic nitrogen compounds	Organonitrogen compounds	Amines	165271	4836-52-6
meta_112	Muconic acid	C6H6O4	Organic acids	Organic acids	592750	397865	385125	806572	491518	456813	769074	653259	783706	0.331874	0.396815	0.49841	unchanged	0.705353	0.0333414	0.966637	unchanged	0.373479	0.308778	0.592499	unchanged	C02480	Metabolic pathways(ko01100)	--	--	--	--	--	--	--	HMDB0006331	Organic compounds	Lipids and lipid-like molecules	Fatty Acyls	Fatty acids and conjugates	5280518	1119-72-8
meta_113	2-n-Propyl-3-pentenoic acid	C8H14O2	Organic acids	Organic acids	175483	114312	128996	324213	340909	297298	11.5146	11.3634	11.2127	1.2222	0.00207065	1.10652	up	-13.5495	0.0170023	1.07565	down	-14.7717	0.00156463	1.10348	down	--	--	--	--	--	--	--	--	--	HMDB0013903	Organic compounds	Lipids and lipid-like molecules	Fatty Acyls	Fatty acids and conjugates	24892812	_
meta_114	4-Methyl-5-thiazoleethanol	C6H9NOS	Others	Others	18489.3	22111.6	24964.6	67598.6	55302	67499.2	7386.24	7269.45	2638.97	1.54261	0.00346568	1.11414	up	-2.05683	0.00305987	1.06463	down	-3.59944	0.00196305	1.09444	down	C04294	Metabolic pathways(ko01100);;Thiamine metabolism(ko00730)	--	--	--	--	--	--	--	HMDB0032985	Organic compounds	Organoheterocyclic compounds	Azoles	Thiazoles	1136	137-00-8
meta_115	2-Amino-4,5-dihydro-1H-imidazole-4-acetic acid	C5H9N3O2	Alkaloids	Alkaloids	245085	195771	223921	585746	707271	588420	298548	246498	255774	1.50132	0.00499172	1.11553	up	0.269659	0.10315	0.807839	unchanged	-1.23166	0.00584832	1.07646	down	--	--	--	--	--	--	--	--	--	--	--	--	--	--	--	--
meta_116	1-Methylpiperidine-2-carboxylic acid	C7H13NO2	Organic acids	Organic acids	195949	217079	257578	771182	794143	686496	383859	321851	320484	1.754	0.000631726	1.12851	up	0.617837	0.0133349	1.00831	up	-1.13617	0.00103803	1.08745	down	--	--	--	--	--	--	--	--	--	--	--	--	--	--	--	--
meta_117	L-Cyclopentylglycine	C7H13NO2	Amino acids and derivatives	Amino acids and derivatives	275694	245520	266153	2.94153e+06	3.06953e+06	2.92421e+06	711910	576594	667517	3.50575	0.000177225	1.13913	up	1.30896	0.00786187	1.0889	up	-2.19679	3.37183e-06	1.10543	down	--	--	--	--	--	--	--	--	--	--	--	--	--	--	--	--
meta_118	Methyl L-pyroglutamate	C6H9NO3	Alkaloids	Pyrrole alkaloids	12656.6	7439.37	13181.3	12372.5	15816.6	10577.5	48358.8	56692.2	63255.9	0.245978	0.488165	0.407203	unchanged	2.3755	0.0036512	1.0892	up	2.12952	0.00511662	1.08288	up	--	--	--	--	--	--	--	--	--	--	--	--	--	--	--	--
meta_119	2,3-Dimethylsuccinic acid	C6H8O4	Organic acids	Organic acids	20014	22298.8	14794.8	55693.7	66774.4	49293	78303.2	58002.8	69932.4	1.59838	0.00850945	1.09429	up	1.8627	0.0073352	1.07848	up	0.264321	0.215814	0.656804	unchanged	--	--	--	--	--	--	--	--	--	--	--	--	--	--	--	--
meta_120	1-Naphthol*	C10H8O	Phenolic acids	Phenolic acids	3347.23	2354.53	3541.19	5028.93	4926.06	4789.11	11.5146	11.3634	11.2127	0.695934	0.03406	1.05538	up	-8.04935	0.0140335	1.08195	down	-8.74529	0.000200622	1.10649	down	--	--	--	--	--	--	--	--	--	--	--	--	--	--	--	--
meta_121	2-Naphthol*	C10H8O	Phenolic acids	Phenolic acids	2974.6	2992.97	2219.43	4283.5	4092.71	3603.79	11.5146	11.3634	11.2127	0.558967	0.0195207	1.01339	up	-7.88329	0.00867898	1.09349	down	-8.44226	0.00257382	1.10126	down	--	--	--	--	--	--	--	--	--	--	--	--	--	--	--	--
meta_122	D-Proline betaine	C7H14NO2+	Amino acids and derivatives	Amino acids and derivatives	95333.6	102312	102343	307617	290916	269898	164096	133849	139249	1.53224	0.00232943	1.13198	up	0.538458	0.032695	1.0258	up	-0.993778	0.000629934	1.08552	down	--	--	--	--	--	--	--	--	--	--	--	--	--	--	--	--
meta_123	N-Acetylcadaverine	C7H16N2O	Alkaloids	Alkaloids	209550	238772	242282	239256	284659	258654	251684	204087	247116	0.179732	0.145118	0.769422	unchanged	0.0221222	0.835922	0.12323	unchanged	-0.15761	0.257607	0.610807	unchanged	--	--	--	--	--	--	--	--	--	--	--	--	--	--	--	--
meta_124	Indole-3-carboxaldehyde	C9H7NO	Alkaloids	Plumerane	16504.6	20459.4	17116.7	86983.6	64198.5	91043.8	11247.9	11393.7	19878.9	2.15294	0.0156812	1.10059	up	-0.393966	0.311141	0.586384	unchanged	-2.5469	0.00929226	1.06994	down	C00954	Purine metabolism(ko00230);;Plant hormone signal transduction(ko04075);;Tryptophan metabolism(ko00380);;ABC transporters(ko02010);;Metabolic pathways(ko01100)	--	--	--	--	--	--	--	HMDB0029737	Organic compounds	Organoheterocyclic compounds	Indoles and derivatives	Indoles	10256	487-89-8
meta_125	4-Acetamidobutyric acid	C6H11NO3	Organic acids	Organic acids	381607	357788	365873	347133	383322	379737	130819	117490	102640	0.00550324	0.910066	0.0693134	unchanged	-1.66161	2.36495e-05	1.10851	down	-1.66711	0.00011853	1.10013	down	C02946	Metabolic pathways(ko01100);;Arginine and proline metabolism(ko00330)	--	--	--	--	--	--	--	HMDB0003681	Organic compounds	Organic acids and derivatives	Carboxylic acids and derivatives	Amino acids, peptides, and analogues	18189	3025-96-5
meta_126	N-Methyl-Trans-4-Hydroxy-L-Proline	C6H11NO3	Amino acids and derivatives	Amino acids and derivatives	135631	162250	139021	297344	335043	280976	373713	397569	352777	1.06457	0.0030327	1.11142	up	1.36623	0.000313471	1.1026	up	0.301655	0.028852	0.954977	unchanged	--	--	--	--	--	--	--	--	--	--	--	--	--	--	--	--
meta_127	4-Guanidinobutyric acid	C5H11N3O2	Organic acids	Organic acids	2.11206e+07	1.95295e+07	2.01396e+07	1.17986e+07	1.18592e+07	1.22418e+07	1.41822e+06	1.33079e+06	1.27189e+06	-0.759303	0.00158009	1.13213	down	-3.91893	0.000545428	1.1112	down	-3.15963	4.90827e-05	1.10652	down	C01035	Arginine and proline metabolism(ko00330);;Metabolic pathways(ko01100)	--	--	--	--	--	--	--	HMDB0003464	Organic compounds	Organic acids and derivatives	Carboxylic acids and derivatives	Amino acids, peptides, and analogues	500	463-00-3
meta_128	2-Methyl-3-oxosuccinic acid	C5H6O5	Organic acids	Organic acids	198809	198786	173248	105833	102105	117954	78151	74941.9	72720.6	-0.808455	0.00298985	1.10853	down	-1.33561	0.00432353	1.10014	down	-0.527153	0.0131024	1.05967	down	--	--	--	--	--	--	--	--	--	--	--	--	--	--	--	--
meta_129	α-Ketoglutaric acid	C5H6O5	Organic acids	Organic acids	4.54918e+06	4.52977e+06	4.62019e+06	2.11475e+06	2.26315e+06	2.23529e+06	2.42792e+06	2.35463e+06	2.40002e+06	-1.05124	1.10949e-05	1.13865	down	-0.931578	7.99668e-07	1.11197	down	0.119662	0.0358338	0.978043	unchanged	C00026	Alanine, aspartate and glutamate metabolism(ko00250);;Arginine biosynthesis(ko00220);;Glyoxylate and dicarboxylate metabolism(ko00630);;Pentose and glucuronate interconversions(ko00040);;Biosynthesis of amino acids(ko01230);;Ascorbate and aldarate metabolism(ko00053);;Lysine biosynthesis(ko00300);;2-Oxocarboxylic acid metabolism(ko01210);;Metabolic pathways(ko01100);;C5-Branched dibasic acid meta…	--	--	--	--	--	--	--	HMDB0000208	Organic compounds	Organic acids and derivatives	Keto acids and derivatives	Gamma-keto acids and derivatives	51	328-50-7
meta_130	2,2-Dimethylsuccinic acid	C6H10O4	Organic acids	Organic acids	6257.59	6467.55	4451.08	5039.1	4475.44	3188.29	4141.17	4777.7	2710.36	-0.441667	0.153134	0.75543	unchanged	-0.582715	0.105081	0.803676	unchanged	-0.141048	0.685582	0.235769	unchanged	--	--	--	--	--	--	--	--	--	HMDB0002074	Organic compounds	Lipids and lipid-like molecules	Fatty Acyls	Fatty acids and conjugates	11701	597-43-3
meta_131	2-Methylglutaric acid	C6H10O4	Organic acids	Organic acids	137402	120949	93087.4	241010	269851	258004	139084	76340.9	154960	1.1464	0.00166034	1.11284	up	0.029638	0.831404	0.12797	unchanged	-1.11676	0.0215739	1.0338	down	--	--	--	--	--	--	--	--	--	--	--	--	--	--	--	--
meta_132	L-Glutamine	C5H10N2O3	Amino acids and derivatives	Amino acids and derivatives	1.73335e+06	1.63131e+06	1.68081e+06	2.54813e+06	2.78319e+06	2.88417e+06	1.03454e+06	1.01349e+06	998479	0.701865	0.00539666	1.11842	up	-0.727538	0.000688389	1.10768	down	-1.4294	0.00304846	1.09954	down	C00064	Alanine, aspartate and glutamate metabolism(ko00250);;Nitrogen metabolism(ko00910);;ABC transporters(ko02010);;Glyoxylate and dicarboxylate metabolism(ko00630);;Arginine biosynthesis(ko00220);;Metabolic pathways(ko01100);;Aminoacyl-tRNA biosynthesis(ko00970);;Purine metabolism(ko00230);;Pyrimidine metabolism(ko00240);;Biosynthesis of amino acids(ko01230);;Vitamin B6 metabolism(ko00750)	--	--	--	--	--	--	--	HMDB0003423	Organic compounds	Organic acids and derivatives	Carboxylic acids and derivatives	Amino acids, peptides, and analogues	145815	5959-95-5
meta_133	L-Lysine	C6H14N2O2	Amino acids and derivatives	Amino acids and derivatives	2.08366e+06	1.86199e+06	2.40895e+06	3.29099e+06	3.20295e+06	3.53151e+06	1.22365e+06	1.19107e+06	1.23476e+06	0.664611	0.00517774	1.09017	up	-0.792236	0.0289469	1.04892	down	-1.45685	0.0018245	1.10216	down	C00047	Metabolic pathways(ko01100);;ABC transporters(ko02010);;Aminoacyl-tRNA biosynthesis(ko00970);;Biosynthesis of amino acids(ko01230);;Lysine biosynthesis(ko00300);;2-Oxocarboxylic acid metabolism(ko01210);;Biosynthesis of secondary metabolites(ko01110);;Lysine degradation(ko00310);;Tropane, piperidine and pyridine alkaloid biosynthesis(ko00960);;Biotin metabolism(ko00780)	--	--	--	--	--	--	--	--	--	--	--	--	--	--
meta_134	O-Acetylserine	C5H9NO4	Amino acids and derivatives	Amino acids and derivatives	936579	970972	902405	401515	359407	401032	608368	627893	615067	-1.27527	5.19362e-05	1.13541	down	-0.601466	0.00209326	1.10341	down	0.673806	0.00116731	1.09751	up	C00979	Sulfur metabolism(ko00920);;Biosynthesis of amino acids(ko01230);;Metabolic pathways(ko01100);;Cysteine and methionine metabolism(ko00270);;Zeatin biosynthesis(ko00908);;Sulfur relay system(ko04122);;Biosynthesis of secondary metabolites(ko01110);;Carbon metabolism(ko01200)	--	--	--	--	--	--	--	HMDB0003011	Organic compounds	Organic acids and derivatives	Carboxylic acids and derivatives	Amino acids, peptides, and analogues	99478	5147-00-2
meta_135	L-threo-3-Methylaspartate	C5H9NO4	Amino acids and derivatives	Amino acids and derivatives	766504	719189	746710	986338	951918	1.02807e+06	435163	455030	443849	0.409859	0.00158696	1.115	up	-0.742542	0.000528393	1.10709	down	-1.1524	0.000889095	1.10308	down	C03618	Carbon metabolism(ko01200);;Metabolic pathways(ko01100);;C5-Branched dibasic acid metabolism(ko00660);;Glyoxylate and dicarboxylate metabolism(ko00630)	--	--	--	--	--	--	--	--	--	--	--	--	--	--
meta_136	L-Glutamic acid	C5H9NO4	Amino acids and derivatives	Amino acids and derivatives	8.99452e+06	8.63419e+06	9.41375e+06	6.15538e+06	6.47141e+06	5.969e+06	1.4685e+07	1.32662e+07	1.20943e+07	-0.540153	0.000997581	1.11957	down	0.562775	0.0212272	1.04647	up	1.10293	0.00879799	1.08254	up	C00025	Biosynthesis of amino acids(ko01230);;Cyanoamino acid metabolism(ko00460);;Glyoxylate and dicarboxylate metabolism(ko00630);;Arginine biosynthesis(ko00220);;Nitrogen metabolism(ko00910);;Alanine, aspartate and glutamate metabolism(ko00250);;Carbapenem biosynthesis(ko00332);;2-Oxocarboxylic acid metabolism(ko01210);;Porphyrin and chlorophyll metabolism(ko00860);;Histidine metabolism(ko00340);;Amin…	--	--	--	--	--	--	--	HMDB0060475	Organic compounds	Organic acids and derivatives	Carboxylic acids and derivatives	Amino acids, peptides, and analogues	611	_
meta_137	4-Hydroxyisoleucine	C6H13NO3	Amino acids and derivatives	Amino acids and derivatives	323668	247230	248009	189421	188846	188817	512477	443982	455958	-0.518323	0.0803549	0.975649	unchanged	0.795376	0.00431021	1.05536	up	1.3137	0.00556794	1.0947	up	--	--	--	--	--	--	--	--	--	--	--	--	--	--	--	--
meta_138	D-Arabinono-1,4-lactone	C5H8O5	Others	Saccharides and Alcohols	185239	201922	168515	245451	281939	258737	169278	206537	165724	0.502076	0.00608075	1.06747	up	-0.0404995	0.787119	0.1599	unchanged	-0.542576	0.00927927	1.02295	down	--	--	--	--	--	--	--	--	--	--	--	--	--	--	--	--
meta_139	L-Citramalic acid	C5H8O5	Organic acids	Organic acids	271534	295503	296766	642723	699418	649103	11.5146	11.3634	11.2127	1.20506	0.000473861	1.13358	up	-14.6169	0.000811729	1.11073	down	-15.8219	0.00072892	1.10532	down	C02614	Metabolic pathways(ko01100);;C5-Branched dibasic acid metabolism(ko00660)	--	--	--	--	--	--	--	--	--	--	--	--	--	--
meta_140	2-Dehydro-3-deoxy-L-arabinonate	C5H8O5	Others	Saccharides and Alcohols	222869	166824	162581	490271	485131	510080	120554	156424	159295	1.44233	0.00137317	1.12969	up	-0.336279	0.181468	0.714411	unchanged	-1.77861	7.9902e-05	1.1031	down	C00684	Metabolic pathways(ko01100);;Ascorbate and aldarate metabolism(ko00053)	--	--	--	--	--	--	--	--	--	--	--	--	--	--
meta_141	3-Methylmalic acid	C5H8O5	Organic acids	Organic acids	187607	200769	196001	506411	452642	449089	64241.3	107763	125096	1.26719	0.00334835	1.12912	up	-1.03054	0.029419	1.03772	down	-2.29773	0.000139769	1.09625	down	--	--	--	--	--	--	--	--	--	--	--	--	--	--	--	--
meta_142	3-Hydroxyglutaric acid	C5H8O5	Organic acids	Organic acids	37386.3	56968.7	44880.5	94711.5	78459.8	77088.3	156330	143583	158685	0.861079	0.00999172	1.04547	up	1.73989	0.000169825	1.10198	up	0.878809	0.000822547	1.08294	up	--	--	--	--	--	--	--	--	--	HMDB0000428	Organic compounds	Organic acids and derivatives	Hydroxy acids and derivatives	Beta hydroxy acids and derivatives	181976	638-18-6
meta_143	2-Hydroxyglutaric Acid	C5H8O5	Organic acids	Organic acids	32826.8	32057.5	32576.3	54860.3	52645.6	71276.3	83844.3	23658.7	24720.3	0.862046	0.0437309	1.04563	up	0.172139	0.619069	0.311153	unchanged	-0.689906	0.522039	0.387952	unchanged	C02630	Butanoate metabolism(ko00650);;C5-Branched dibasic acid metabolism(ko00660);;Metabolic pathways(ko01100)	LMFA01050483	2-hydroxyglutaric acid	2-oxidanylpentanedioic acid	2-hydroxyglutaric acid	Fatty Acyls [FA]	Fatty Acids and Conjugates [FA01]	Hydroxy fatty acids [FA0105]	HMDB0059655	Organic compounds	Organic acids and derivatives	Hydroxy acids and derivatives	Short-chain hydroxy acids and derivatives	43	2889-31-8
meta_144	cinnamic acid	C9H8O2	Phenolic acids	Phenolic acids	10214.7	14146.8	13943.5	102210	103549	99091.6	4402.93	3788.19	3855.55	3.00792	1.10823e-06	1.13883	up	-1.65653	0.018766	1.06694	down	-4.66445	0.000136453	1.10652	down	--	--	--	--	--	--	--	--	--	HMDB0000930	Organic compounds	Phenylpropanoids and polyketides	Cinnamic acids and derivatives	Cinnamic acids	444539	140-10-3
meta_145	p-Coumaraldehyde	C9H8O2	Phenolic acids	Phenolic acids	6422.43	5616.23	4585.5	12783.9	14121.8	10934.1	4250.81	5646.12	6279.11	1.19235	0.00573162	1.09128	up	-0.0447473	0.861261	0.103321	unchanged	-1.2371	0.00471656	1.05877	down	C05608	Biosynthesis of secondary metabolites(ko01110);;Metabolic pathways(ko01100);;Phenylpropanoid biosynthesis(ko00940)	--	--	--	--	--	--	--	HMDB0040986	Organic compounds	Phenylpropanoids and polyketides	Cinnamaldehydes	_	641301	20711-53-9
meta_146	Mevalonic acid	C6H12O4	Organic acids	Organic acids	73643.9	53099.6	47878.6	62155.7	67952.4	96879.5	83442.6	95316.6	90273.5	0.375984	0.265842	0.62495	unchanged	0.646388	0.040806	0.976646	unchanged	0.270403	0.321334	0.584206	unchanged	C00418	Metabolic pathways(ko01100);;Terpenoid backbone biosynthesis(ko00900);;Biosynthesis of secondary metabolites(ko01110)	LMFA01050352	Mevalonic acid	3R-methyl-3,5-dihydroxy-pentanoic acid	3,5-Dihydroxy-3-methylvaleric acid	Fatty Acyls [FA]	Fatty Acids and Conjugates [FA01]	Hydroxy fatty acids [FA0105]	HMDB0000227	Organic compounds	Lipids and lipid-like molecules	Fatty Acyls	Fatty acids and conjugates	439230	17817-88-8
meta_147	Dihydrocoumarin	C9H8O2	Lignans and Coumarins	Coumarins	6475.56	6736.69	5915.65	20710.4	16565.3	18112.9	6365.02	8278.27	7759.19	1.52991	0.00790732	1.11679	up	0.221274	0.186995	0.734782	unchanged	-1.30864	0.00454247	1.07556	down	--	--	--	--	--	--	--	--	--	HMDB0036626	Organic compounds	Phenylpropanoids and polyketides	3,4-dihydrocoumarins	_	660	119-84-6
meta_148	4-Hydroxymandelonitrile	C8H7NO2	Alkaloids	Phenolamine	1.3802e+06	1.66874e+06	1.36826e+06	1.96702e+06	1.95895e+06	1.83278e+06	1.23366e+06	977635	1.22147e+06	0.38805	0.0297335	1.02738	up	-0.365679	0.0651433	0.874981	unchanged	-0.753729	0.00368004	1.07574	down	C03742	Cyanoamino acid metabolism(ko00460);;Biosynthesis of secondary metabolites(ko01110);;Metabolic pathways(ko01100)	--	--	--	--	--	--	--	HMDB0060318	Organic compounds	Benzenoids	Phenols	1-hydroxy-2-unsubstituted benzenoids	440104	71807-09-5
meta_149	L-Methionine	C5H11NO2S	Amino acids and derivatives	Amino acids and derivatives	1.21233e+06	1.28376e+06	1.37426e+06	1.42553e+06	1.76818e+06	1.43441e+06	969684	986915	1.14823e+06	0.252471	0.14157	0.819442	unchanged	-0.32027	0.0272617	0.963405	unchanged	-0.572741	0.0284199	0.991081	unchanged	C00073	Biosynthesis of amino acids(ko01230);;Aminoacyl-tRNA biosynthesis(ko00970);;Glucosinolate biosynthesis(ko00966);;Biosynthesis of secondary metabolites(ko01110);;Metabolic pathways(ko01100);;2-Oxocarboxylic acid metabolism(ko01210);;Cysteine and methionine metabolism(ko00270)	--	--	--	--	--	--	--	HMDB0033951	Organic compounds	Organic acids and derivatives	Carboxylic acids and derivatives	Amino acids, peptides, and analogues	876	59-51-8
meta_150	L-Tartaric acid	C4H6O6	Organic acids	Organic acids	97408.4	91428.2	72021.9	170615	192323	192136	131024	55078.6	45965.9	1.09902	0.000749679	1.11445	up	-0.317104	0.760636	0.18775	unchanged	-1.41613	0.0492161	0.982733	unchanged	C00898	Glyoxylate and dicarboxylate metabolism(ko00630);;Metabolic pathways(ko01100)	--	--	--	--	--	--	--	HMDB0062642	Organic compounds	Organic oxygen compounds	Organooxygen compounds	Carbohydrates and carbohydrate conjugates	875	_
meta_151	D-Ribose*	C5H10O5	Others	Saccharides and Alcohols	432472	510204	556178	772327	868347	835346	185065	141172	173884	0.73021	0.00255747	1.09727	up	-1.5852	0.00610977	1.08402	down	-2.31541	0.000329433	1.10203	down	--	--	--	--	--	--	--	--	--	--	--	--	--	--	--	--
meta_152	D-Arabinose*	C5H10O5	Others	Saccharides and Alcohols	67310.4	127688	147026	146340	168905	213088	244020	195161	190255	0.686466	0.118434	0.806727	unchanged	0.947334	0.0363619	0.947233	unchanged	0.260868	0.266608	0.601119	unchanged	--	--	--	--	--	--	--	--	--	--	--	--	--	--	--	--
meta_153	p-Coumaryl alcohol	C9H10O2	Phenolic acids	Phenolic acids	171930	196115	185158	298396	371045	382005	191578	154972	142077	0.920044	0.0185168	1.08337	up	-0.188555	0.284912	0.610628	unchanged	-1.1086	0.00716127	1.05389	down	C02646	Biosynthesis of secondary metabolites(ko01110);;Isoquinoline alkaloid biosynthesis(ko00950);;Ubiquinone and other terpenoid-quinone biosynthesis(ko00130);;Phenylpropanoid biosynthesis(ko00940);;Metabolic pathways(ko01100);;Tyrosine metabolism(ko00350);;Biosynthesis of various secondary metabolites - part 2(ko00998)	--	--	--	--	--	--	--	HMDB0135644	Organic compounds	Phenylpropanoids and polyketides	Cinnamyl alcohols	_	94274	_
meta_154	Benzyl acetate	C9H10O2	Organic acids	Organic acids	692417	718501	549788	614288	620104	716542	1.25462e+06	1.08035e+06	1.14763e+06	-0.00100981	0.961081	0.0299614	unchanged	0.835895	0.00225763	1.06917	up	0.836905	0.00204405	1.07699	up	--	--	--	--	--	--	--	--	--	--	--	--	--	--	--	--
meta_155	2-Methoxy-4-ethenylphenol	C9H10O2	Phenolic acids	Phenolic acids	220784	256761	221322	349061	401974	315062	322281	206651	285027	0.605669	0.0245665	1.03682	up	0.199135	0.380226	0.522081	unchanged	-0.406535	0.12463	0.778901	unchanged	--	--	--	--	--	--	--	--	--	--	--	--	--	--	--	--
meta_156	L-Xylose*	C5H10O5	Others	Saccharides and Alcohols	138209	124237	137706	195650	233057	164204	175444	193684	209279	0.554301	0.0772398	0.961949	unchanged	0.529534	0.0136614	1.04566	up	-0.0247672	0.841779	0.119945	unchanged	--	--	--	--	--	--	--	--	--	--	--	--	--	--	--	--
meta_157	2(3H)-Benzothiazolone	C7H5NOS	Alkaloids	Alkaloids	5661.02	5367.23	6151.25	8532.28	4224.82	5097.84	22205.3	13479.6	17566.6	-0.00813631	0.880745	0.095824	unchanged	1.60473	0.0402595	1.02538	up	1.61286	0.0252023	0.997193	unchanged	--	--	--	--	--	--	--	--	--	--	--	--	--	--	--	--
meta_158	Guanine*	C5H5N5O	Nucleotides and derivatives	Nucleotides and derivatives	37832.7	37389.6	39088.3	72190.7	82056.5	55389.7	18784.2	22290	17438.2	0.856347	0.05453	1.02314	unchanged	-0.973612	0.00281981	1.09772	down	-1.82996	0.0201473	1.05598	down	--	--	--	--	--	--	--	--	--	--	--	--	--	--	--	--
meta_159	Isoguanine*	C5H5N5O	Nucleotides and derivatives	Nucleotides and derivatives	54021.8	47085.6	54473.4	46728.1	61494.7	61060	50133.3	54401.9	49323.4	0.113534	0.462021	0.443376	unchanged	-0.0142265	0.852312	0.110955	unchanged	-0.127761	0.403509	0.498199	unchanged	--	--	--	--	--	--	--	--	--	--	--	--	--	--	--	--
meta_160	Xanthine	C5H4N4O2	Nucleotides and derivatives	Nucleotides and derivatives	67208.7	64354.8	87087	38391.4	43829.5	41177.9	56649.3	38411	38762.3	-0.814199	0.0416717	1.03506	down	-0.71964	0.0404359	0.928018	unchanged	0.0945588	0.626802	0.297639	unchanged	C00385	Metabolic pathways(ko01100);;Caffeine metabolism(ko00232);;Biosynthesis of secondary metabolites(ko01110);;Purine metabolism(ko00230)	--	--	--	--	--	--	--	--	--	--	--	--	--	--
meta_161	8-Azaguanine	C4H4N6O	Nucleotides and derivatives	Nucleotides and derivatives	52802.1	55577.5	49853.5	32114	35196.8	39700.4	56431.8	39578.9	36224.5	-0.568331	0.00439974	1.08478	down	-0.284861	0.298212	0.619293	unchanged	0.283469	0.31032	0.592834	unchanged	--	--	--	--	--	--	--	--	--	--	--	--	--	--	--	--
meta_162	O-Anisic acid (2-Methoxybenzoic Acid)	C8H8O3	Phenolic acids	Phenolic acids	9.43118	9.10609	9.32055	6917.64	5395.01	4648.68	11.5146	11.3634	11.2127	9.21401	0.013704	1.10919	up	0.285958	9.25567e-05	1.10403	up	-8.92805	0.0137139	1.07718	down	--	--	--	--	--	--	--	--	--	--	--	--	--	--	--	--
meta_163	Vanillin	C8H8O3	Phenolic acids	Phenolic acids	1.90856e+06	1.86331e+06	1.78488e+06	3.18042e+06	3.46823e+06	3.12298e+06	801993	961209	836405	0.813388	0.00281152	1.1254	up	-1.09977	0.000138547	1.10429	down	-1.91316	0.000406153	1.10165	down	C00755	Metabolic pathways(ko01100);;Biosynthesis of secondary metabolites(ko01110);;Biosynthesis of various secondary metabolites - part 2(ko00998)	--	--	--	--	--	--	--	--	--	--	--	--	--	--
meta_164	Phenoxyacetic acid	C8H8O3	Phenolic acids	Phenolic acids	9.43118	9.10609	9.32055	20052.4	19546.9	18427	11.5146	11.3634	11.2127	11.0072	0.000616508	1.1384	up	0.285958	9.25567e-05	1.10403	up	-10.7212	0.00061664	1.10557	down	--	--	--	--	--	--	--	--	--	HMDB0031609	Organic compounds	Benzenoids	Benzene and substituted derivatives	Phenoxyacetic acid derivatives	19188	122-59-8
meta_165	3-METHOXYbenzoic Acid	C8H8O3	Phenolic acids	Phenolic acids	77135.6	72172.8	75952.1	68735.8	82818.1	72439.6	123475	103646	108522	-0.0120513	0.931825	0.053735	unchanged	0.571902	0.0201359	1.05514	up	0.583954	0.0092557	1.0304	up	--	--	--	--	--	--	--	--	--	--	--	--	--	--	--	--
meta_166	cis-Citral	C10H16O	Organic acids	Organic acids	220994	180260	209319	177102	149296	164558	218880	177876	177833	-0.312812	0.0604167	0.920977	unchanged	-0.0894163	0.547771	0.347041	unchanged	0.223396	0.170399	0.730652	unchanged	C09847	Biosynthesis of secondary metabolites(ko01110)	--	--	--	--	--	--	--	HMDB0035092	Organic compounds	Lipids and lipid-like molecules	Prenol lipids	Monoterpenoids	643779	106-26-3
meta_167	Isovanillin	C8H8O3	Phenolic acids	Phenolic acids	782673	820712	758040	1.04792e+06	1.08524e+06	1.13568e+06	336534	263064	312224	0.469106	0.00102178	1.11616	up	-1.3796	8.36238e-05	1.105	down	-1.84871	2.38486e-05	1.10296	down	--	--	--	--	--	--	--	--	--	--	--	--	--	--	--	--
meta_168	2,5-Dihydroxybenzoic Acid; Gentisic Acid*	C7H6O4	Phenolic acids	Phenolic acids	96009.5	99089.4	114063	52841.9	80531.9	57364.5	164019	167560	188971	-0.717421	0.0240912	1.01195	down	0.752945	0.00265961	1.07355	up	1.47037	0.000719647	1.08313	up	--	--	--	--	--	--	--	--	--	--	--	--	--	--	--	--
meta_169	3,4-Dihydroxybenzoic Acid (Protocatechuic acid)*	C7H6O4	Phenolic acids	Phenolic acids	141625	153650	157476	110522	105467	70708.2	264964	237029	228365	-0.685256	0.0344557	1.02595	down	0.68845	0.00637006	1.07674	up	1.37371	0.000960725	1.07978	up	--	--	--	--	--	--	--	--	--	--	--	--	--	--	--	--
meta_170	2,3-Dihydroxybenzoic Acid*	C7H6O4	Phenolic acids	Phenolic acids	224504	196540	243629	111485	104217	98404.2	388746	308619	377283	-1.07767	0.00931763	1.10761	down	0.69135	0.0160595	1.02675	up	1.76902	0.00843832	1.08552	up	--	--	--	--	--	--	--	--	--	--	--	--	--	--	--	--
meta_171	6-Chloropurine	C5H3ClN4	Nucleotides and derivatives	Nucleotides and derivatives	9954.41	14143.8	15423.4	9652.54	16555.8	14190.5	16018.1	15132.3	14302.4	0.0208496	0.916506	0.063686	unchanged	0.224966	0.354552	0.553383	unchanged	0.204116	0.496011	0.414607	unchanged	--	--	--	--	--	--	--	--	--	--	--	--	--	--	--	--
meta_172	L-Histidine	C6H9N3O2	Amino acids and derivatives	Amino acids and derivatives	628368	609896	694546	582661	562659	633076	189262	189972	199312	-0.119649	0.198354	0.698878	unchanged	-1.73835	0.00284872	1.10528	down	-1.6187	0.00225154	1.10077	down	C00135	Biosynthesis of amino acids(ko01230);;beta-Alanine metabolism(ko00410);;Histidine metabolism(ko00340);;Aminoacyl-tRNA biosynthesis(ko00970);;Metabolic pathways(ko01100);;ABC transporters(ko02010);;Biosynthesis of secondary metabolites(ko01110)	--	--	--	--	--	--	--	HMDB0000177	Organic compounds	Organic acids and derivatives	Carboxylic acids and derivatives	Amino acids, peptides, and analogues	6274	71-00-1
meta_173	Orotic acid	C5H4N2O4	Others	Vitamin	9.43118	9.10609	9.32055	17304.6	22719	20974.6	11.5146	11.3634	11.2127	11.0709	0.00610749	1.12601	up	0.285958	9.25567e-05	1.10403	up	-10.785	0.00610872	1.09353	down	C00295	Pyrimidine metabolism(ko00240);;Metabolic pathways(ko01100)	--	--	--	--	--	--	--	--	--	--	--	--	--	--
meta_174	3-Indoleacetonitrile	C10H8N2	Alkaloids	Plumerane	27496.1	18167.7	19648.7	219680	237977	200226	13268.7	12469.7	13473.9	3.35287	0.00176291	1.13245	up	-0.712803	0.093539	0.924674	unchanged	-4.06567	0.00276376	1.10079	down	C02938	Metabolic pathways(ko01100);;Tryptophan metabolism(ko00380)	--	--	--	--	--	--	--	HMDB0006524	Organic compounds	Organoheterocyclic compounds	Indoles and derivatives	Indoles	351795	771-51-7
meta_175	TranexamicAcid	C8H15NO2	Organic acids	Organic acids	82480.9	68857.2	83212.8	102368	115432	106002	35865.5	66058.2	51825.1	0.468736	0.00875367	1.05513	up	-0.648163	0.0708305	0.896654	unchanged	-1.1169	0.0119668	1.04898	down	--	--	--	--	--	--	--	--	--	--	--	--	--	--	--	--
meta_176	1-Decanol*	C10H22O	Others	Saccharides and Alcohols	3.3685e+06	3.45364e+06	3.49003e+06	1.51822e+06	1.38166e+06	1.46393e+06	5.70063e+06	5.65028e+06	5.58467e+06	-1.24161	3.5038e-06	1.13814	down	0.715818	1.55904e-06	1.11144	up	1.95743	2.02616e-07	1.10659	up	--	--	--	--	--	--	--	--	--	--	--	--	--	--	--	--
meta_177	2-Decanol*	C10H22O	Others	Saccharides and Alcohols	3.47455e+06	3.38564e+06	3.50598e+06	1.58343e+06	1.54855e+06	1.53846e+06	5.77816e+06	5.56089e+06	5.50905e+06	-1.15021	6.99071e-05	1.13887	down	0.700552	0.000289561	1.1087	up	1.85076	0.000298098	1.106	up	--	--	--	--	--	--	--	--	--	--	--	--	--	--	--	--
meta_178	5-Acetamidopentanoic Acid	C7H13NO3	Organic acids	Organic acids	144266	140325	145183	102147	109972	101287	7939.97	5917.2	9135.61	-0.456377	0.00101522	1.12516	down	-4.24713	1.36315e-06	1.11216	down	-3.79075	0.000255101	1.10493	down	C03087	Metabolic pathways(ko01100);;Lysine degradation(ko00310)	LMFA01030987	5-Acetamidovalerate	5-acetamidopentanoic acid	-	Fatty Acyls [FA]	Fatty Acids and Conjugates [FA01]	Unsaturated fatty acids [FA0103]	HMDB0012175	Organic compounds	Lipids and lipid-like molecules	Fatty Acyls	Fatty acids and conjugates	439903	_
meta_179	δ-Guanidinovaleric acid	C6H13N3O2	Organic acids	Organic acids	9565	16145.1	9145.22	14689	10537.4	11542	14097.7	19360.8	12740.1	0.113039	0.820773	0.139304	unchanged	0.433319	0.281704	0.588151	unchanged	0.320279	0.269001	0.610905	unchanged	--	--	--	--	--	--	--	--	--	--	--	--	--	--	--	--
meta_180	2-Oxoadipic acid	C6H8O5	Organic acids	Organic acids	19259.5	11086.2	9252.51	9536.6	12111.1	3269.67	16233	25677.6	20643.8	-0.795717	0.294389	0.590036	unchanged	0.707636	0.137247	0.757864	unchanged	1.50335	0.0296277	0.94768	unchanged	C00322	Lysine degradation(ko00310);;Lysine biosynthesis(ko00300);;2-Oxocarboxylic acid metabolism(ko01210);;Biosynthesis of secondary metabolites(ko01110);;Biosynthesis of amino acids(ko01230);;Tyrosine metabolism(ko00350);;Metabolic pathways(ko01100);;Tryptophan metabolism(ko00380)	--	--	--	--	--	--	--	HMDB0000225	Organic compounds	Organic acids and derivatives	Keto acids and derivatives	Medium-chain keto acids and derivatives	71	3184-35-8
meta_181	Tryptamine	C10H12N2	Alkaloids	Plumerane	45425.8	57242.9	44431	35051.1	50642	59538.8	5951.78	4550.43	16378	-0.0428513	0.94436	0.0429786	unchanged	-2.67498	0.00202945	1.07211	down	-2.63213	0.0162187	1.0245	down	C00398	Biosynthesis of secondary metabolites(ko01110);;Tryptophan metabolism(ko00380);;Indole alkaloid biosynthesis(ko00901);;Metabolic pathways(ko01100)	--	--	--	--	--	--	--	HMDB0000303	Organic compounds	Organoheterocyclic compounds	Indoles and derivatives	Tryptamines and derivatives	1150	61-54-1
meta_182	DL-2-Aminoadipic acid	C6H11NO4	Alkaloids	Alkaloids	753939	785886	843106	277428	295836	286326	420834	393087	422345	-1.46997	0.00187717	1.13359	down	-0.945987	0.00193754	1.10098	down	0.523983	0.00113384	1.09063	up	--	--	--	--	--	--	--	--	--	--	--	--	--	--	--	--
meta_183	N-Acetyl-L-threonine	C6H11NO4	Amino acids and derivatives	Amino acids and derivatives	130779	119563	115233	64936.2	59460.5	61852.5	111025	115484	107495	-0.971818	0.00290214	1.12482	down	-0.128869	0.136907	0.793094	unchanged	0.84295	0.000142825	1.09983	up	--	--	--	--	--	--	--	--	--	HMDB0062557	Organic compounds	Organic acids and derivatives	Carboxylic acids and derivatives	Amino acids, peptides, and analogues	152204	17093-74-2
meta_184	L-Carnitine	C7H15NO3	Alkaloids	Alkaloids	2.95353e+07	2.74508e+07	2.93898e+07	2.94632e+07	2.86149e+07	3.12971e+07	2.72308e+07	2.78253e+07	2.73004e+07	0.0490362	0.391433	0.494471	unchanged	-0.0680147	0.17739	0.770577	unchanged	-0.117051	0.0907769	0.908815	unchanged	--	--	--	--	--	--	--	--	--	HMDB0000062	Organic compounds	Organic nitrogen compounds	Organonitrogen compounds	Quaternary ammonium salts	10917	541-15-1
meta_185	7-Hydroxycoumarin	C9H6O3	Lignans and Coumarins	Coumarins	3.2897e+07	3.43735e+07	3.47149e+07	8.0829e+07	7.81038e+07	7.97575e+07	129795	139354	117605	1.22703	3.85081e-06	1.13878	up	-8.04581	0.000270761	1.11194	down	-9.27284	9.94665e-05	1.10671	down	C09315	Biosynthesis of secondary metabolites(ko01110);;Phenylpropanoid biosynthesis(ko00940)	--	--	--	--	--	--	--	HMDB0029865	Organic compounds	Phenylpropanoids and polyketides	Coumarins and derivatives	Hydroxycoumarins	5281426	93-35-6
meta_186	3-Hydroxy-3-methylpentane-1,5-dioic acid	C6H10O5	Amino acids and derivatives	Amino acids and derivatives	1.09203e+06	1.11276e+06	1.04794e+06	3.11684e+06	2.99904e+06	2.78378e+06	6.50908e+06	5.63778e+06	5.78401e+06	1.45097	0.00195924	1.13351	up	2.46031	0.00289888	1.10582	up	1.00934	0.00383987	1.08741	up	--	--	--	--	--	--	--	--	--	--	--	--	--	--	--	--
meta_187	1,6-anhydro-β-D-glucose	C6H10O5	Others	Saccharides and Alcohols	104601	127597	137281	105416	73743.1	80952.8	380673	374375	290471	-0.513933	0.0555473	0.912806	unchanged	1.49927	0.0101311	1.07354	up	2.0132	0.00717786	1.07785	up	--	--	--	--	--	--	--	--	--	HMDB0000640	Organic compounds	Organoheterocyclic compounds	Oxepanes	_	2724705	498-07-7
meta_188	4-Methoxycinnamaldehyde	C10H10O2	Phenolic acids	Phenolic acids	59450	66855.9	64553.1	73521.9	78658.5	79665.4	69126.1	80003.7	65966.8	0.281504	0.00966686	1.0492	up	0.169273	0.189968	0.71799	unchanged	-0.112231	0.323074	0.569066	unchanged	--	--	--	--	--	--	--	--	--	HMDB0032611	Organic compounds	Phenylpropanoids and polyketides	Cinnamaldehydes	_	641294	24680-50-0
meta_189	L-Homomethionine	C6H13NO2S	Amino acids and derivatives	Amino acids and derivatives	43049.2	32490.5	35788.8	55975.3	61365.8	56704.2	136243	108103	121346	0.65339	0.00905079	1.07937	up	1.71933	0.00422795	1.0898	up	1.06594	0.0129672	1.07134	up	C17213	Glucosinolate biosynthesis(ko00966);;Biosynthesis of secondary metabolites(ko01110);;2-Oxocarboxylic acid metabolism(ko01210)	--	--	--	--	--	--	--	HMDB0030406	Organic compounds	Organic acids and derivatives	Carboxylic acids and derivatives	Amino acids, peptides, and analogues	10329619	25148-30-5
meta_190	α-Hydroxycinnamic acid	C9H8O3	Phenolic acids	Phenolic acids	13615.5	12953.9	21943.7	10.5188	10.6445	10.6296	11.5146	11.3634	11.2127	-10.5202	0.0305773	1.0731	down	-10.4212	0.0305801	1.04742	down	0.0989781	0.00525284	1.07388	up	--	--	--	--	--	--	--	--	--	--	--	--	--	--	--	--
meta_191	p-Coumaric acid	C9H8O3	Phenolic acids	Phenolic acids	94562.3	111145	107953	100209	184742	186703	83396.5	70573.3	59048.6	0.5357	0.203004	0.766811	unchanged	-0.568983	0.0215023	0.988202	unchanged	-1.10468	0.086505	0.914845	unchanged	C02646	Phenylpropanoid biosynthesis(ko00940);;Metabolic pathways(ko01100);;Isoquinoline alkaloid biosynthesis(ko00950);;Biosynthesis of secondary metabolites(ko01110);;Ubiquinone and other terpenoid-quinone biosynthesis(ko00130);;Tyrosine metabolism(ko00350);;Biosynthesis of various secondary metabolites - part 2(ko00998)	--	--	--	--	--	--	--	HMDB0135644	Organic compounds	Phenylpropanoids and polyketides	Cinnamyl alcohols	_	94274	_
meta_192	(E)-3-(3,4-dihydroxyphenyl)acrylaldehyde	C9H8O3	Phenolic acids	Phenolic acids	183719	156908	201200	247321	362317	308507	143434	128836	141766	0.750962	0.0490044	0.991072	unchanged	-0.382206	0.0670045	0.936035	unchanged	-1.13317	0.0347894	1.02806	down	--	--	--	--	--	--	--	--	--	--	--	--	--	--	--	--
meta_193	4-hydroxyphenyl acrylaldehyde	C9H8O3	Others	Others	124492	82835.1	50268.8	168944	93241.5	139331	111005	80675.4	79376	0.694001	0.193968	0.700812	unchanged	0.151833	0.863172	0.104194	unchanged	-0.542168	0.176986	0.73764	unchanged	--	--	--	--	--	--	--	--	--	--	--	--	--	--	--	--
meta_194	Phenylpyruvic acid	C9H8O3	Organic acids	Organic acids	7882.16	14284.4	9106.8	83685.4	69455.7	55551.5	20731.4	13102.1	21416.3	2.76626	0.0143193	1.09686	up	0.834732	0.0787836	0.856885	unchanged	-1.93153	0.0166391	1.04984	down	C00166	Biosynthesis of secondary metabolites(ko01110);;Metabolic pathways(ko01100);;2-Oxocarboxylic acid metabolism(ko01210);;Phenylalanine metabolism(ko00360);;Phenylalanine, tyrosine and tryptophan biosynthesis(ko00400);;Biosynthesis of amino acids(ko01230);;Tropane, piperidine and pyridine alkaloid biosynthesis(ko00960)	--	--	--	--	--	--	--	HMDB0000205	Organic compounds	Benzenoids	Benzene and substituted derivatives	Phenylpyruvic acid derivatives	997	156-06-9
meta_195	1,5-Anhydro-D-glucitol	C6H12O5	Others	Saccharides and Alcohols	105912	128254	112685	110831	77547.9	84067.2	72672.6	75268.9	96616.1	-0.361013	0.122147	0.814409	unchanged	-0.51141	0.0283749	0.958064	unchanged	-0.150397	0.507801	0.38049	unchanged	--	--	--	--	--	--	--	--	--	HMDB0002712	Organic compounds	Organic oxygen compounds	Organooxygen compounds	Carbohydrates and carbohydrate conjugates	64960	154-58-5
meta_196	2-(Formylamino)benzoic Acid	C8H7NO3	Phenolic acids	Phenolic acids	102989	82207.8	88064.7	216022	181430	183833	97018.3	71642.7	75721.9	1.09084	0.00344497	1.10619	up	-0.167487	0.39342	0.482188	unchanged	-1.25833	0.00185775	1.07562	down	C05653	Tryptophan metabolism(ko00380);;Metabolic pathways(ko01100)	--	--	--	--	--	--	--	HMDB0004089	Organic compounds	Benzenoids	Benzene and substituted derivatives	Benzoic acids and derivatives	101399	3342-77-6
meta_197	L-Methionine Sulfoxide	C5H11NO3S	Amino acids and derivatives	Amino acids and derivatives	1.84369e+06	1.81039e+06	2.15667e+06	2.15659e+06	2.57716e+06	2.14411e+06	1.8463e+06	1.64429e+06	1.78282e+06	0.242404	0.123802	0.801021	unchanged	-0.137146	0.2463	0.646572	unchanged	-0.37955	0.0480902	0.958752	unchanged	C02989	Cysteine and methionine metabolism(ko00270)	--	--	--	--	--	--	--	HMDB0002005	Organic compounds	Organic acids and derivatives	Carboxylic acids and derivatives	Amino acids, peptides, and analogues	158980	3226-65-1
meta_198	L-Phenylalanine	C9H11NO2	Amino acids and derivatives	Amino acids and derivatives	6.82996e+07	6.89533e+07	6.70147e+07	1.02874e+08	1.00365e+08	1.01293e+08	4.80735e+07	4.56558e+07	4.44783e+07	0.576161	6.31551e-06	1.13805	up	-0.564278	0.000309175	1.10598	down	-1.14044	5.75822e-06	1.10574	down	C00079	2-Oxocarboxylic acid metabolism(ko01210);;Phenylpropanoid biosynthesis(ko00940);;Biosynthesis of secondary metabolites(ko01110);;Tropane, piperidine and pyridine alkaloid biosynthesis(ko00960);;Phenylalanine metabolism(ko00360);;Phenylalanine, tyrosine and tryptophan biosynthesis(ko00400);;Metabolic pathways(ko01100);;ABC transporters(ko02010);;Cyanoamino acid metabolism(ko00460);;Biosynthesis of…	--	--	--	--	--	--	--	--	--	--	--	--	--	--
meta_199	Terephthalic acid	C8H6O4	Phenolic acids	Phenolic acids	178302	183842	284380	1.06041e+06	925508	1.08629e+06	957210	1.03565e+06	1.09215e+06	2.27918	0.000364205	1.12721	up	2.2866	0.000109866	1.1035	up	0.0074242	0.949693	0.0372585	unchanged	C06337	Metabolic pathways(ko01100)	--	--	--	--	--	--	--	HMDB0002428	Organic compounds	Benzenoids	Benzene and substituted derivatives	Benzoic acids and derivatives	7489	100-21-0
meta_200	6-Methylmercaptopurine	C6H6N4S	Nucleotides and derivatives	Nucleotides and derivatives	4.49448e+06	4.25173e+06	4.28031e+06	7.11914e+06	7.7322e+06	7.30431e+06	2.89413e+06	2.60135e+06	2.70587e+06	0.765803	0.00105294	1.13037	up	-0.668479	0.00016333	1.10136	down	-1.43428	0.000247688	1.10283	down	--	--	--	--	--	--	--	--	--	HMDB0060412	Organic compounds	Organoheterocyclic compounds	Imidazopyrimidines	Purines and purine derivatives	5778	_
meta_201	D-Xylonic acid	C5H10O6	Others	Saccharides and Alcohols	6.06142e+06	5.66348e+06	6.43687e+06	4.78045e+06	5.22009e+06	5.18867e+06	5.84469e+06	5.38034e+06	6.33792e+06	-0.25704	0.0269022	1.00555	down	-0.0496243	0.605565	0.300771	unchanged	0.207416	0.0846536	0.870641	unchanged	C00502	Pentose and glucuronate interconversions(ko00040);;Metabolic pathways(ko01100)	--	--	--	--	--	--	--	HMDB0059750	Organic compounds	Organic oxygen compounds	Organooxygen compounds	Carbohydrates and carbohydrate conjugates	6602431	526-91-0
meta_202	3-Methylxanthine	C6H6N4O2	Nucleotides and derivatives	Nucleotides and derivatives	22052.2	23452.2	21803.9	30892.6	23503.2	33420.7	27862.8	24575.3	27248.1	0.368542	0.144722	0.854235	unchanged	0.242159	0.0362347	0.975337	unchanged	-0.126383	0.464377	0.438387	unchanged	C16357	Metabolic pathways(ko01100);;Caffeine metabolism(ko00232);;Biosynthesis of secondary metabolites(ko01110)	--	--	--	--	--	--	--	HMDB0001886	Organic compounds	Organoheterocyclic compounds	Imidazopyrimidines	Purines and purine derivatives	70639	1076-22-8
meta_203	2-Hydroxy-3-phenylpropanoic acid	C9H10O3	Phenolic acids	Phenolic acids	220092	285729	236224	693366	660459	670185	38819.6	43614.2	29494.4	1.45624	0.00035153	1.13379	up	-2.73889	0.00677668	1.09256	down	-4.19514	2.67626e-05	1.10632	down	--	--	--	--	--	--	--	--	--	--	--	--	--	--	--	--
meta_204	2,6-Dimethoxybenzaldehyde	C9H10O3	Phenolic acids	Phenolic acids	116789	71317.9	105705	162153	204707	224982	30699.2	23959.2	34043	1.02814	0.0149351	1.03411	up	-1.71198	0.032933	1.02948	down	-2.74012	0.0104734	1.08027	down	--	--	--	--	--	--	--	--	--	--	--	--	--	--	--	--
meta_205	3-(4-Hydroxyphenyl)-propionic acid	C9H10O3	Phenolic acids	Phenolic acids	212495	215784	219323	487395	477952	479596	65739.5	82915.3	61365.9	1.1579	9.03202e-07	1.13941	up	-1.63667	0.000954402	1.10764	down	-2.79458	2.5473e-05	1.10626	down	--	--	--	--	--	--	--	--	--	HMDB0002199	Organic compounds	Phenylpropanoids and polyketides	Phenylpropanoic acids	_	10394	501-97-3
meta_206	DL-3-Phenyllactic acid	C9H10O3	Organic acids	Organic acids	85275.7	122831	84634.7	212574	235197	213655	38204.2	28855.6	22096.5	1.19697	0.00268991	1.10885	up	-1.72853	0.0222611	1.03413	down	-2.9255	9.19338e-05	1.10233	down	C01479	Tropane, piperidine and pyridine alkaloid biosynthesis(ko00960);;Biosynthesis of secondary metabolites(ko01110)	--	--	--	--	--	--	--	HMDB0000779	Organic compounds	Phenylpropanoids and polyketides	Phenylpropanoic acids	_	3848	828-01-3
meta_207	1-(4-Methoxyphenyl)-1-propanol	C10H14O2	Phenolic acids	Phenolic acids	147064	153286	156440	123900	166812	161606	92882	90271.2	70878	-0.0261335	0.92315	0.0614789	unchanged	-0.856353	0.00481676	1.08633	down	-0.830219	0.0226716	1.0057	down	--	--	--	--	--	--	--	--	--	--	--	--	--	--	--	--
meta_208	Rhododendrol	C10H14O2	Phenolic acids	Phenolic acids	41082.2	59322.1	73189.1	140637	107640	111630	11.5146	11.3634	11.2127	1.08133	0.0115434	1.03974	up	-12.2633	0.0248656	1.05916	down	-13.3446	0.00742976	1.09066	down	--	--	--	--	--	--	--	--	--	--	--	--	--	--	--	--
meta_209	L-Fucitol	C6H14O5	Others	Saccharides and Alcohols	443538	735964	495926	476666	554747	527382	681192	724596	621906	-0.07172	0.71205	0.233505	unchanged	0.307706	0.321686	0.585692	unchanged	0.379426	0.0160983	0.997803	unchanged	--	--	--	--	--	--	--	--	--	--	--	--	--	--	--	--
meta_210	Quinolinic acid	C7H5NO4	Alkaloids	Pyridine alkaloids	16269.8	32422.7	25649.1	26449	30454.1	26014.2	211920	165868	151085	0.210344	0.61001	0.319666	unchanged	2.8722	0.0105319	1.07943	up	2.66185	0.0144254	1.07459	up	C03722	Nicotinate and nicotinamide metabolism(ko00760);;beta-Alanine metabolism(ko00410);;Metabolic pathways(ko01100);;Tryptophan metabolism(ko00380)	--	--	--	--	--	--	--	HMDB0000232	Organic compounds	Organoheterocyclic compounds	Pyridines and derivatives	Pyridinecarboxylic acids and derivatives	1066	89-00-9
meta_211	2-Amino-3-methoxybenzoic Acid	C8H9NO3	Phenolic acids	Phenolic acids	33190.4	45639.7	53280.4	56123.8	67305.5	55193.7	9117.78	11634.5	12847.3	0.456392	0.102236	0.844353	unchanged	-1.96268	0.02693	1.04582	down	-2.41907	0.00392639	1.09176	down	--	--	--	--	--	--	--	--	--	--	--	--	--	--	--	--
meta_212	Pyridoxal	C8H9NO3	Others	Vitamin	40727	30163.4	46451.5	73804.7	97251	102733	7761.87	10307.4	7815.63	1.23058	0.0132352	1.06323	up	-2.17064	0.020951	1.06028	down	-3.40122	0.0107979	1.08206	down	C00250	Vitamin B6 metabolism(ko00750);;Metabolic pathways(ko01100)	--	--	--	--	--	--	--	--	--	--	--	--	--	--
meta_213	Phosphoenolpyruvate	C3H5O6P	Organic acids	Organic acids	396780	390510	439267	219201	197918	203215	212982	232799	201542	-0.98288	0.00202569	1.12473	down	-0.922633	0.00114585	1.09403	down	0.0602476	0.469815	0.414205	unchanged	C00074	Phenylalanine, tyrosine and tryptophan biosynthesis(ko00400);;Pyruvate metabolism(ko00620);;Glycolysis / Gluconeogenesis(ko00010);;Carbon metabolism(ko01200);;Citrate cycle (TCA cycle)(ko00020);;Biosynthesis of secondary metabolites(ko01110);;Biosynthesis of various secondary metabolites - part 2(ko00998);;Carbon fixation in photosynthetic organisms(ko00710);;Phosphonate and phosphinate metabolis…	--	--	--	--	--	--	--	HMDB0000263	Organic compounds	Organic acids and derivatives	Organic phosphoric acids and derivatives	Phosphate esters	1005	138-08-9
meta_214	3,4-Dihydroxybenzeneacetic acid	C8H8O4	Phenolic acids	Phenolic acids	62320.2	75915.4	95883.6	254965	248030	255122	23804.5	35110.5	58065.6	1.71747	0.00198964	1.13238	up	-1.07485	0.0496364	0.903613	unchanged	-2.79232	0.00141182	1.10178	down	--	--	--	--	--	--	--	--	--	--	--	--	--	--	--	--
meta_215	Vanillic acid	C8H8O4	Phenolic acids	Phenolic acids	9.43118	9.10609	9.32055	25916	27976.2	24524.9	11.5146	11.3634	11.2127	11.4405	0.00146885	1.13647	up	0.285958	9.25567e-05	1.10403	up	-11.1545	0.00146909	1.10369	down	--	--	--	--	--	--	--	--	--	HMDB0240266	Organic compounds	Benzenoids	Benzene and substituted derivatives	Benzoic acids and derivatives	19844	3943-74-6
meta_216	Homogentisic acid	C8H8O4	Phenolic acids	Phenolic acids	75251.4	101023	94261.8	259990	244198	245532	49443.8	47559.8	44620.3	1.48107	0.000177617	1.13228	up	-0.923924	0.0274987	1.04511	down	-2.40499	0.000270803	1.10545	down	C01161	Tyrosine metabolism(ko00350);;Metabolic pathways(ko01100);;Ubiquinone and other terpenoid-quinone biosynthesis(ko00130)	--	--	--	--	--	--	--	HMDB0001336	Organic compounds	Benzenoids	Phenols	Benzenediols	547	102-32-9
meta_217	Gallacetophenone	C8H8O4	Phenolic acids	Phenolic acids	135704	122477	91486.3	14227.3	26186.8	42473.6	11189.5	15650	6769.73	-2.19544	0.00761551	1.07667	down	-3.44164	0.012634	1.07845	down	-1.24619	0.174469	0.765553	unchanged	--	--	--	--	--	--	--	--	--	--	--	--	--	--	--	--
meta_218	Phloracetophenone	C8H8O4	Phenolic acids	Phenolic acids	9.43118	9.10609	9.32055	24943.6	17970.4	22876.1	11.5146	11.3634	11.2127	11.1757	0.0087816	1.12005	up	0.285958	9.25567e-05	1.10403	up	-10.8898	0.00878324	1.08774	down	--	--	--	--	--	--	--	--	--	HMDB0029644	Organic compounds	Organic oxygen compounds	Organooxygen compounds	Carbonyl compounds	68073	480-66-0
meta_219	Isovanillic acid	C8H8O4	Phenolic acids	Phenolic acids	56866.9	59084.4	58309.3	94582.9	54954.3	73441.2	15931.1	10410.2	27721.5	0.320769	0.291656	0.658679	unchanged	-1.80441	0.0146926	1.07754	down	-2.12518	0.0244365	1.01122	down	--	--	--	--	--	--	--	--	--	HMDB0060003	Organic compounds	Benzenoids	Benzene and substituted derivatives	Benzoic acids and derivatives	12575	_
meta_220	Methyl 3,4-dihydroxybenzoate	C8H8O4	Phenolic acids	Phenolic acids	23795.9	23712.3	26270.5	32365.2	41186.1	27243.7	60769	66300.7	69378	0.430912	0.152633	0.83746	unchanged	1.41235	0.00172461	1.10328	up	0.981437	0.00491607	1.06016	up	--	--	--	--	--	--	--	--	--	--	--	--	--	--	--	--
meta_221	Pyridoxine	C8H11NO3	Others	Vitamin	699113	700623	663043	2.03352e+06	2.37314e+06	2.47788e+06	1.55447e+06	1.33975e+06	1.22252e+06	1.73414	0.00653403	1.12413	up	0.990256	0.0182679	1.0696	up	-0.743879	0.00666147	1.04182	down	C00314	Vitamin B6 metabolism(ko00750);;Metabolic pathways(ko01100)	--	--	--	--	--	--	--	--	--	--	--	--	--	--
meta_222	1-Methylhistidine	C7H11N3O2	Amino acids and derivatives	Amino acids and derivatives	93995.4	85607.4	126066	136020	97933.4	137004	155243	116536	134179	0.282422	0.289076	0.594116	unchanged	0.419604	0.115718	0.788285	unchanged	0.137182	0.532023	0.358357	unchanged	C01152	Metabolic pathways(ko01100);;Histidine metabolism(ko00340)	--	--	--	--	--	--	--	HMDB0000001	Organic compounds	Organic acids and derivatives	Carboxylic acids and derivatives	Amino acids, peptides, and analogues	92105	332-80-9
meta_223	DL-Glyceraldehyde-3-phosphate	C3H7O6P	Organic acids	Organic acids	536802	578773	588737	211078	132761	162220	659020	846918	546545	-1.77682	0.00027549	1.12889	down	0.245957	0.315437	0.607393	unchanged	2.02278	0.0219276	1.04436	up	--	--	--	--	--	--	--	--	--	--	--	--	--	--	--	--
meta_224	Dihydroxyacetone phosphate	C3H7O6P	Others	Saccharides and Alcohols	782180	808378	796037	237620	223973	209238	858082	950274	1.10256e+06	-1.83275	9.30544e-07	1.13894	down	0.278958	0.132227	0.860182	unchanged	2.1117	0.00832671	1.08704	up	C00111	Nicotinate and nicotinamide metabolism(ko00760);;Propanoate metabolism(ko00640);;Biosynthesis of amino acids(ko01230);;Carbon fixation in photosynthetic organisms(ko00710);;Glycerophospholipid metabolism(ko00564);;Metabolic pathways(ko01100);;Pentose and glucuronate interconversions(ko00040);;Inositol phosphate metabolism(ko00562);;Galactose metabolism(ko00052);;Fructose and mannose metabolism(ko…	--	--	--	--	--	--	--	--	--	--	--	--	--	--
meta_225	Gallic acid	C7H6O5	Phenolic acids	Phenolic acids	6.70693e+07	7.34892e+07	6.84604e+07	1.6275e+07	1.602e+07	1.62031e+07	6.28225e+07	7.20619e+07	7.79133e+07	-2.10655	0.00130617	1.13679	down	0.0213106	0.811595	0.144558	unchanged	2.12786	0.00635977	1.09296	up	--	--	--	--	--	--	--	--	--	--	--	--	--	--	--	--
meta_226	2,3,4-Trihydroxybenzoic Acid	C7H6O5	Phenolic acids	Phenolic acids	20654.3	26720.3	27378.6	45730	35901.7	50808.4	31410.6	40065	42919.7	0.821611	0.0307343	1.01677	up	0.612603	0.0408876	0.94735	unchanged	-0.209008	0.344572	0.52532	unchanged	--	--	--	--	--	--	--	--	--	--	--	--	--	--	--	--
meta_227	3-Dehydroshikimic acid	C7H8O5	Organic acids	Organic acids	524122	436657	521536	149250	234062	222773	302182	255678	242655	-1.31299	0.00176587	1.10093	down	-0.890174	0.00467953	1.066	down	0.422817	0.123506	0.785835	unchanged	--	--	--	--	--	--	--	--	--	--	--	--	--	--	--	--
meta_228	Dehydroascorbic acid	C6H6O6	Others	Vitamin	8.16363e+06	8.29727e+06	8.42308e+06	1.08585e+06	1.1239e+06	1.00169e+06	4.67455e+06	4.2022e+06	4.4056e+06	-2.95548	5.12622e-06	1.1395	down	-0.906962	0.000114172	1.10894	down	2.04852	0.000892002	1.10302	up	C05422	Glutathione metabolism(ko00480);;Metabolic pathways(ko01100);;Ascorbate and aldarate metabolism(ko00053)	--	--	--	--	--	--	--	HMDB0001264	Organic compounds	Organoheterocyclic compounds	Lactones	Gamma butyrolactones	440667	490-83-5
meta_229	Shikimic acid	C7H10O5	Organic acids	Organic acids	1.94806e+06	1.52891e+06	1.93142e+06	313835	303228	267063	300071	622414	226422	-2.60747	0.00764887	1.12124	down	-2.3626	0.00158124	1.07725	down	0.244867	0.544083	0.375393	unchanged	C00493	Biosynthesis of amino acids(ko01230);;Phenylalanine, tyrosine and tryptophan biosynthesis(ko00400);;Metabolic pathways(ko01100);;Biosynthesis of secondary metabolites(ko01110)	--	--	--	--	--	--	--	--	--	--	--	--	--	--
meta_230	N-Alpha-Acetyl-L-Asparagine	C6H10N2O4	Amino acids and derivatives	Amino acids and derivatives	1.21379e+06	1.02494e+06	1.03288e+06	142425	159988	176345	371717	252824	267099	-2.77365	0.003638	1.12969	down	-1.8926	0.00103369	1.09458	down	0.88105	0.0586586	0.964593	unchanged	--	--	--	--	--	--	--	--	--	--	--	--	--	--	--	--
meta_231	Suberic Acid	C8H14O4	Organic acids	Organic acids	17330.3	10850.4	12589	24456.3	26140.6	31895.9	18298	22071.6	16831.5	1.03555	0.00995063	1.04819	up	0.507279	0.0954798	0.823572	unchanged	-0.528276	0.043253	0.928086	unchanged	--	--	LMFA01170001	Suberic acid	1,8-octanedioic acid	Cork acid	Fatty Acyls [FA]	Fatty Acids and Conjugates [FA01]	Dicarboxylic acids [FA0117]	--	--	--	--	--	--	--
meta_232	N-α-Acetyl-L-ornithine	C7H14N2O3	Amino acids and derivatives	Amino acids and derivatives	976295	834523	970435	2.0382e+06	1.80496e+06	2.03144e+06	302949	315727	307004	1.08022	0.000905202	1.12299	up	-1.58363	0.00531556	1.10019	down	-2.66384	0.00210698	1.10218	down	--	--	--	--	--	--	--	--	--	--	--	--	--	--	--	--
meta_233	L-Theanine	C7H14N2O3	Amino acids and derivatives	Amino acids and derivatives	18967.2	11433.2	11392.8	14482.1	14157.3	12938.6	51414	64846.1	51239.6	0.0342114	0.98005	0.015974	unchanged	2.03719	0.00330881	1.08022	up	2.00298	0.0106914	1.082	up	--	--	--	--	--	--	--	--	--	HMDB0034365	Organic compounds	Organic acids and derivatives	Carboxylic acids and derivatives	Amino acids, peptides, and analogues	439378	3081-61-6
meta_234	L-Arginine	C6H14N4O2	Amino acids and derivatives	Amino acids and derivatives	1.08846e+08	1.01047e+08	1.11463e+08	1.51588e+08	1.47179e+08	1.53515e+08	4.50708e+07	4.40523e+07	5.36852e+07	0.494071	0.000819312	1.12421	up	-1.17458	0.000169331	1.10071	down	-1.66865	4.2491e-05	1.10427	down	C00062	Biosynthesis of amino acids(ko01230);;Aminoacyl-tRNA biosynthesis(ko00970);;Metabolic pathways(ko01100);;Arginine and proline metabolism(ko00330);;ABC transporters(ko02010);;Arginine biosynthesis(ko00220);;D-Arginine and D-ornithine metabolism(ko00472);;Monobactam biosynthesis(ko00261);;Biosynthesis of secondary metabolites(ko01110)	--	--	--	--	--	--	--	HMDB0062762	Organic compounds	Organic acids and derivatives	Carboxylic acids and derivatives	Amino acids, peptides, and analogues	1549073	_
meta_235	N-Acetyl-L-Aspartic Acid	C6H9NO5	Amino acids and derivatives	Amino acids and derivatives	1.77505e+06	1.92219e+06	1.89507e+06	794627	775444	819555	161396	181095	186754	-1.22617	0.000894914	1.13542	down	-3.40339	0.00052549	1.1109	down	-2.17721	1.39488e-05	1.10566	down	C01042	Metabolic pathways(ko01100);;Alanine, aspartate and glutamate metabolism(ko00250)	--	--	--	--	--	--	--	--	--	--	--	--	--	--
meta_236	Indole 3-acetic acid (IAA)	C10H9NO2	Alkaloids	Plumerane	1867.06	887.125	7942.87	4459.63	5921.8	7463.4	2340.03	4117.23	2154.33	1.30172	0.399041	0.51175	unchanged	0.219267	0.786909	0.166625	unchanged	-1.08245	0.0505035	0.909025	unchanged	--	--	--	--	--	--	--	--	--	--	--	--	--	--	--	--
meta_237	L-Citrulline	C6H13N3O3	Amino acids and derivatives	Amino acids and derivatives	2.00811e+06	1.67643e+06	2.30704e+06	1.95966e+06	1.99715e+06	2.12947e+06	831547	842663	784503	0.0339209	0.880988	0.0947552	unchanged	-1.27351	0.0222241	1.0624	down	-1.30743	0.000658211	1.10247	down	C00327	Biosynthesis of amino acids(ko01230);;Metabolic pathways(ko01100);;Biosynthesis of secondary metabolites(ko01110);;Arginine biosynthesis(ko00220)	--	--	--	--	--	--	--	HMDB0000904	Organic compounds	Organic acids and derivatives	Carboxylic acids and derivatives	Amino acids, peptides, and analogues	9750	372-75-8
meta_238	D-Glucurono-6,3-lactone	C6H8O6	Others	Saccharides and Alcohols	25141.4	43976.3	30354.9	24421.2	5623.87	22357.6	300340	352267	454488	-1.15006	0.12787	0.788847	unchanged	3.49485	0.0165159	1.07362	up	4.64492	0.0149392	1.07137	up	--	--	--	--	--	--	--	--	--	--	--	--	--	--	--	--
meta_239	L-Ascorbic acid (Vitamin C)	C6H8O6	Others	Vitamin	9.43118	9.10609	9.32055	10.5188	10.6445	10.6296	1.67934e+07	2.01449e+07	1.44768e+07	0.18698	0.0018352	1.12592	up	20.7862	0.00909049	1.09258	up	20.5992	0.00909049	1.08708	up	--	--	--	--	--	--	--	--	--	--	--	--	--	--	--	--
meta_240	7-Methoxycoumarin	C10H8O3	Lignans and Coumarins	Coumarins	670851	588253	491037	645879	750370	727160	386571	367241	386365	0.287625	0.124989	0.814746	unchanged	-0.606945	0.0575244	0.989096	unchanged	-0.894571	0.00731479	1.08601	down	--	--	--	--	--	--	--	--	--	HMDB0029758	Organic compounds	Phenylpropanoids and polyketides	Coumarins and derivatives	_	10748	531-59-9
meta_241	2-Isopropylmalic Acid	C7H12O5	Organic acids	Organic acids	2.26967e+06	2.23625e+06	2.2506e+06	1.28844e+06	1.49343e+06	1.38303e+06	342560	317469	341066	-0.700596	0.00386971	1.12896	down	-2.75555	1.78679e-08	1.11244	down	-2.05495	0.00270869	1.09989	down	C02504	Pyruvate metabolism(ko00620);;Biosynthesis of amino acids(ko01230);;Valine, leucine and isoleucine biosynthesis(ko00290);;2-Oxocarboxylic acid metabolism(ko01210);;Metabolic pathways(ko01100);;Biosynthesis of secondary metabolites(ko01110)	--	--	--	--	--	--	--	HMDB0000402	Organic compounds	Lipids and lipid-like molecules	Fatty Acyls	Fatty acids and conjugates	5280523	49601-06-1
meta_242	2-Propylmalic Acid	C7H12O5	Organic acids	Organic acids	3.62681e+06	3.58092e+06	3.67592e+06	2.10809e+06	2.10656e+06	2.11175e+06	488322	494259	527022	-0.782626	0.000313352	1.13906	down	-2.85065	5.12487e-06	1.11233	down	-2.06803	4.32864e-05	1.10681	down	C05994	Pyruvate metabolism(ko00620)	--	--	--	--	--	--	--	--	--	--	--	--	--	--
meta_243	Erythorbic acid	C6H8O6	Others	Vitamin	9.43118	9.10609	9.32055	10.5188	10.6445	10.6296	1.54782e+06	2.61713e+06	4.57503e+06	0.18698	0.0018352	1.12592	up	18.1042	0.0814166	0.95043	unchanged	17.9172	0.0814167	0.945637	unchanged	--	--	--	--	--	--	--	--	--	--	--	--	--	--	--	--
meta_244	L-Cysteinyl-L-glycine	C5H10N2O3S	Amino acids and derivatives	Amino acids and derivatives	55638.7	48186.4	45178.8	20920.8	24412.7	28423.6	106692	78041.6	116820	-1.02024	0.00399096	1.09108	down	1.00183	0.040652	1.00578	up	2.02206	0.0196959	1.05695	up	--	--	--	--	--	--	--	--	--	--	--	--	--	--	--	--
meta_245	L-Gulono-1,4-Lactone	C6H10O6	Others	Saccharides and Alcohols	113772	91836.9	99630.4	30116.6	25845	27414.9	55467.2	58810.9	82184.1	-1.86944	0.00592609	1.12239	down	-0.652384	0.0295183	0.960991	unchanged	1.21706	0.0436239	1.00915	up	C01040	Ascorbate and aldarate metabolism(ko00053);;Metabolic pathways(ko01100)	--	--	--	--	--	--	--	HMDB0003466	Organic compounds	Organoheterocyclic compounds	Lactones	Gamma butyrolactones	439373	1128-23-0
meta_246	D-Glucono-1,5-lactone	C6H10O6	Others	Saccharides and Alcohols	75721.9	83359.2	53877.9	28331.9	34569.9	22897.4	20600.9	30438.9	17682.4	-1.30754	0.0285102	1.04092	down	-1.64627	0.019222	1.03263	down	-0.338728	0.329975	0.537435	unchanged	C00198	Biosynthesis of secondary metabolites(ko01110);;Metabolic pathways(ko01100);;Carbon metabolism(ko01200);;Pentose phosphate pathway(ko00030)	--	--	--	--	--	--	--	HMDB0000150	Organic compounds	Organic oxygen compounds	Organooxygen compounds	Carbohydrates and carbohydrate conjugates	7027	90-80-2
meta_247	p-Coumaric acid methyl ester	C10H10O3	Phenolic acids	Phenolic acids	254411	304062	289444	390950	453895	394193	79560.9	106229	94563	0.547809	0.00859788	1.06306	up	-1.60272	0.00141071	1.09573	down	-2.15053	0.00156261	1.09671	down	--	--	--	--	--	--	--	--	--	--	--	--	--	--	--	--
meta_248	4-Methoxycinnamic acid	C10H10O3	Phenolic acids	Phenolic acids	45280.2	44112.9	44231.2	70647.9	75948.9	74456.9	11379.6	9126.87	6779.7	0.725645	0.00189441	1.13282	up	-2.32373	0.000684746	1.10919	down	-3.04938	8.11455e-06	1.10468	down	--	--	--	--	--	--	--	--	--	HMDB0002040	Organic compounds	Phenylpropanoids and polyketides	Cinnamic acids and derivatives	Cinnamic acids	699414	943-89-5
meta_249	Trans-4-Hydroxycinnamic acid Methyl Ester	C10H10O3	Phenolic acids	Phenolic acids	60179.3	57295.5	61353	89320	92929.3	96536.9	13053.7	11452.5	10648.3	0.640458	0.000575229	1.12809	up	-2.35136	2.99917e-05	1.11065	down	-2.99182	0.000197175	1.10531	down	--	--	--	--	--	--	--	--	--	--	--	--	--	--	--	--
meta_250	Coniferaldehyde	C10H10O3	Phenolic acids	Phenolic acids	130276	117013	77893.9	156894	169071	162798	55111.5	37731.7	58146.6	0.620893	0.0676698	0.981243	unchanged	-1.0986	0.0507112	0.96065	unchanged	-1.71949	0.000470707	1.09783	down	C02666	Biosynthesis of secondary metabolites(ko01110);;Metabolic pathways(ko01100);;Phenylpropanoid biosynthesis(ko00940)	--	--	--	--	--	--	--	HMDB0141782	Organic compounds	Benzenoids	Phenols	Methoxyphenols	5280536	20649-42-7
meta_251	D-Glucosamine	C6H13NO5	Others	Saccharides and Alcohols	257021	371225	509306	723368	1.29473e+06	740719	180856	414753	198888	1.27851	0.0875218	0.914049	unchanged	-0.567885	0.336251	0.533113	unchanged	-1.84639	0.0577292	0.941892	unchanged	C00329	Metabolic pathways(ko01100);;Amino sugar and nucleotide sugar metabolism(ko00520)	--	--	--	--	--	--	--	HMDB0030091	Organic compounds	Organic oxygen compounds	Organooxygen compounds	Carbohydrates and carbohydrate conjugates	441477	14257-69-3
meta_252	Caffeic acid	C9H8O4	Phenolic acids	Phenolic acids	113331	111195	113814	551291	524504	543752	20776.2	31283.6	47048.5	2.2588	0.000307627	1.139	up	-1.85054	0.00847778	1.09247	down	-4.10934	1.37527e-06	1.10589	down	C01197	Metabolic pathways(ko01100);;Phenylpropanoid biosynthesis(ko00940);;Biosynthesis of secondary metabolites(ko01110)	--	--	--	--	--	--	--	HMDB0003501	Organic compounds	Phenylpropanoids and polyketides	Cinnamic acids and derivatives	Hydroxycinnamic acids and derivatives	1549111	4361-87-9
meta_253	D-Mannose*	C6H12O6	Others	Saccharides and Alcohols	4.37062e+06	4.20135e+06	4.69652e+06	3.30116e+06	3.15599e+06	3.31431e+06	1.78809e+07	1.61916e+07	1.36297e+07	-0.440169	0.0089634	1.10202	down	1.83864	0.0105844	1.08727	up	2.27881	0.00932798	1.08634	up	--	--	--	--	--	--	--	--	--	--	--	--	--	--	--	--
meta_254	D-Fructose*	C6H12O6	Others	Saccharides and Alcohols	4.70553e+06	4.90626e+06	5.07846e+06	3.13753e+06	3.69744e+06	3.53883e+06	1.53221e+07	1.57965e+07	1.4295e+07	-0.504647	0.00342111	1.09877	down	1.62771	0.00111628	1.10815	up	2.13236	0.000415779	1.10331	up	--	--	--	--	--	--	--	--	--	--	--	--	--	--	--	--
meta_255	D-Glucose*	C6H12O6	Others	Saccharides and Alcohols	4.93565e+06	5.15131e+06	4.71195e+06	3.42692e+06	3.76758e+06	3.34136e+06	1.53989e+07	1.49088e+07	1.42613e+07	-0.491174	0.00144864	1.10425	down	1.59079	0.000279367	1.10973	up	2.08197	0.000184683	1.10478	up	--	--	--	--	--	--	--	--	--	--	--	--	--	--	--	--
meta_256	D-Galactose*	C6H12O6	Others	Saccharides and Alcohols	2.3754e+06	2.02985e+06	2.40574e+06	2.51739e+06	2.29248e+06	1.7403e+06	7.11641e+06	4.90977e+06	4.28263e+06	-0.0692818	0.760394	0.187613	unchanged	1.22976	0.0637678	0.975565	unchanged	1.29904	0.0548119	0.9711	unchanged	--	--	--	--	--	--	--	--	--	--	--	--	--	--	--	--
meta_257	Inositol*	C6H12O6	Others	Saccharides and Alcohols	1.19818e+06	1.11307e+06	1.28924e+06	1.64994e+06	1.71945e+06	1.71715e+06	1.57507e+06	1.46891e+06	1.37655e+06	0.500824	0.00406708	1.112	up	0.296439	0.0240293	0.970335	unchanged	-0.204385	0.0459041	0.967444	unchanged	--	--	--	--	--	--	--	--	--	--	--	--	--	--	--	--
meta_258	Propylparaben	C10H12O3	Phenolic acids	Phenolic acids	1341.95	1399.4	2089.98	3008.03	3482.31	3408.21	2166.54	1796.06	2018.79	1.06175	0.00695091	1.08118	up	0.333692	0.248609	0.654728	unchanged	-0.728055	0.00280241	1.06608	down	--	--	--	--	--	--	--	--	--	--	--	--	--	--	--	--
meta_259	4-Methoxyphenylpropionic acid	C10H12O3	Phenolic acids	Phenolic acids	112902	82375.7	95884.6	165543	220165	212108	52550.1	67597.3	49453	1.03862	0.012867	1.06715	up	-0.781265	0.02445	0.988587	unchanged	-1.81988	0.00850836	1.0736	down	--	--	--	--	--	--	--	--	--	--	--	--	--	--	--	--
meta_260	coniferyl alcohol	C10H12O3	Phenolic acids	Phenolic acids	375078	394820	328435	619056	659205	629604	190221	190161	187975	0.800415	0.000832852	1.12351	up	-0.946185	0.0120952	1.08589	down	-1.7466	0.00069453	1.10533	down	C00590	Biosynthesis of secondary metabolites(ko01110);;Metabolic pathways(ko01100);;Phenylpropanoid biosynthesis(ko00940);;Biosynthesis of various secondary metabolites - part 2(ko00998)	--	--	--	--	--	--	--	HMDB0012915	Organic compounds	Benzenoids	Phenols	Methoxyphenols	1549095	32811-40-8
meta_261	4-hydroxy-5-(2-oxo-l-pyrrolidinyl)-benzoic Acid	C9H11NO3	Alkaloids	Pyrrole alkaloids	3.45831e+06	4.19002e+06	3.75452e+06	4.57125e+06	5.18307e+06	5.52988e+06	1.40018e+06	1.41563e+06	1.5263e+06	0.422663	0.0239952	1.00138	up	-1.38952	0.00654747	1.09423	down	-1.81218	0.00512341	1.09384	down	--	--	--	--	--	--	--	--	--	--	--	--	--	--	--	--
meta_262	L-Tyrosine	C9H11NO3	Amino acids and derivatives	Amino acids and derivatives	1.39435e+07	1.35104e+07	1.49087e+07	1.90239e+07	1.86918e+07	1.91675e+07	6.29222e+06	5.52402e+06	5.66428e+06	0.426355	0.00368974	1.1217	up	-1.27814	0.000290372	1.10528	down	-1.7045	9.34439e-06	1.10597	down	C00082	2-Oxocarboxylic acid metabolism(ko01210);;Monobactam biosynthesis(ko00261);;Betalain biosynthesis(ko00965);;Thiamine metabolism(ko00730);;Ubiquinone and other terpenoid-quinone biosynthesis(ko00130);;Cyanoamino acid metabolism(ko00460);;Biosynthesis of amino acids(ko01230);;Isoquinoline alkaloid biosynthesis(ko00950);;Biosynthesis of secondary metabolites(ko01110);;Phenylpropanoid biosynthesis(ko…	--	--	--	--	--	--	--	--	--	--	--	--	--	--
meta_263	Hydroxyphenyllactic acid	C9H10O4	Phenolic acids	Phenolic acids	87208.1	82824.9	83863.2	253083	220117	254993	10728	10555.3	9342.18	1.51719	0.0046294	1.12814	up	-3.0538	8.61279e-05	1.11176	down	-4.57098	0.0023322	1.10172	down	--	--	--	--	--	--	--	--	--	--	--	--	--	--	--	--
meta_264	Methyl 2,4-dihydroxyphenylacetate	C9H10O4	Phenolic acids	Phenolic acids	77318.9	80265.1	78759.7	220895	231294	256327	12813.2	9194.92	17466.9	1.58127	0.00422918	1.1297	up	-2.63063	0.000426007	1.10922	down	-4.2119	0.00143397	1.1018	down	--	--	--	--	--	--	--	--	--	--	--	--	--	--	--	--
meta_265	2,6-Dimethoxybenzoic Acid	C9H10O4	Phenolic acids	Phenolic acids	8306.67	12430.8	9703.31	13569.3	14173.8	11033.1	3009.02	2522.81	2458.2	0.360864	0.15051	0.76164	unchanged	-1.91556	0.0233056	1.05745	down	-2.27642	0.00718141	1.08737	down	--	--	--	--	--	--	--	--	--	--	--	--	--	--	--	--
meta_266	Syringaldehyde; 4-Hydroxy-3,5-Dimethoxybenzaldehyde	C9H10O4	Phenolic acids	Phenolic acids	851866	822745	916966	828673	901037	882069	62034.3	70640.2	70636.3	0.0117799	0.85848	0.108306	unchanged	-3.67325	0.00110165	1.10979	down	-3.68503	0.000602262	1.1053	down	--	--	--	--	--	--	--	--	--	--	--	--	--	--	--	--
meta_267	(S)-2-Hydroxy-3-(4-Hydroxyphenyl)Propanoic Acid	C9H10O4	Phenolic acids	Phenolic acids	212736	196317	220400	298022	276202	271386	11.5146	11.3634	11.2127	0.426371	0.0028585	1.09144	up	-14.1598	0.00114438	1.11	down	-14.5862	0.000844208	1.10507	down	--	--	--	--	--	--	--	--	--	--	--	--	--	--	--	--
meta_268	D-Mannitol	C6H14O6	Others	Saccharides and Alcohols	9.43118	9.10609	9.32055	58280.1	46512	48250.2	11.5146	11.3634	11.2127	12.4001	0.0051306	1.1282	up	0.285958	9.25567e-05	1.10403	up	-12.1141	0.00513101	1.09566	down	C00392	Fructose and mannose metabolism(ko00051);;Metabolic pathways(ko01100);;ABC transporters(ko02010)	--	--	--	--	--	--	--	HMDB0000765	Organic compounds	Organic oxygen compounds	Organooxygen compounds	Carbohydrates and carbohydrate conjugates	6251	69-65-8
meta_269	D-Sorbitol	C6H14O6	Others	Saccharides and Alcohols	36786.9	23872.1	27345.4	140905	141691	126799	48197.6	47331.3	65423.6	2.24	9.16579e-05	1.13228	up	0.878583	0.0328705	0.962685	unchanged	-1.36141	0.000495682	1.08863	down	C00794	Metabolic pathways(ko01100);;ABC transporters(ko02010);;Galactose metabolism(ko00052);;Fructose and mannose metabolism(ko00051)	--	--	--	--	--	--	--	HMDB0000247	Organic compounds	Organic oxygen compounds	Organooxygen compounds	Carbohydrates and carbohydrate conjugates	5780	50-70-4
meta_270	Dulcitol	C6H14O6	Others	Saccharides and Alcohols	11982.8	10517.5	9127.2	144762	114369	139614	13858.5	7619.69	4389.03	3.65753	0.00554579	1.12651	up	-0.437155	0.566827	0.349798	unchanged	-4.09469	0.00323875	1.09344	down	C01697	Galactose metabolism(ko00052);;Metabolic pathways(ko01100)	--	--	--	--	--	--	--	HMDB0011632	Organic compounds	Organic oxygen compounds	Organooxygen compounds	Carbohydrates and carbohydrate conjugates	5460044	488-45-9
meta_271	Methyl vanillate	C9H10O4	Phenolic acids	Phenolic acids	11007.2	10726	8407.34	11166.4	12074.5	15177.9	11.5146	11.3634	11.2127	0.34794	0.142921	0.780723	unchanged	-9.76683	0.00667064	1.09785	down	-10.1148	0.00888915	1.08752	down	--	--	--	--	--	--	--	--	--	--	--	--	--	--	--	--
meta_272	4-Pyridoxic acid	C8H9NO4	Others	Vitamin	35269.5	43436	48320.8	32493.8	44299.1	32004.6	65412	61746.4	72103.9	-0.22808	0.334182	0.548345	unchanged	0.658677	0.00881445	1.03146	up	0.886756	0.00491293	1.04995	up	C00847	Vitamin B6 metabolism(ko00750);;Metabolic pathways(ko01100)	--	--	--	--	--	--	--	--	--	--	--	--	--	--
meta_273	Methyl gallate	C8H8O5	Phenolic acids	Phenolic acids	6.19555e+07	6.45905e+07	6.39245e+07	2.45801e+07	2.50833e+07	2.4878e+07	1.51443e+07	1.52194e+07	1.4518e+07	-1.35328	0.000280119	1.13882	down	-2.08547	9.9185e-05	1.1119	down	-0.732188	1.27532e-05	1.10534	down	--	--	--	--	--	--	--	--	--	--	--	--	--	--	--	--
meta_274	3-O-Methylgallic Acid	C8H8O5	Phenolic acids	Phenolic acids	1.94743e+07	2.02287e+07	1.84982e+07	5.72645e+06	5.96592e+06	5.75015e+06	3.28589e+06	3.58289e+06	3.49587e+06	-1.73772	0.00108898	1.13665	down	-2.48936	0.000720668	1.11029	down	-0.751641	4.11895e-05	1.10157	down	--	--	--	--	--	--	--	--	--	--	--	--	--	--	--	--
meta_275	5-hydroxyisovanillic acid	C8H8O5	Phenolic acids	Phenolic acids	1.50983e+06	1.62038e+06	1.18205e+06	89007.9	120248	76324.1	98966.8	113241	112447	-3.92985	0.00896048	1.11831	down	-3.72138	0.00959411	1.09133	down	0.208475	0.428794	0.47107	unchanged	--	--	--	--	--	--	--	--	--	HMDB0013198	Organic compounds	Benzenoids	Benzene and substituted derivatives	Benzoic acids and derivatives	78016	_
meta_276	O-Phosphocholine	C5H15NO4P+	Alkaloids	Alkaloids	440457	486225	576186	317762	366681	336793	804436	459626	628709	-0.550941	0.0438618	1.00817	down	0.304557	0.323218	0.57662	unchanged	0.855499	0.0972306	0.910125	unchanged	C00588	Glycerophospholipid metabolism(ko00564);;Metabolic pathways(ko01100)	--	--	--	--	--	--	--	HMDB0001565	Organic compounds	Organic nitrogen compounds	Organonitrogen compounds	Quaternary ammonium salts	1014	3616-04-4
meta_277	(E)-Linalool-1-oic acid	C10H16O3	Lipids	Free fatty acids	4.69537e+07	4.50418e+07	4.73132e+07	1.73724e+07	1.7062e+07	1.7253e+07	9.54779e+06	9.30906e+06	9.43786e+06	-1.4301	0.000483939	1.13846	down	-2.29942	0.000322697	1.11172	down	-0.86932	6.17726e-07	1.10646	down	--	--	--	--	--	--	--	--	--	--	--	--	--	--	--	--
meta_278	10-Undecenoic acid	C11H20O2	Lipids	Free fatty acids	9613.83	9688.88	12620	11391.3	8685.24	10718.2	13148.4	15301.5	11101.3	-0.049556	0.784264	0.16546	unchanged	0.308665	0.182432	0.701459	unchanged	0.358221	0.126347	0.78252	unchanged	--	--	LMFA01030036	Undecylenic acid	10-undecenoic acid	10-undecylenic acid; C11:1n-1; 10-hendecenoic acid	Fatty Acyls [FA]	Fatty Acids and Conjugates [FA01]	Unsaturated fatty acids [FA0103]	HMDB0033724	Organic compounds	Lipids and lipid-like molecules	Fatty Acyls	Fatty acids and conjugates	5634	112-38-9
meta_279	4-Hydroxy-3,5-dimethoxybenzyl alcohol	C9H12O4	Phenolic acids	Phenolic acids	34670.1	32411.6	27881.9	10412.9	8342.72	11831.9	4487.12	2941.24	5115.49	-1.64329	0.00252191	1.1158	down	-2.95274	0.00266536	1.0998	down	-1.30945	0.0113389	1.02793	down	--	--	--	--	--	--	--	--	--	--	--	--	--	--	--	--
meta_280	O-Phospho-L-serine	C3H8NO6P	Amino acids and derivatives	Amino acids and derivatives	36342.5	40520.1	35535.1	4053.37	8523.09	13444.1	14019.7	11743	12012	-2.27198	0.00213854	1.11394	down	-1.57527	0.000952924	1.10225	down	0.696707	0.282988	0.633731	unchanged	C01005	Cysteine and methionine metabolism(ko00270);;Carbon metabolism(ko01200);;Metabolic pathways(ko01100);;Glycine, serine and threonine metabolism(ko00260);;Biosynthesis of secondary metabolites(ko01110);;Aminoacyl-tRNA biosynthesis(ko00970);;Biosynthesis of amino acids(ko01230)	--	--	--	--	--	--	--	HMDB0001721	Organic compounds	Organic acids and derivatives	Carboxylic acids and derivatives	Amino acids, peptides, and analogues	106	17885-08-4
meta_281	3-Phospho-D-glyceric acid	C3H7O7P	Others	Saccharides and Alcohols	994057	922852	964863	408563	489354	478758	470794	341030	454152	-1.06967	0.0001368	1.13024	down	-1.20053	0.00138958	1.09686	down	-0.130854	0.49272	0.39712	unchanged	C00197	Biosynthesis of amino acids(ko01230);;Carbon fixation in photosynthetic organisms(ko00710);;Pentose phosphate pathway(ko00030);;Glyoxylate and dicarboxylate metabolism(ko00630);;Metabolic pathways(ko01100);;Cysteine and methionine metabolism(ko00270);;Biosynthesis of secondary metabolites(ko01110);;Glycerolipid metabolism(ko00561);;Glycine, serine and threonine metabolism(ko00260);;Carbon metabol…	--	--	--	--	--	--	--	HMDB0060180	Organic compounds	Organic oxygen compounds	Organooxygen compounds	Carbohydrates and carbohydrate conjugates	439183	3443-58-1
meta_282	Undecylic Acid	C11H22O2	Lipids	Free fatty acids	311261	298042	284173	385702	338248	345580	362710	357380	272705	0.25806	0.0381906	0.99069	unchanged	0.141071	0.374703	0.534933	unchanged	-0.11699	0.491506	0.403485	unchanged	--	--	LMFA01010011	Undecylic acid	undecanoic acid	Hendecanoic acid; C11:0	Fatty Acyls [FA]	Fatty Acids and Conjugates [FA01]	Straight chain fatty acids [FA0101]	HMDB0000947	Organic compounds	Lipids and lipid-like molecules	Fatty Acyls	Fatty acids and conjugates	8180	112-37-8
meta_283	3-Indoleacrylic acid	C11H9NO2	Alkaloids	Plumerane	6.05482e+06	6.0509e+06	6.05918e+06	5.19945e+07	5.5833e+07	5.25493e+07	3.04984e+06	3.00273e+06	2.84952e+06	3.14153	0.000637826	1.13835	up	-1.02954	0.000376123	1.11169	down	-4.17107	0.000546266	1.10569	down	--	--	--	--	--	--	--	--	--	HMDB0000734	Organic compounds	Organoheterocyclic compounds	Indoles and derivatives	Indoles	5375048	29953-71-7
meta_284	Ayapin	C11H8O3	Lignans and Coumarins	Coumarins	20162.8	25678.2	26364.7	22744	32768.7	30333.4	23828.9	30147.2	32334.9	0.242621	0.285602	0.608513	unchanged	0.25566	0.222287	0.656296	unchanged	0.0130396	0.970643	0.0217011	unchanged	--	--	--	--	--	--	--	--	--	--	--	--	--	--	--	--
meta_285	N-Acetyl-L-Glutamine	C7H12N2O4	Amino acids and derivatives	Amino acids and derivatives	969327	633632	797963	752481	721902	657075	2.16078e+06	2.11991e+06	2.06825e+06	-0.152478	0.455501	0.463429	unchanged	1.42427	0.00326829	1.09977	up	1.57674	3.56064e-06	1.10525	up	--	--	--	--	--	--	--	--	--	HMDB0006029	Organic compounds	Organic acids and derivatives	Carboxylic acids and derivatives	Amino acids, peptides, and analogues	182230	2490-97-3
meta_286	Eucommiol	C9H16O4	Others	Others	30341.2	25477.8	18408.1	24216.7	23869.8	28782.6	31015.3	35560	27735.2	0.0751759	0.832999	0.130856	unchanged	0.368032	0.192486	0.699325	unchanged	0.292856	0.111693	0.80186	unchanged	--	--	--	--	--	--	--	--	--	--	--	--	--	--	--	--
meta_287	Azelaic acid	C9H16O4	Organic acids	Organic acids	288489	263520	273320	449025	448136	383351	358847	389703	377793	0.630792	0.0129453	1.09108	up	0.448773	0.00117106	1.08416	up	-0.182019	0.128153	0.816375	unchanged	--	--	LMFA01170054	Azelaic acid	Nonanedioic acid	-	Fatty Acyls [FA]	Fatty Acids and Conjugates [FA01]	Dicarboxylic acids [FA0117]	--	--	--	--	--	--	--
meta_288	L-Glycyl-L-isoleucine*	C8H16N2O3	Amino acids and derivatives	Amino acids and derivatives	35099.7	38547.1	32399.3	35117.7	47846.1	34173	26238	23402.4	24096.1	0.129804	0.500577	0.413043	unchanged	-0.52231	0.0134997	1.04463	down	-0.652115	0.0766692	0.940441	unchanged	--	--	--	--	--	--	--	--	--	--	--	--	--	--	--	--
meta_289	N6-Acetyl-L-lysine	C8H16N2O3	Amino acids and derivatives	Amino acids and derivatives	275820	250428	302980	307500	294617	241481	277438	227938	251214	0.0213324	0.859545	0.107604	unchanged	-0.132539	0.310293	0.558635	unchanged	-0.153871	0.312939	0.559544	unchanged	C02727	Metabolic pathways(ko01100);;Lysine degradation(ko00310)	--	--	--	--	--	--	--	HMDB0000206	Organic compounds	Organic acids and derivatives	Carboxylic acids and derivatives	Amino acids, peptides, and analogues	92832	692-04-6
meta_290	N-Glycyl-L-leucine*	C8H16N2O3	Amino acids and derivatives	Amino acids and derivatives	29476.6	32806.2	32570.1	39168.6	64438.6	41420	31770.1	30018.4	31373.1	0.576953	0.172074	0.816506	unchanged	-0.0246806	0.670467	0.255068	unchanged	-0.601634	0.165032	0.808117	unchanged	--	--	--	--	--	--	--	--	--	--	--	--	--	--	--	--
meta_291	Arginine methyl ester	C7H16N4O2	Amino acids and derivatives	Amino acids and derivatives	7.94001e+06	6.73203e+06	5.89587e+06	1.04836e+07	1.09122e+07	1.12342e+07	3.77692e+06	3.54413e+06	3.30426e+06	0.675959	0.012893	1.08734	up	-0.944305	0.0256708	1.04431	down	-1.62026	3.91024e-05	1.10424	down	--	--	--	--	--	--	--	--	--	--	--	--	--	--	--	--
meta_292	Homoarginine	C7H16N4O2	Amino acids and derivatives	Amino acids and derivatives	1.12053e+06	969070	1.14332e+06	1.72252e+06	1.72761e+06	1.63897e+06	433218	561114	436884	0.658	0.00204066	1.11775	up	-1.18241	0.00127211	1.0843	down	-1.84041	4.87401e-05	1.10309	down	--	--	--	--	--	--	--	--	--	HMDB0000670	Organic compounds	Organic acids and derivatives	Carboxylic acids and derivatives	Amino acids, peptides, and analogues	9085	156-86-5
meta_293	N-Monomethyl-L-arginine	C7H16N4O2	Amino acids and derivatives	Amino acids and derivatives	7.56842e+06	7.27263e+06	7.88073e+06	1.11037e+07	1.08753e+07	1.05323e+07	4.3419e+06	3.44363e+06	3.34587e+06	0.517299	0.000177375	1.12751	up	-1.03872	0.00147518	1.09347	down	-1.55602	0.000264919	1.10139	down	--	--	--	--	--	--	--	--	--	HMDB0029416	Organic compounds	Organic acids and derivatives	Carboxylic acids and derivatives	Amino acids, peptides, and analogues	132862	17035-90-4
meta_294	Trimethyllysine	C9H20N2O2	Amino acids and derivatives	Amino acids and derivatives	656389	834806	714606	440610	404446	450802	601037	592578	462138	-0.761733	0.0225678	1.07292	down	-0.416786	0.0582797	0.888244	unchanged	0.344947	0.105581	0.870567	unchanged	C03793	Lysine degradation(ko00310);;Metabolic pathways(ko01100)	--	--	--	--	--	--	--	HMDB0001325	Organic compounds	Organic acids and derivatives	Carboxylic acids and derivatives	Amino acids, peptides, and analogues	440120	19253-88-4
meta_295	N-Acetyl-L-glutamic acid	C7H11NO5	Amino acids and derivatives	Amino acids and derivatives	207413	222836	230238	152184	166658	156173	165247	159795	184574	-0.475255	0.00281296	1.10353	down	-0.375522	0.0078083	1.03256	down	0.0997332	0.270467	0.613139	unchanged	C00624	Biosynthesis of secondary metabolites(ko01110);;Arginine biosynthesis(ko00220);;2-Oxocarboxylic acid metabolism(ko01210);;Metabolic pathways(ko01100);;Biosynthesis of amino acids(ko01230)	--	--	--	--	--	--	--	HMDB0001138	Organic compounds	Organic acids and derivatives	Carboxylic acids and derivatives	Amino acids, peptides, and analogues	70914	1188-37-0
meta_296	3-Indolepropionic acid	C11H11NO2	Alkaloids	Plumerane	9.43118	9.10609	9.32055	34074	57206.2	57803.8	11.5146	11.3634	11.2127	12.3284	0.023842	1.08731	up	0.285958	9.25567e-05	1.10403	up	-12.0424	0.023844	1.05595	down	--	--	--	--	--	--	--	--	--	HMDB0002302	Organic compounds	Organoheterocyclic compounds	Indoles and derivatives	Indolyl carboxylic acids and derivatives	3744	830-96-6
meta_297	L-Homocitrulline	C7H15N3O3	Amino acids and derivatives	Amino acids and derivatives	81635.3	89160.8	73014.1	60524.1	78619.5	78867	41919.6	40599.1	55568.9	-0.167319	0.328148	0.558065	unchanged	-0.830142	0.00620836	1.04025	down	-0.662823	0.0284684	0.957346	unchanged	--	--	--	--	--	--	--	--	--	HMDB0000679	Organic compounds	Organic acids and derivatives	Carboxylic acids and derivatives	Amino acids, peptides, and analogues	65072	1190-49-4
meta_298	2,6-Diaminooimelic acid	C7H14N2O4	Organic acids	Organic acids	59433.2	38400.4	42484.1	113401	118241	115392	245185	202396	207086	1.33206	0.00656059	1.11951	up	2.24258	0.00178966	1.09588	up	0.910526	0.0161973	1.06982	up	--	--	--	--	--	--	--	--	--	--	--	--	--	--	--	--
meta_299	N-Acetyl-L-methionine	C7H13NO3S	Amino acids and derivatives	Amino acids and derivatives	12105.4	13668.2	8340.03	18683.8	40484.8	40384.3	10779.2	6312.01	8034.77	1.48945	0.0887946	0.942355	unchanged	-0.445285	0.219812	0.656925	unchanged	-1.93473	0.071517	0.951779	unchanged	--	--	--	--	--	--	--	--	--	HMDB0011745	Organic compounds	Organic acids and derivatives	Carboxylic acids and derivatives	Amino acids, peptides, and analogues	_	65-82-7
meta_300	Citric Acid*	C6H8O7	Organic acids	Organic acids	1.17816e+07	1.17691e+07	1.1049e+07	2.59967e+07	2.64174e+07	2.59103e+07	1.93062e+07	1.85275e+07	1.65425e+07	1.17929	4.83166e-06	1.13891	up	0.649814	0.0103295	1.07668	up	-0.529479	0.00859372	1.08334	down	--	--	--	--	--	--	--	--	--	--	--	--	--	--	--	--
meta_301	Isocitric Acid*	C6H8O7	Organic acids	Organic acids	3.42216e+06	3.6653e+06	3.33468e+06	1.08472e+07	1.12191e+07	1.08069e+07	9.86674e+06	9.88115e+06	1.12424e+07	1.65821	3.02343e-06	1.13871	up	1.57058	0.00315535	1.10237	up	-0.0876327	0.300931	0.610504	unchanged	--	--	--	--	--	--	--	--	--	--	--	--	--	--	--	--
meta_302	Quinic Acid	C7H12O6	Organic acids	Organic acids	166712	194577	169033	672118	777123	662532	674181	699887	614419	1.99328	0.00321381	1.12828	up	1.90816	0.00104617	1.10581	up	-0.0851222	0.414945	0.463275	unchanged	C00296	Phenylalanine, tyrosine and tryptophan biosynthesis(ko00400);;Metabolic pathways(ko01100)	--	--	--	--	--	--	--	HMDB0042004	Organic compounds	Organoheterocyclic compounds	Quinolines and derivatives	_	7060	91-63-4
meta_303	5,7-Dihydroxy-4-methylcoumarin	C10H8O4	Lignans and Coumarins	Coumarins	127855	122366	140606	62622.1	122152	130083	11.5146	11.3634	11.2127	-0.381505	0.356381	0.569257	unchanged	-13.4715	0.00171574	1.10873	down	-13.0899	0.0387754	1.02573	down	--	--	--	--	--	--	--	--	--	--	--	--	--	--	--	--
meta_304	D-Galacturonic acid*	C6H10O7	Others	Saccharides and Alcohols	92213.9	90659.2	92003.1	97022.1	123406	108191	159055	88496	57875	0.250678	0.143327	0.866168	unchanged	0.0276289	0.766304	0.186384	unchanged	-0.223049	0.823483	0.137328	unchanged	--	--	--	--	--	--	--	--	--	--	--	--	--	--	--	--
meta_305	D-Glucoronic acid*	C6H10O7	Others	Saccharides and Alcohols	122616	99681.3	92679.4	110706	118651	125311	77668.6	106396	80230.6	0.179705	0.28162	0.629817	unchanged	-0.257596	0.259981	0.61004	unchanged	-0.437301	0.0635318	0.919296	unchanged	--	--	--	--	--	--	--	--	--	--	--	--	--	--	--	--
meta_306	Methyl caffeate	C10H10O4	Phenolic acids	Phenolic acids	218992	305762	129203	186709	156392	172991	11.5146	11.3634	11.2127	-0.258759	0.463451	0.462819	unchanged	-14.13	0.0505682	1.0078	unchanged	-13.8712	0.00258615	1.10123	down	--	--	--	--	--	--	--	--	--	--	--	--	--	--	--	--
meta_307	Isoferulic Acid*	C10H10O4	Phenolic acids	Phenolic acids	204898	215399	250246	395823	421359	368127	69466.4	52860.2	59281.6	0.824947	0.00119922	1.10833	up	-1.88832	0.00340588	1.09525	down	-2.71327	0.000929398	1.10183	down	--	--	--	--	--	--	--	--	--	--	--	--	--	--	--	--
meta_308	Ferulic acid*	C10H10O4	Phenolic acids	Phenolic acids	113992	141964	115181	237749	249437	220222	22824.5	28571.5	38590.4	0.936238	0.000868545	1.1126	up	-2.07025	0.00291604	1.08695	down	-3.00648	0.000188953	1.10209	down	--	--	--	--	--	--	--	--	--	--	--	--	--	--	--	--
meta_309	D-Pinitol	C7H14O6	Others	Saccharides and Alcohols	237834	254869	298320	153283	157386	191380	380737	370777	373744	-0.656543	0.0152669	1.03934	down	0.514943	0.0227158	1.05728	up	1.17149	0.00214208	1.09909	up	--	--	--	--	--	--	--	--	--	--	--	--	--	--	--	--
meta_310	Dimethyl phthalate	C10H10O4	Phenolic acids	Phenolic acids	98548.5	100832	78203.5	72765.7	89739.5	88438.4	30403.7	32913.6	30800.1	-0.142757	0.384674	0.503126	unchanged	-1.55203	0.0127779	1.08267	down	-1.40927	0.00958733	1.08314	down	--	--	--	--	--	--	--	--	--	--	--	--	--	--	--	--
meta_311	3-Methyl-4,8-dihydroxy-3,4-dihydroisocoumarin	C10H10O4	Phenolic acids	Phenolic acids	9.43118	9.10609	9.32055	27110.5	31118.7	23254	11.5146	11.3634	11.2127	11.4877	0.00692012	1.1242	up	0.285958	9.25567e-05	1.10403	up	-11.2018	0.00692117	1.09177	down	--	--	--	--	--	--	--	--	--	HMDB0030765	Organic compounds	Organoheterocyclic compounds	Benzopyrans	2-benzopyrans	169539	70287-70-6
meta_312	L-Tyrosine methyl ester	C10H13NO3	Amino acids and derivatives	Amino acids and derivatives	57990.3	45451.5	68986.5	43259.2	62614.8	52781.9	62122.6	52180.9	55791.9	-0.115633	0.630436	0.287633	unchanged	-0.00258543	0.923539	0.0583822	unchanged	0.113047	0.587504	0.320727	unchanged	--	--	--	--	--	--	--	--	--	HMDB0029217	Organic compounds	Organic acids and derivatives	Carboxylic acids and derivatives	Amino acids, peptides, and analogues	70652	1080-06-4
meta_313	Gluconic acid	C6H12O7	Others	Saccharides and Alcohols	1.96514e+06	1.78338e+06	1.88927e+06	1.02402e+06	1.04411e+06	1.04993e+06	2.28974e+06	2.27471e+06	2.31617e+06	-0.853421	0.00332266	1.13074	down	0.28851	0.0124283	1.07645	up	1.14193	7.49833e-07	1.10664	up	--	--	--	--	--	--	--	--	--	--	--	--	--	--	--	--
meta_314	3,4-Dihydroxy-L-phenylalanine (L-Dopa)	C9H11NO4	Amino acids and derivatives	Amino acids and derivatives	213155	230627	216641	923050	990511	1.02104e+06	84626	70040.5	84731.9	2.15126	0.00106031	1.13638	up	-1.46879	4.41772e-05	1.10668	down	-3.62005	0.000780119	1.10458	down	--	--	--	--	--	--	--	--	--	--	--	--	--	--	--	--
meta_315	4-Hydroxy-3-methoxymandelate	C9H10O5	Phenolic acids	Phenolic acids	36785.8	31634.6	39790.4	72641.8	93582.1	60928.9	16784.5	16424	16704.4	1.0537	0.0463134	1.0209	up	-1.10997	0.0145373	1.08048	down	-2.16367	0.025139	1.05324	down	C05584	Metabolic pathways(ko01100);;Tyrosine metabolism(ko00350)	--	--	--	--	--	--	--	HMDB0000291	Organic compounds	Benzenoids	Phenols	Methoxyphenols	736172	55-10-7
meta_316	D-Erythrose-4-phosphate	C4H9O7P	Others	Saccharides and Alcohols	56136.5	67237.3	64930	58753.5	58783.9	56083	66531.4	76289.1	64738.4	-0.113143	0.282367	0.653327	unchanged	0.141016	0.263199	0.606843	unchanged	0.254159	0.0798123	0.926438	unchanged	C00279	Metabolic pathways(ko01100);;Biosynthesis of various secondary metabolites - part 2(ko00998);;Vitamin B6 metabolism(ko00750);;Biosynthesis of amino acids(ko01230);;Pentose phosphate pathway(ko00030);;Carbon fixation in photosynthetic organisms(ko00710);;Carbon metabolism(ko01200);;Biosynthesis of secondary metabolites(ko01110);;Phenylalanine, tyrosine and tryptophan biosynthesis(ko00400)	--	--	--	--	--	--	--	HMDB0001321	Organic compounds	Organic oxygen compounds	Organooxygen compounds	Carbohydrates and carbohydrate conjugates	122357	585-18-2
meta_317	Dodecanoic acid (Lauric acid)	C12H24O2	Lipids	Free fatty acids	77489.8	91337.1	89427.5	103885	123086	113053	101450	89410.1	90317.1	0.397173	0.0199598	1.01277	up	0.12407	0.259615	0.611268	unchanged	-0.273103	0.0505005	0.911315	unchanged	--	--	--	--	--	--	--	--	--	--	--	--	--	--	--	--
meta_318	NG,NG-Dimethyl-L-arginine	C8H18N4O2	Amino acids and derivatives	Amino acids and derivatives	508833	485982	520045	452578	507449	522032	433231	313265	297996	-0.0337211	0.673643	0.2593	unchanged	-0.556306	0.0602059	0.970598	unchanged	-0.522585	0.057004	0.926364	unchanged	--	--	--	--	--	--	--	--	--	HMDB0001539	Organic compounds	Organic acids and derivatives	Carboxylic acids and derivatives	Amino acids, peptides, and analogues	123831	30315-93-6
meta_319	Spermine	C10H26N4	Alkaloids	Alkaloids	1.04482e+07	1.08666e+07	1.0205e+07	1.08225e+07	1.11031e+07	1.23552e+07	1.27751e+07	1.22506e+07	1.19387e+07	0.119227	0.180288	0.764174	unchanged	0.229799	0.00504807	1.05234	up	0.110572	0.190366	0.713416	unchanged	C00750	beta-Alanine metabolism(ko00410);;Pantothenate and CoA biosynthesis(ko00770);;Metabolic pathways(ko01100);;Glutathione metabolism(ko00480);;Arginine and proline metabolism(ko00330)	--	--	--	--	--	--	--	--	--	--	--	--	--	--
meta_320	N6-Isopentenyladenine	C10H13N5	Nucleotides and derivatives	Nucleotides and derivatives	29827.7	43817.5	45566.1	49976.1	85326.7	67958.6	5257.32	988.796	11289.3	0.760924	0.0931745	0.885433	unchanged	-3.32898	0.0078252	1.05243	down	-4.08991	0.0193871	1.04688	down	--	--	--	--	--	--	--	--	--	--	--	--	--	--	--	--
meta_321	L-Tryptophan	C11H12N2O2	Amino acids and derivatives	Amino acids and derivatives	2.12788e+06	2.45561e+06	2.30766e+06	1.72322e+07	1.76451e+07	1.80692e+07	1.15456e+06	1.14114e+06	1.1826e+06	2.94392	3.83999e-05	1.13916	up	-0.984049	0.00618212	1.09717	down	-3.92797	0.000207495	1.10646	down	C00078	Phenylalanine, tyrosine and tryptophan biosynthesis(ko00400);;Biosynthesis of secondary metabolites(ko01110);;Glycine, serine and threonine metabolism(ko00260);;Indole alkaloid biosynthesis(ko00901);;2-Oxocarboxylic acid metabolism(ko01210);;Aminoacyl-tRNA biosynthesis(ko00970);;Biosynthesis of various secondary metabolites - part 2(ko00998);;Glucosinolate biosynthesis(ko00966);;Biosynthesis of a…	--	--	--	--	--	--	--	--	--	--	--	--	--	--
meta_322	1-Methoxy-indole-3-acetamide	C11H12N2O2	Alkaloids	Plumerane	453420	487742	413977	5.60957e+06	5.371e+06	4.89706e+06	146056	140389	146226	3.55142	0.00170109	1.13552	up	-1.64412	0.00450377	1.10193	down	-5.19554	0.00164882	1.10329	down	--	--	--	--	--	--	--	--	--	--	--	--	--	--	--	--
meta_323	4,8-Dihydroxyquinoline-2-carboxylic acid	C10H7NO4	Organic acids	Organic acids	24588.1	18436.8	17321.7	36953.8	28172.6	35618.6	125947	117641	121933	0.746504	0.020378	1.00854	up	2.61531	6.77978e-06	1.11021	up	1.86881	1.96346e-05	1.1032	up	C02470	Tryptophan metabolism(ko00380)	--	--	--	--	--	--	--	HMDB0000881	Organic compounds	Organoheterocyclic compounds	Quinolines and derivatives	Quinoline carboxylic acids	5699	59-00-7
meta_324	Methoxyindoleacetic acid	C11H11NO3	Alkaloids	Plumerane	428312	414044	413439	4.13647e+06	4.03689e+06	4.44896e+06	204269	144303	146463	3.32826	0.00105534	1.13736	up	-1.362	0.00401562	1.09865	down	-4.69026	0.000729159	1.1048	down	C05660	Tryptophan metabolism(ko00380)	--	--	--	--	--	--	--	HMDB0004096	Organic compounds	Organoheterocyclic compounds	Indoles and derivatives	Indolyl carboxylic acids and derivatives	18986	3471-31-6
meta_325	D-Panthenol	C9H19NO4	Others	Saccharides and Alcohols	10021.1	13602.5	36029.1	22403.9	24170.2	10167.8	24518.5	23037.5	29160.5	0.0549754	0.922951	0.0596266	unchanged	0.581934	0.560048	0.358955	unchanged	0.526959	0.267408	0.633231	unchanged	C05944	Pantothenate and CoA biosynthesis(ko00770)	--	--	--	--	--	--	--	HMDB0004231	Organic compounds	Organic oxygen compounds	Organooxygen compounds	Alcohols and polyols	131204	81-13-0
meta_326	2-(Acetylamino)-3-phenyl-2-propenoic acid	C11H11NO3	Alkaloids	Alkaloids	9.43118	9.10609	9.32055	11056.2	18340.6	20789.2	11.5146	11.3634	11.2127	10.7483	0.0292304	1.07593	up	0.285958	9.25567e-05	1.10403	up	-10.4623	0.0292374	1.0449	down	--	--	--	--	--	--	--	--	--	--	--	--	--	--	--	--
meta_327	2,4-Di-Tert-Butylphenol	C14H22O	Phenolic acids	Phenolic acids	108396	92575.5	85270.6	126799	117587	108107	152274	135503	122869	0.30453	0.0673737	0.895266	unchanged	0.522328	0.0208015	0.984464	unchanged	0.217798	0.139759	0.767145	unchanged	--	--	--	--	--	--	--	--	--	HMDB0013816	Organic compounds	Benzenoids	Benzene and substituted derivatives	Phenylpropanes	7311	96-76-4
meta_328	N-Acetyl-L-phenylalanine	C11H13NO3	Amino acids and derivatives	Amino acids and derivatives	520570	574523	467146	475988	645143	555255	64841.3	60505.3	58469.3	0.0957884	0.552815	0.355973	unchanged	-3.08349	0.00440248	1.10252	down	-3.17928	0.00942785	1.08615	down	C03519	Metabolic pathways(ko01100);;Phenylalanine metabolism(ko00360)	--	--	--	--	--	--	--	--	--	--	--	--	--	--
meta_329	3-[(1-Carboxyvinyl)oxy]benzoic Acid	C10H8O5	Phenolic acids	Phenolic acids	875623	1.07229e+06	893343	2.2093e+06	2.09083e+06	2.00876e+06	195505	192396	149727	1.15587	0.000180618	1.12749	up	-2.40618	0.00469743	1.09716	down	-3.56204	0.000477579	1.10478	down	--	--	--	--	--	--	--	--	--	--	--	--	--	--	--	--
meta_330	Sinapinaldehyde	C11H12O4	Phenolic acids	Phenolic acids	2.96516e+06	2.82916e+06	2.74304e+06	2.91605e+06	3.23358e+06	3.21038e+06	1.73346e+06	1.74909e+06	1.70944e+06	0.131877	0.0981991	0.854795	unchanged	-0.716827	0.00262129	1.10491	down	-0.848703	0.004921	1.095	down	--	--	--	--	--	--	--	--	--	--	--	--	--	--	--	--
meta_331	D-Saccharic acid	C6H10O8	Others	Saccharides and Alcohols	130873	121323	135044	382862	390951	203368	62164.8	75308.1	43313.4	1.27581	0.0841467	0.966978	unchanged	-1.13418	0.00867381	1.06721	down	-2.40999	0.0464612	1.00313	down	C00818	Ascorbate and aldarate metabolism(ko00053);;Metabolic pathways(ko01100)	--	--	--	--	--	--	--	HMDB0000663	Organic compounds	Organic oxygen compounds	Organooxygen compounds	Carbohydrates and carbohydrate conjugates	33037	87-73-0
meta_332	D-Galactaric acid	C6H10O8	Others	Saccharides and Alcohols	394622	371478	453983	271128	248657	266095	182379	283808	288740	-0.630438	0.0212697	1.07502	down	-0.718254	0.0260507	0.975618	unchanged	-0.0878159	0.79597	0.159963	unchanged	C00879	Metabolic pathways(ko01100);;Ascorbate and aldarate metabolism(ko00053)	--	--	--	--	--	--	--	HMDB0000639	Organic compounds	Organic oxygen compounds	Organooxygen compounds	Carbohydrates and carbohydrate conjugates	3037582	526-99-8
meta_333	Methyl 3-(3-hydroxy-4-methoxyphenyl)propanoate	C11H14O4	Phenolic acids	Phenolic acids	419593	339384	379481	498206	522233	581392	153272	128697	183913	0.495004	0.0104378	1.04384	up	-1.29894	0.00217637	1.07909	down	-1.79395	0.000511084	1.0938	down	--	--	--	--	--	--	--	--	--	--	--	--	--	--	--	--
meta_334	Sinapyl alcohol	C11H14O4	Phenolic acids	Phenolic acids	504568	445612	474592	545646	553138	495611	151903	139568	145753	0.162431	0.0851493	0.856644	unchanged	-1.70329	0.00187056	1.10638	down	-1.86572	0.00157056	1.10193	down	C02325	Metabolic pathways(ko01100);;Phenylpropanoid biosynthesis(ko00940);;Biosynthesis of secondary metabolites(ko01110)	--	--	--	--	--	--	--	HMDB0013070	Organic compounds	Benzenoids	Phenols	Methoxyphenols	5280507	537-33-7
meta_335	Jasmonic acid	C12H18O3	Organic acids	Organic acids	450528	452330	455102	1.09333e+06	1.13212e+06	1.15629e+06	62425.8	59095	61615.1	1.31595	0.000697432	1.13812	up	-2.89083	6.78033e-09	1.1125	down	-4.20679	0.000284743	1.10628	down	C08491	alpha-Linolenic acid metabolism(ko00592);;Plant hormone signal transduction(ko04075);;Biosynthesis of secondary metabolites(ko01110);;Metabolic pathways(ko01100)	LMFA02020001	Jasmonic acid	(1R,2R)-3-oxo-2-(pent-2Z-enyl)-cyclopentaneacetic acid	(-)-Jasmonic acid; (3R,7R)-Jasmonic acid	Fatty Acyls [FA]	Octadecanoids [FA02]	Jasmonic acids [FA0202]	--	--	--	--	--	--	--
meta_336	2-Deoxyribose-1-phosphate*	C5H11O7P	Nucleotides and derivatives	Nucleotides and derivatives	253395	187747	259577	352743	347568	358289	418991	509550	452894	0.610231	0.033192	1.06235	up	0.989657	0.00311977	1.06307	up	0.379426	0.0535106	0.992323	unchanged	--	--	--	--	--	--	--	--	--	--	--	--	--	--	--	--
meta_337	2-Deoxyribose-5'-phosphate*	C5H11O7P	Nucleotides and derivatives	Nucleotides and derivatives	36841.3	42976.7	40918.2	47276.3	47763.3	66837.8	61397.2	66988.8	68841	0.406686	0.159369	0.815912	unchanged	0.709245	0.00108818	1.08532	up	0.302559	0.201421	0.723707	unchanged	--	--	--	--	--	--	--	--	--	--	--	--	--	--	--	--
meta_338	N-Acetyl-L-Arginine	C8H16N4O3	Amino acids and derivatives	Amino acids and derivatives	123108	155137	152246	222216	231330	241375	84165.4	94325.4	76027.1	0.69777	0.00435408	1.10209	up	-0.756092	0.0146379	1.03555	down	-1.45386	4.42603e-05	1.10096	down	--	--	--	--	--	--	--	--	--	HMDB0004620	Organic compounds	Organic acids and derivatives	Carboxylic acids and derivatives	Amino acids, peptides, and analogues	67427	155-84-0
meta_339	Undecanedioic acid	C11H20O4	Lipids	Free fatty acids	6729.46	9530.03	7696.18	11804.5	7403.99	13023.6	10303.1	12296	8857.16	0.401836	0.244904	0.670999	unchanged	0.394954	0.127588	0.77373	unchanged	-0.00688253	0.903655	0.0722718	unchanged	--	--	LMFA01170007	Undecanedioic acid	Undecanedioic acid	Undecandioic acid; 1,11-Undecanedioic acid	Fatty Acyls [FA]	Fatty Acids and Conjugates [FA01]	Dicarboxylic acids [FA0117]	--	--	--	--	--	--	--
meta_340	5-L-Glutamyl-L-amino acid	C8H14N2O5	Amino acids and derivatives	Amino acids and derivatives	253060	267567	212053	53037.1	48626.7	37019.4	67226.2	56233.9	50604.2	-2.41085	0.00425186	1.12281	down	-2.07662	0.00480098	1.09378	down	0.33423	0.159297	0.723428	unchanged	--	--	--	--	--	--	--	--	--	--	--	--	--	--	--	--
meta_341	N-Acetyl-5-hydroxytryptamine	C12H14N2O2	Alkaloids	Plumerane	27515	35652.4	49133.8	508071	537940	501883	40783.5	38121.8	55799.4	3.82489	2.70616e-05	1.13818	up	0.282641	0.423452	0.453403	unchanged	-3.54225	4.98379e-05	1.1054	down	C00978	Tryptophan metabolism(ko00380);;Metabolic pathways(ko01100)	--	--	--	--	--	--	--	HMDB0001238	Organic compounds	Organoheterocyclic compounds	Indoles and derivatives	Hydroxyindoles	903	1210-83-9
meta_342	N,N-Dimethyl-5-methoxytryptamine	C13H18N2O	Alkaloids	Plumerane	19173.6	35040.2	42957.4	98355.7	94980.1	99767.2	88222.4	83797.8	67653.7	1.67105	0.00907671	1.11354	up	1.37173	0.00739644	1.03479	up	-0.299324	0.0976466	0.898393	unchanged	--	--	--	--	--	--	--	--	--	HMDB0002004	Organic compounds	Organoheterocyclic compounds	Indoles and derivatives	Tryptamines and derivatives	1832	1019-45-0
meta_343	D-Pantothenic Acid	C9H17NO5	Others	Vitamin	1.93014e+06	1.86665e+06	1.94489e+06	2.48501e+06	2.50573e+06	2.45095e+06	1.45391e+06	1.26753e+06	1.29008e+06	0.374327	0.000108529	1.13396	up	-0.519807	0.00453459	1.08655	down	-0.894134	0.00146026	1.10071	down	C00864	beta-Alanine metabolism(ko00410);;Pantothenate and CoA biosynthesis(ko00770);;Biosynthesis of secondary metabolites(ko01110);;Metabolic pathways(ko01100)	--	--	--	--	--	--	--	HMDB0000210	Organic compounds	Organic oxygen compounds	Organooxygen compounds	Alcohols and polyols	6613	79-83-4
meta_344	Methyl dioxindole-3-acetate	C11H11NO4	Alkaloids	Plumerane	546411	680063	569548	1.38977e+06	1.01152e+06	742691	586938	743535	495626	0.767504	0.133193	0.866178	unchanged	0.0104638	0.911426	0.0668101	unchanged	-0.75704	0.131343	0.816307	unchanged	--	--	--	--	--	--	--	--	--	--	--	--	--	--	--	--
meta_345	N-Acetyl-D-mannosamine*	C8H15NO6	Others	Saccharides and Alcohols	82845.6	110133	87485.8	102591	89217.9	94133.5	282786	266725	234208	0.0367422	0.857477	0.111455	unchanged	1.48933	0.00146655	1.09139	up	1.45259	0.00470872	1.0897	up	--	--	--	--	--	--	--	--	--	--	--	--	--	--	--	--
meta_346	N-Acetyl-D-glucosamine*	C8H15NO6	Others	Saccharides and Alcohols	2.04279e+06	2.24546e+06	2.35686e+06	2.33074e+06	2.12311e+06	2.37111e+06	2.36971e+06	2.44554e+06	2.48847e+06	0.0393712	0.643851	0.276668	unchanged	0.138568	0.126802	0.828948	unchanged	0.0991968	0.161796	0.760892	unchanged	--	--	--	--	--	--	--	--	--	--	--	--	--	--	--	--
meta_347	N-Acetyl-D-galactosamine*	C8H15NO6	Others	Saccharides and Alcohols	1.92784e+06	1.70931e+06	2.21052e+06	1.78165e+06	1.89201e+06	2.01502e+06	2.42037e+06	2.06676e+06	1.25956e+06	-0.0336195	0.763466	0.186228	unchanged	-0.069757	0.934362	0.0501566	unchanged	-0.0361375	0.960653	0.0305473	unchanged	--	--	--	--	--	--	--	--	--	--	--	--	--	--	--	--
meta_348	L-Glycyl-L-phenylalanine	C11H14N2O3	Amino acids and derivatives	Amino acids and derivatives	127855	131876	137074	111016	129166	148897	99715.3	97715.5	88612.8	-0.0381179	0.838287	0.129535	unchanged	-0.473508	0.0013372	1.08307	down	-0.43539	0.0770503	0.920754	unchanged	--	--	--	--	--	--	--	--	--	HMDB0028848	Organic compounds	Organic acids and derivatives	Carboxylic acids and derivatives	Amino acids, peptides, and analogues	97415	_
meta_349	3-nitro-L-tyrosine	C9H10N2O5	Amino acids and derivatives	Amino acids and derivatives	6937.79	1720.75	5633.75	10948.8	8003.64	14905.1	10918.4	9867.01	5361.54	1.42649	0.0656441	0.899122	unchanged	1.03411	0.163602	0.722131	unchanged	-0.392379	0.384609	0.486405	unchanged	--	--	--	--	--	--	--	--	--	--	--	--	--	--	--	--
meta_350	2'-Deoxycytidine	C9H13N3O4	Nucleotides and derivatives	Nucleotides and derivatives	258205	299216	277877	139678	139124	117899	24622.1	27135.9	29379.8	-1.07604	0.00118919	1.1199	down	-3.36498	0.0019707	1.10757	down	-2.28895	0.00356546	1.09642	down	C00881	Pyrimidine metabolism(ko00240);;ABC transporters(ko02010);;Metabolic pathways(ko01100)	--	--	--	--	--	--	--	HMDB0000014	Organic compounds	Nucleosides, nucleotides, and analogues	Pyrimidine nucleosides	Pyrimidine 2'-deoxyribonucleosides	13711	951-77-9
meta_351	Myristic Acid	C14H28O2	Lipids	Free fatty acids	4.16292e+06	4.5749e+06	4.22552e+06	5.65819e+06	5.01145e+06	4.72852e+06	5.82831e+06	5.51632e+06	5.21777e+06	0.245498	0.0803235	0.912735	unchanged	0.35325	0.00689481	1.04566	up	0.107753	0.311156	0.565206	unchanged	C06424	Metabolic pathways(ko01100);;Fatty acid biosynthesis(ko00061)	LMFA01010014	Myristic acid	tetradecanoic acid	C14:0	Fatty Acyls [FA]	Fatty Acids and Conjugates [FA01]	Straight chain fatty acids [FA0101]	--	--	--	--	--	--	--
meta_352	Ribulose-5-phosphate	C5H11O8P	Others	Saccharides and Alcohols	75790	85760.1	123394	90156.8	50964.9	51474.5	83919.8	59664.4	42164.8	-0.587238	0.189648	0.707108	unchanged	-0.641864	0.157137	0.732777	unchanged	-0.0546266	0.903915	0.07102	unchanged	--	--	--	--	--	--	--	--	--	--	--	--	--	--	--	--
meta_353	L-Valyl-L-Leucine	C11H22N2O3	Amino acids and derivatives	Amino acids and derivatives	66624	54425.1	78530.8	20450.9	39880.4	21580.5	48719.6	46285.8	38207.9	-1.33867	0.0142156	1.02813	down	-0.574875	0.0683887	0.915006	unchanged	0.763791	0.095045	0.853924	unchanged	--	--	--	--	--	--	--	--	--	HMDB0029131	Organic compounds	Organic acids and derivatives	Carboxylic acids and derivatives	Amino acids, peptides, and analogues	6993117	3989-97-7
meta_354	p-Coumaroylputrescine	C13H18N2O2	Alkaloids	Phenolamine	175996	146932	156005	113219	131283	100873	1.5697e+06	1.9679e+06	1.57277e+06	-0.475987	0.0224902	0.997329	unchanged	3.41131	0.0070669	1.0965	up	3.8873	0.00666685	1.09184	up	C18326	Metabolic pathways(ko01100);;Arginine and proline metabolism(ko00330)	--	--	--	--	--	--	--	--	--	--	--	--	--	--
meta_355	Benzoylmalic acid	C11H10O6	Phenolic acids	Phenolic acids	2.09959e+06	2.40411e+06	2.33873e+06	2.74331e+06	2.49272e+06	2.17789e+06	41145.6	18208	35018.5	0.111743	0.38196	0.515263	unchanged	-6.25983	0.00160617	1.10877	down	-6.37157	0.00440829	1.0971	down	--	--	--	--	--	--	--	--	--	--	--	--	--	--	--	--
meta_356	Methyl sinapate	C12H14O5	Phenolic acids	Phenolic acids	9.43118	9.10609	9.32055	10.5188	10.6445	10.6296	11.5146	11.3634	11.2127	0.18698	0.0018352	1.12592	up	0.285958	9.25567e-05	1.10403	up	0.0989781	0.00525284	1.07388	up	--	--	--	--	--	--	--	--	--	--	--	--	--	--	--	--
meta_357	3,4,5-Trimethoxycinnamic acid	C12H14O5	Phenolic acids	Phenolic acids	9.43118	9.10609	9.32055	10.5188	10.6445	10.6296	11.5146	11.3634	11.2127	0.18698	0.0018352	1.12592	up	0.285958	9.25567e-05	1.10403	up	0.0989781	0.00525284	1.07388	up	--	--	--	--	--	--	--	--	--	HMDB0002511	Organic compounds	Phenylpropanoids and polyketides	Cinnamic acids and derivatives	Hydroxycinnamic acids and derivatives	735755	90-50-6
meta_358	L-Cystine	C6H12N2O4S2	Amino acids and derivatives	Amino acids and derivatives	5204.76	7651.95	5673	8272.7	8675.19	15744.8	103440	96887.3	86584.5	0.774096	0.183534	0.77596	unchanged	3.96905	0.00248726	1.10575	up	3.19495	0.00067447	1.09781	up	C00491	Cysteine and methionine metabolism(ko00270);;Metabolic pathways(ko01100);;ABC transporters(ko02010)	--	--	--	--	--	--	--	HMDB0000192	Organic compounds	Organic acids and derivatives	Carboxylic acids and derivatives	Amino acids, peptides, and analogues	67678	56-89-3
meta_359	3,4'-Dihydroxy-3'-methoxybenzenepentanoic acid	C12H16O5	Phenolic acids	Phenolic acids	8935.31	10524.6	8830.7	20600.5	15371.9	29178.3	11.5146	11.3634	11.2127	1.15864	0.0900115	0.950783	unchanged	-9.68105	0.0033684	1.10509	down	-10.8397	0.0327005	1.03788	down	--	--	--	--	--	--	--	--	--	--	--	--	--	--	--	--
meta_360	Palmitaldehyde	C16H32O	Lipids	Free fatty acids	1.05483e+07	1.05691e+07	1.09382e+07	1.02052e+07	1.12034e+07	1.0737e+07	6.6502e+06	5.91316e+06	5.80831e+06	0.00319948	0.930607	0.0542706	unchanged	-0.805525	0.000739432	1.10343	down	-0.808724	0.000314881	1.09118	down	C00517	Fatty acid degradation(ko00071)	LMFA06000088	Palmitaldehyde	hexadecanal	Palmitic aldehyde	Fatty Acyls [FA]	Fatty aldehydes [FA06]	-	--	--	--	--	--	--	--
meta_361	5-Methyl-2'-deoxycytidine	C10H15N3O4	Nucleotides and derivatives	Nucleotides and derivatives	44325.5	33065.2	25764.1	62492.3	45557.5	59470.3	15528.1	16836.8	11653.6	0.721575	0.0460688	0.933883	unchanged	-1.21051	0.0579208	0.966555	unchanged	-1.93209	0.0105796	1.07017	down	--	--	--	--	--	--	--	--	--	HMDB0002224	Organic compounds	Nucleosides, nucleotides, and analogues	Pyrimidine nucleosides	Pyrimidine 2'-deoxyribonucleosides	13279	838-07-3
meta_362	Thymidine	C10H14N2O5	Nucleotides and derivatives	Nucleotides and derivatives	898027	872232	890806	477274	480093	491324	30822.1	31524.7	32870.7	-0.877258	1.52578e-05	1.13873	down	-4.80504	7.35138e-05	1.11236	down	-3.92778	6.75112e-05	1.10673	down	C00214	Pyrimidine metabolism(ko00240);;Metabolic pathways(ko01100)	--	--	--	--	--	--	--	--	--	--	--	--	--	--
meta_363	Pentadecanoic Acid	C15H30O2	Lipids	Free fatty acids	24045.3	36447.6	25105.4	37228.4	39112.8	36499.7	48255.2	46350.2	40254.9	0.424117	0.144781	0.851054	unchanged	0.677614	0.0330292	0.968302	unchanged	0.253497	0.0814911	0.91074	unchanged	--	--	LMFA01010015	Pentadecylic acid	pentadecanoic acid	C15:0	Fatty Acyls [FA]	Fatty Acids and Conjugates [FA01]	Straight chain fatty acids [FA0101]	HMDB0000826	Organic compounds	Lipids and lipid-like molecules	Fatty Acyls	Fatty acids and conjugates	13849	1002-84-2
meta_364	13-methylmyristic acid	C15H30O2	Lipids	Free fatty acids	16431.2	14838.9	18737.4	23677.9	25199.2	28496.8	47472.2	51577.4	39156	0.631991	0.00840421	1.05884	up	1.46377	0.00984977	1.07669	up	0.83178	0.0199271	1.03242	up	--	--	LMFA01020009	Isopentadecylic acid	13-methyl-tetradecanoic acid	13-methylmyristic acid; Isopentadecanoic acid; Subtilopentadecanoic acid	Fatty Acyls [FA]	Fatty Acids and Conjugates [FA01]	Branched fatty acids [FA0102]	HMDB0061707	Organic compounds	Lipids and lipid-like molecules	Fatty Acyls	Fatty acids and conjugates	151014	_
meta_365	Cytidine	C9H13N3O5	Nucleotides and derivatives	Nucleotides and derivatives	275789	313027	303933	246561	245191	190837	309129	311358	345077	-0.395136	0.0409949	0.971355	unchanged	0.113367	0.207412	0.668339	unchanged	0.508503	0.0175592	1.0054	up	C00475	Pyrimidine metabolism(ko00240);;ABC transporters(ko02010);;Metabolic pathways(ko01100)	--	--	--	--	--	--	--	--	--	--	--	--	--	--
meta_366	Cytarabine	C9H13N3O5	Nucleotides and derivatives	Nucleotides and derivatives	95182.7	100049	90441.4	111816	113707	109802	65440.1	56573.5	50698.9	0.232276	0.0161464	1.07181	up	-0.732685	0.00322801	1.07379	down	-0.964961	0.00400413	1.09243	down	--	--	--	--	--	--	--	--	--	HMDB0015122	Organic compounds	Nucleosides, nucleotides, and analogues	Pyrimidine nucleosides	_	6253	147-94-4
meta_367	Uridine	C9H12N2O6	Nucleotides and derivatives	Nucleotides and derivatives	10991.5	18104.9	14975	55074.2	41007.5	32732.1	15276.1	17979.5	12659.1	1.54421	0.0392701	1.02588	up	0.0741578	0.823586	0.132141	unchanged	-1.47006	0.0450651	0.996001	unchanged	C00299	ABC transporters(ko02010);;Metabolic pathways(ko01100);;Pyrimidine metabolism(ko00240)	--	--	--	--	--	--	--	--	--	--	--	--	--	--
meta_368	Biotin	C10H16N2O3S	Others	Vitamin	8676.9	10231.2	8451.15	19334.8	13932.5	12860.6	88605	53284.5	111503	0.735724	0.0796646	0.949118	unchanged	3.15156	0.0468396	1.01465	up	2.41583	0.0533234	0.992598	unchanged	C00120	Metabolic pathways(ko01100);;ABC transporters(ko02010);;Biotin metabolism(ko00780)	--	--	--	--	--	--	--	--	--	--	--	--	--	--
meta_369	Tridecanedioic acid	C13H24O4	Lipids	Free fatty acids	23031	24415.4	25680.2	29957.6	27448.7	36952.1	25246.4	23303.9	24261.8	0.357765	0.122228	0.876146	unchanged	-0.005562	0.91779	0.0613285	unchanged	-0.363327	0.122485	0.861412	unchanged	--	--	LMFA01170014	Brassylic acid	Tridecanedioic acid	-	Fatty Acyls [FA]	Fatty Acids and Conjugates [FA01]	Dicarboxylic acids [FA0117]	HMDB0002327	Organic compounds	Lipids and lipid-like molecules	Fatty Acyls	Fatty acids and conjugates	10458	505-52-2
meta_370	1-beta-D-Arabinofuranosylurac​il	C9H12N2O6	Nucleotides and derivatives	Nucleotides and derivatives	99141.7	49870	103430	84578.3	85546.7	121166	82627.6	96671.4	80357.7	0.259221	0.574134	0.336137	unchanged	0.1093	0.903899	0.0744909	unchanged	-0.149921	0.484954	0.414015	unchanged	--	--	--	--	--	--	--	--	--	--	--	--	--	--	--	--
meta_371	L-Leucyl-L-Leucine	C12H24N2O3	Amino acids and derivatives	Amino acids and derivatives	61437.9	41899.1	46593.4	35134	36403.2	51251.3	29280.4	9630.52	32331.2	-0.290551	0.313669	0.569729	unchanged	-1.23921	0.0487573	0.909673	unchanged	-0.948658	0.129175	0.77346	unchanged	--	--	--	--	--	--	--	--	--	HMDB0028933	Organic compounds	Organic acids and derivatives	Carboxylic acids and derivatives	Amino acids, peptides, and analogues	94244	3303-31-9
meta_372	N-Acetyl-L-Tryptophan	C13H14N2O3	Amino acids and derivatives	Amino acids and derivatives	468269	414479	609460	5.27963e+06	5.63156e+06	4.8438e+06	11.5146	11.3634	11.2127	3.41658	0.00133608	1.13427	up	-15.3877	0.0133898	1.08332	down	-18.8043	0.00187687	1.10279	down	--	--	--	--	--	--	--	--	--	HMDB0013713	Organic compounds	Organic acids and derivatives	Carboxylic acids and derivatives	Amino acids, peptides, and analogues	700653	1218-34-4
meta_373	L-Isoleucyl-L-Aspartate	C10H18N2O5	Amino acids and derivatives	Amino acids and derivatives	66800	60536.3	51916.5	30227.6	22434	39695.7	43307.7	42179.8	43517.8	-0.987769	0.0123325	1.03728	down	-0.467019	0.0591476	0.988076	unchanged	0.52075	0.133178	0.855976	unchanged	--	--	--	--	--	--	--	--	--	HMDB0028903	Organic compounds	Organic acids and derivatives	Carboxylic acids and derivatives	Amino acids, peptides, and analogues	14304554	_
meta_374	γ-Glutamyl-L-valine	C10H18N2O5	Amino acids and derivatives	Amino acids and derivatives	54085.7	44706.9	52669.4	49240.9	42116.9	36843.4	72392.4	63303.2	76914.2	-0.245681	0.172197	0.731849	unchanged	0.489553	0.0175907	1.00061	up	0.735234	0.00658099	1.03397	up	--	--	--	--	--	--	--	--	--	--	--	--	--	--	--	--
meta_375	Brevifolin	C12H8O6	Phenolic acids	Phenolic acids	19401	19266.5	10702.1	12042.9	17019.5	14050	47097.3	51893.1	34354.5	-0.158059	0.564056	0.351211	unchanged	1.46386	0.016959	1.02326	up	1.62192	0.0224786	1.04116	up	--	--	--	--	--	--	--	--	--	HMDB0029645	Organic compounds	Organic oxygen compounds	Organooxygen compounds	Carbonyl compounds	66654	90-24-4
meta_376	γ-Glu-Cys	C8H14N2O5S	Amino acids and derivatives	Amino acids and derivatives	9.43118	9.10609	9.32055	5358.76	8454.14	6623.55	28736.6	22464.3	19248.5	9.47749	0.0170015	1.10201	up	11.2681	0.0137951	1.08246	up	1.79063	0.0189134	1.0444	up	C00669	Metabolic pathways(ko01100);;Glutathione metabolism(ko00480)	--	--	--	--	--	--	--	HMDB0001049	Organic compounds	Organic acids and derivatives	Carboxylic acids and derivatives	Amino acids, peptides, and analogues	123938	636-58-8
meta_377	2'-Deoxyadenosine	C10H13N5O3	Nucleotides and derivatives	Nucleotides and derivatives	1.4896e+06	1.36338e+06	1.67107e+06	560396	437940	416456	153132	138584	125146	-1.68444	0.00206274	1.11918	down	-3.43984	0.00398184	1.10311	down	-1.7554	0.0153185	1.06761	down	C00559	ABC transporters(ko02010);;Metabolic pathways(ko01100);;Purine metabolism(ko00230)	--	--	--	--	--	--	--	HMDB0000101	Organic compounds	Nucleosides, nucleotides, and analogues	Purine nucleosides	Purine 2'-deoxyribonucleosides	13730	958-09-8
meta_378	Chrysin	C15H10O4	Flavonoids	Flavones	9.43118	9.10609	9.32055	4934.15	6245.63	7553.87	11.5146	11.3634	11.2127	9.35539	0.0143935	1.10768	up	0.285958	9.25567e-05	1.10403	up	-9.06943	0.0144029	1.07572	down	C10028	Flavonoid biosynthesis(ko00941)	LMPK12110189	Chrysin	5,7-Dihydroxyflavone	-	Polyketides [PK]	Flavonoids [PK12]	Flavones and Flavonols [PK1211]	HMDB0036619	Organic compounds	Phenylpropanoids and polyketides	Flavonoids	Flavones	5281607	480-40-0
meta_379	(7Z)-Hexadecenoic acid	C16H30O2	Lipids	Free fatty acids	2496.54	1869.58	1785.92	3608.42	3672.84	3975.83	6419.14	10297.6	8575.73	0.886736	0.00687327	1.09315	up	2.02919	0.0257784	1.04722	up	1.14245	0.0516538	0.997124	unchanged	--	--	--	--	--	--	--	--	--	--	--	--	--	--	--	--
meta_380	Palmitoleic Acid	C16H30O2	Lipids	Free fatty acids	2920.31	4930.64	2327.86	5525.19	4150.31	4377.98	10772.9	7060.61	8012.22	0.527535	0.242654	0.666802	unchanged	1.39481	0.0225997	0.986136	unchanged	0.867276	0.0571284	0.946509	unchanged	C08362	Fatty acid biosynthesis(ko00061)	LMFA01030056	cis-9-palmitoleic acid	9Z-hexadecenoic acid	cis-9-hexadecenoic acid; 9Z-palmitoleic acid; C16:1n-7; Physetoleic acid; Zoomaric acid; Palmitoleic acid; cis-Palmitoleic acid; Oleopalmitic acid; Zoomeric acid	Fatty Acyls [FA]	Fatty Acids and Conjugates [FA01]	Unsaturated fatty acids [FA0103]	HMDB0012328	Organic compounds	Lipids and lipid-like molecules	Fatty Acyls	Fatty acids and conjugates	5282745	10030-73-6
meta_381	Pinocembrin (Dihydrochrysin)	C15H12O4	Flavonoids	Flavanones	9.43118	9.10609	9.32055	186826	186906	192254	11.5146	11.3634	11.2127	14.294	9.06359e-05	1.1396	up	0.285958	9.25567e-05	1.10403	up	-14.008	9.06379e-05	1.10673	down	--	--	--	--	--	--	--	--	--	--	--	--	--	--	--	--
meta_382	Nicotinate D-ribonucleoside	C11H14NO6+	Others	Vitamin	1.05765e+06	1.09981e+06	1.19086e+06	1.87329e+06	1.92146e+06	1.90187e+06	1.00103e+07	9.2703e+06	1.07298e+07	0.768356	0.000939918	1.13339	up	3.16315	0.00207916	1.10753	up	2.3948	0.0026675	1.10099	up	C05841	Metabolic pathways(ko01100);;Nicotinate and nicotinamide metabolism(ko00760)	--	--	--	--	--	--	--	--	--	--	--	--	--	--
meta_383	Palmitic acid	C16H32O2	Lipids	Free fatty acids	15033.3	16589.3	21374.1	21444.4	14262.5	15996.4	16769.1	18422.7	17647.6	-0.0412342	0.888535	0.0849093	unchanged	0.010827	0.980907	0.0147683	unchanged	0.0520612	0.878774	0.0942567	unchanged	C00249	Biosynthesis of unsaturated fatty acids(ko01040);;Cutin, suberine and wax biosynthesis(ko00073);;Fatty acid biosynthesis(ko00061);;Fatty acid degradation(ko00071);;Fatty acid elongation(ko00062);;Metabolic pathways(ko01100);;Fatty acid metabolism(ko01212)	LMFA01010001	Palmitic acid	hexadecanoic acid	Cetylic acid; Palmitate; n-Hexadecanoic acid; C16:0; Aethalic acid	Fatty Acyls [FA]	Fatty Acids and Conjugates [FA01]	Straight chain fatty acids [FA0101]	--	--	--	--	--	--	--
meta_384	Tetradecanedioic acid	C14H26O4	Lipids	Free fatty acids	7524.41	8061.01	8516.91	2556.89	2421.28	3399.11	6259.34	10146.3	8815.3	-1.53918	0.000241286	1.12549	down	0.0386778	0.778214	0.174218	unchanged	1.57786	0.0317535	1.02035	up	--	--	LMFA01170018	Tetradecanedioic acid	Tetradecanedioic acid	-	Fatty Acyls [FA]	Fatty Acids and Conjugates [FA01]	Dicarboxylic acids [FA0117]	--	--	--	--	--	--	--
meta_385	D-Glucosamine 1-phosphate	C6H14NO8P	Others	Saccharides and Alcohols	39466.4	39533.6	36031.2	68124.6	87590.5	81643.7	26020.5	21583	23932.9	1.03845	0.0163457	1.09525	up	-0.688137	0.00115135	1.08228	down	-1.72658	0.00821078	1.08254	down	C06156	Metabolic pathways(ko01100);;Amino sugar and nucleotide sugar metabolism(ko00520)	--	--	--	--	--	--	--	HMDB0001367	Organic compounds	Organic oxygen compounds	Organooxygen compounds	Carbohydrates and carbohydrate conjugates	440272	6866-69-9
meta_386	Glucose-1-phosphate*	C6H13O9P	Others	Saccharides and Alcohols	4.28668e+06	4.45338e+06	4.68171e+06	3.89383e+06	4.07734e+06	3.81768e+06	4.69899e+06	4.52151e+06	4.91079e+06	-0.186761	0.0217784	1.01655	down	0.0744372	0.214697	0.659879	unchanged	0.261198	0.00664167	1.04501	up	--	--	--	--	--	--	--	--	--	--	--	--	--	--	--	--
meta_387	D-Fructose 6-phosphate*	C6H13O9P	Others	Saccharides and Alcohols	2.1961e+06	2.15632e+06	2.06336e+06	1.70031e+06	1.82495e+06	1.75483e+06	2.0276e+06	2.37243e+06	2.29512e+06	-0.281177	0.00214484	1.09704	down	0.0587299	0.474922	0.428255	unchanged	0.339907	0.034499	1.00233	up	--	--	--	--	--	--	--	--	--	--	--	--	--	--	--	--
meta_388	D-Glucose 6-phosphate*	C6H13O9P	Others	Saccharides and Alcohols	4.5671e+06	4.5238e+06	4.32877e+06	3.91569e+06	4.07048e+06	4.19173e+06	5.19002e+06	5.43892e+06	4.92337e+06	-0.140255	0.019067	1.00968	down	0.211978	0.0247363	1.00809	up	0.352233	0.0064645	1.06014	up	--	--	--	--	--	--	--	--	--	--	--	--	--	--	--	--
meta_389	7-Methoxy-5-Prenyloxycoumarin	C15H16O4	Lignans and Coumarins	Coumarins	9.43118	9.10609	9.32055	10.5188	10.6445	10.6296	11.5146	11.3634	11.2127	0.18698	0.0018352	1.12592	up	0.285958	9.25567e-05	1.10403	up	0.0989781	0.00525284	1.07388	up	--	--	--	--	--	--	--	--	--	--	--	--	--	--	--	--
meta_390	L-γ-Glutamyl-L-leucine	C11H20N2O5	Amino acids and derivatives	Amino acids and derivatives	80010	88794.5	71718.5	52386.1	34244.7	44179	48525.1	24173.8	50381.2	-0.894857	0.00715022	1.0606	down	-1.03598	0.0244362	0.995288	unchanged	-0.141121	0.810625	0.142275	unchanged	--	--	--	--	--	--	--	--	--	HMDB0011171	Organic compounds	Organic acids and derivatives	Carboxylic acids and derivatives	Amino acids, peptides, and analogues	151023	2566-39-4
meta_391	Glycyl-tryptophan	C13H15N3O3	Amino acids and derivatives	Amino acids and derivatives	19002.8	19107.6	21026.1	25201.9	32049.6	21670.2	20177.4	20166.3	16320.7	0.399004	0.157672	0.828343	unchanged	-0.0670484	0.608022	0.30555	unchanged	-0.466052	0.120808	0.826347	unchanged	--	--	--	--	--	--	--	--	--	--	--	--	--	--	--	--
meta_392	Sorbitol-6-phosphate	C6H15O9P	Others	Saccharides and Alcohols	24986.4	24125.1	32193.2	23023.4	30636.2	28525.2	25011	26069	24423.8	0.0173809	0.935805	0.0488886	unchanged	-0.0950809	0.530476	0.387328	unchanged	-0.112462	0.431089	0.479035	unchanged	--	--	--	--	--	--	--	--	--	--	--	--	--	--	--	--
meta_393	Abscisic acid	C15H20O4	Organic acids	Organic acids	207947	217150	225889	74664.9	82462.1	75281.3	39423.5	39731.7	39132.3	-1.48662	0.000199815	1.13595	down	-2.45953	0.000839958	1.11065	down	-0.972916	0.00415325	1.09743	down	C06082	Plant hormone signal transduction(ko04075);;Biosynthesis of secondary metabolites(ko01110);;Carotenoid biosynthesis(ko00906);;Metabolic pathways(ko01100)	--	--	--	--	--	--	--	HMDB0036093	Organic compounds	Lipids and lipid-like molecules	Prenol lipids	Sesquiterpenoids	5375200	7773-56-0
meta_394	N-Feruloylputrescine	C14H20N2O3	Alkaloids	Phenolamine	6.08322e+06	5.32716e+06	5.83746e+06	3.06612e+06	2.56806e+06	2.84496e+06	958387	815062	1.01101e+06	-1.02602	0.000855955	1.12149	down	-2.63469	0.0011902	1.1075	down	-1.60868	0.00213173	1.09237	down	C10497	Metabolic pathways(ko01100);;Arginine and proline metabolism(ko00330)	--	--	--	--	--	--	--	HMDB0033463	Organic compounds	Phenylpropanoids and polyketides	Cinnamic acids and derivatives	Hydroxycinnamic acids and derivatives	92339985	501-13-3
meta_395	3- (2'-Hydroxyl-phenyl) -4 (3H) -quinazolone	C15H10N2O3	Alkaloids	Alkaloids	43415.9	29584.7	23424.6	227148	215245	169519	50070.7	37153.4	27048.8	2.70191	0.00577408	1.11418	up	0.247308	0.541212	0.352388	unchanged	-2.45461	0.00550723	1.07958	down	--	--	--	--	--	--	--	--	--	--	--	--	--	--	--	--
meta_396	Adenosine	C10H13N5O4	Nucleotides and derivatives	Nucleotides and derivatives	2.76386e+06	2.5325e+06	2.22906e+06	5.59648e+06	6.18437e+06	5.63653e+06	2.59284e+06	2.71839e+06	2.50654e+06	1.21476	0.000223102	1.12744	up	0.0597641	0.605225	0.312195	unchanged	-1.15499	0.00163291	1.09844	down	C00212	ABC transporters(ko02010);;Metabolic pathways(ko01100);;Purine metabolism(ko00230)	--	--	--	--	--	--	--	--	--	--	--	--	--	--
meta_397	2'-Deoxyguanosine	C10H13N5O4	Nucleotides and derivatives	Nucleotides and derivatives	626786	629383	587764	452064	430324	430228	170391	136829	159906	-0.490033	0.00123422	1.12318	down	-1.98624	2.175e-05	1.1096	down	-1.4962	4.28513e-05	1.10275	down	C00330	Metabolic pathways(ko01100);;ABC transporters(ko02010);;Purine metabolism(ko00230)	--	--	--	--	--	--	--	HMDB0000085	Organic compounds	Nucleosides, nucleotides, and analogues	Purine nucleosides	Purine 2'-deoxyribonucleosides	187790	961-07-9
meta_398	L-Homocystine	C8H16N2O4S2	Amino acids and derivatives	Amino acids and derivatives	5586.72	14728.6	18580	12503.4	5256.16	3279.12	9342.32	5742.58	9781.84	-0.942222	0.285669	0.60375	unchanged	-0.514214	0.349859	0.555169	unchanged	0.428008	0.70853	0.224404	unchanged	C01817	Cysteine and methionine metabolism(ko00270)	--	--	--	--	--	--	--	--	--	--	--	--	--	--
meta_399	Formononetin (7-Hydroxy-4'-methoxyisoflavone)	C16H12O4	Flavonoids	Isoflavones	1746.66	1148.58	927.27	1466.56	2144.64	1238.11	3538.44	5119.23	1754.79	0.355267	0.403259	0.482724	unchanged	1.36494	0.145306	0.821824	unchanged	1.00967	0.190166	0.748891	unchanged	--	--	--	--	--	--	--	--	--	--	--	--	--	--	--	--
meta_400	Tectochrysin	C16H12O4	Flavonoids	Flavones	9.43118	9.10609	9.32055	10.5188	10.6445	10.6296	11.5146	11.3634	11.2127	0.18698	0.0018352	1.12592	up	0.285958	9.25567e-05	1.10403	up	0.0989781	0.00525284	1.07388	up	--	--	LMPK12110190	Tectochrysin	5-hydroxy-7-methoxyflavone	-	Polyketides [PK]	Flavonoids [PK12]	Flavones and Flavonols [PK1211]	--	--	--	--	--	--	--
meta_401	9-(Arabinosyl)hypoxanthine	C10H12N4O5	Nucleotides and derivatives	Nucleotides and derivatives	25057.6	15965	15645.1	65281	57465.2	72985.3	19907.5	23320.3	15489.7	1.81703	0.00173954	1.10965	up	0.0667808	0.867765	0.0988417	unchanged	-1.75025	0.00295792	1.08111	down	--	--	--	--	--	--	--	--	--	--	--	--	--	--	--	--
meta_402	Inosine	C10H12N4O5	Nucleotides and derivatives	Nucleotides and derivatives	302741	332706	294353	358049	286196	353706	629901	545256	514227	0.0966111	0.447883	0.456111	unchanged	0.858194	0.0114775	1.06905	up	0.761583	0.00763469	1.04098	up	C00294	Purine metabolism(ko00230);;ABC transporters(ko02010);;Metabolic pathways(ko01100)	--	--	--	--	--	--	--	--	--	--	--	--	--	--
meta_403	Galangin (3,5,7-Trihydroxyflavone)	C15H10O5	Flavonoids	Flavones	5759.73	6144.89	5679.63	4674.45	5132.21	5805.3	1827.88	1800.35	1297.06	-0.176479	0.172733	0.770396	unchanged	-1.8525	5.98639e-05	1.1063	down	-1.67602	0.00231309	1.08368	down	--	--	--	--	--	--	--	--	--	--	--	--	--	--	--	--
meta_404	Genistein	C15H10O5	Flavonoids	Isoflavones	22762.7	22166.2	19615.6	21525	24268.4	18855.7	11.5146	11.3634	11.2127	-0.0023134	0.985932	0.010812	unchanged	-10.8727	0.00200826	1.10809	down	-10.8704	0.00522189	1.09546	down	C06563	Isoflavonoid biosynthesis(ko00943);;Biosynthesis of secondary metabolites(ko01110);;Metabolic pathways(ko01100)	LMPK12050218	Genistein	-	Prunetol	Polyketides [PK]	Flavonoids [PK12]	Isoflavonoids [PK1205]	--	--	--	--	--	--	--
meta_405	Phenyl-β-D-glucopyranoside	C13H18O6	Others	Others	25826.8	13675.3	15419.3	47165.2	42173.7	46665.2	20268.3	26685.2	28328.3	1.36374	0.0100697	1.09044	up	0.497442	0.219123	0.66787	unchanged	-0.866303	0.00400538	1.06336	down	--	--	--	--	--	--	--	--	--	--	--	--	--	--	--	--
meta_406	Pinobanksin	C15H12O5	Flavonoids	Flavanonols	212023	201406	212042	92490.8	110127	102873	128388	118927	120246	-1.03709	0.000150816	1.13212	down	-0.767368	6.14665e-05	1.10618	down	0.269719	0.0356109	0.961089	unchanged	C09826	Flavonoid biosynthesis(ko00941)	--	--	--	--	--	--	--	--	--	--	--	--	--	--
meta_407	Naringenin chalcone	C15H12O5	Flavonoids	Chalcones	297449	320039	329730	175396	131094	170050	224944	235286	226758	-1.00167	0.00132084	1.11417	down	-0.462344	0.00698005	1.08364	down	0.539324	0.0320652	1.0248	up	C06561	Biosynthesis of secondary metabolites(ko01110);;Metabolic pathways(ko01100);;Flavonoid biosynthesis(ko00941)	LMPK12120264	Naringenin chalcone	trans-2',4,4',6'-Tetrahydroxychalcone	Isosalipurpol; Chalconaringenin; (2E)- 3-(4-hydroxyphenyl)-1-(2,4,6-trihydroxyphenyl)-2-Propen-1-one	Polyketides [PK]	Flavonoids [PK12]	Chalcones and dihydrochalcones [PK1212]	HMDB0128075	Organic compounds	Phenylpropanoids and polyketides	Linear 1,3-diarylpropanoids	Chalcones and dihydrochalcones	155802	_
meta_408	Butin	C15H12O5	Flavonoids	Flavanones	162017	159893	164383	239151	187214	207266	42345.6	29200.3	42486.2	0.374592	0.0820937	0.969558	unchanged	-2.11364	0.000559985	1.1095	down	-2.48823	0.00459445	1.08907	down	C09614	Flavonoid biosynthesis(ko00941)	LMPK12140075	Butin	-	-	Polyketides [PK]	Flavonoids [PK12]	Flavanones [PK1214]	--	--	--	--	--	--	--
meta_409	Naringenin (5,7,4'-Trihydroxyflavanone)	C15H12O5	Flavonoids	Flavanones	126074	134740	137447	232746	225534	245331	33304.1	36046.1	32484.5	0.821172	0.000398687	1.12998	up	-1.96794	0.00047795	1.1096	down	-2.78911	0.000578701	1.10504	down	--	--	--	--	--	--	--	--	--	--	--	--	--	--	--	--
meta_410	Arbutin	C12H16O7	Phenolic acids	Phenolic acids	80528.7	73913.1	85128.7	458609	465947	421122	262597	288707	284030	2.49082	0.000849686	1.13641	up	1.8031	0.000413444	1.10832	up	-0.687722	0.00132814	1.08776	down	C06186	Glycolysis / Gluconeogenesis(ko00010)	--	--	--	--	--	--	--	--	--	--	--	--	--	--
meta_411	p-Hydroxypheny-β-D-allopyranoside	C12H16O7	Phenolic acids	Phenolic acids	19361.2	23783.1	22652	139667	114943	120433	77452.4	65937	73489.3	2.5114	0.00424209	1.12758	up	1.72306	0.00164098	1.10117	up	-0.788333	0.0096367	1.05673	down	--	--	--	--	--	--	--	--	--	--	--	--	--	--	--	--
meta_412	2-Hydroxyhexadecanoic acid	C16H32O3	Organic acids	Organic acids	101185	109435	124450	265343	247226	238434	90969.3	113684	103325	1.16821	0.000213164	1.12709	up	-0.122323	0.393875	0.47921	unchanged	-1.29054	0.000169632	1.09634	down	--	--	--	--	--	--	--	--	--	HMDB0031057	Organic compounds	Lipids and lipid-like molecules	Fatty Acyls	Fatty acids and conjugates	12575964	16452-52-1
meta_413	Apiferol	C15H14O5	Flavonoids	Flavones	395051	451480	337404	108760	89432	110652	3.83296e+06	3.01598e+06	3.40692e+06	-1.93505	0.0101013	1.11069	down	3.11805	0.00530766	1.09898	up	5.0531	0.00499537	1.09588	up	--	--	LMPK12020166	Apiferol	-	-	Polyketides [PK]	Flavonoids [PK12]	Flavans, Flavanols and Leucoanthocyanidins [PK1202]	--	--	--	--	--	--	--
meta_414	Afzelechin (3,5,7,4'-Tetrahydroxyflavan)*	C15H14O5	Flavonoids	Flavanols	9.43118	9.10609	9.32055	10.5188	10.6445	10.6296	187982	142649	167318	0.18698	0.0018352	1.12592	up	14.1002	0.0061754	1.09893	up	13.9132	0.0061755	1.09339	up	--	--	--	--	--	--	--	--	--	--	--	--	--	--	--	--
meta_415	Epiafzelechin*	C15H14O5	Flavonoids	Flavanols	2669.86	2170.28	10586.1	27190	38974.4	42940.1	175636	136816	142962	3.17832	0.00889779	1.07594	up	5.25776	0.00485788	1.09709	up	2.07944	0.0050888	1.08011	up	--	--	--	--	--	--	--	--	--	--	--	--	--	--	--	--
meta_416	Phloretin	C15H14O5	Flavonoids	Chalcones	532338	550848	569641	99553.6	120000	115642	48127.2	50612.8	55554	-2.30594	2.94347e-05	1.13798	down	-3.4232	0.00028892	1.11146	down	-1.11726	0.00563568	1.08141	down	C00774	Flavonoid biosynthesis(ko00941);;Biosynthesis of secondary metabolites(ko01110)	LMPK12120525	Phloretin	-	-	Polyketides [PK]	Flavonoids [PK12]	Chalcones and dihydrochalcones [PK1212]	--	--	--	--	--	--	--
meta_417	L-α-Glutamyl-L-Glutamic Acid	C10H16N2O7	Amino acids and derivatives	Amino acids and derivatives	24107.2	27920.3	23495	38529.3	46284.9	29912.9	54552.4	58187.2	53381.2	0.584711	0.0998276	0.91009	unchanged	1.14051	0.000114116	1.10288	up	0.555804	0.0579041	0.958672	unchanged	--	--	--	--	--	--	--	--	--	HMDB0028818	Organic compounds	Organic acids and derivatives	Carboxylic acids and derivatives	Amino acids, peptides, and analogues	439500	3929-61-1
meta_418	L-Saccharopine	C11H20N2O6	Amino acids and derivatives	Amino acids and derivatives	59772.7	63324.8	71778.6	30587.6	28253	33343.9	35726	32599.2	32146.8	-1.07901	0.00472101	1.11197	down	-0.953108	0.00779276	1.08246	down	0.125905	0.21485	0.661704	unchanged	C00449	Lysine degradation(ko00310);;Biosynthesis of amino acids(ko01230);;Lysine biosynthesis(ko00300);;Metabolic pathways(ko01100);;Biosynthesis of secondary metabolites(ko01110)	--	--	--	--	--	--	--	HMDB0000279	Organic compounds	Organic acids and derivatives	Carboxylic acids and derivatives	Amino acids, peptides, and analogues	160556	997-68-2
meta_419	Triethyl citrate	C12H20O7	Organic acids	Organic acids	13446.8	14106.3	13854.5	22143.3	19331.7	20287.2	12567.8	9251.74	12258.5	0.574817	0.011217	1.10582	up	-0.294215	0.143062	0.83523	unchanged	-0.869032	0.00288007	1.06292	down	--	--	--	--	--	--	--	--	--	--	--	--	--	--	--	--
meta_420	Pantetheine	C11H22N2O4S	Others	Others	9.43118	9.10609	9.32055	52082.2	57387.1	38698.9	22919.2	21884.7	21373.9	12.341	0.0124431	1.11196	up	11.1971	0.000424677	1.1116	up	-1.14383	0.0382021	1.02481	down	C00831	Carbapenem biosynthesis(ko00332);;Biosynthesis of secondary metabolites(ko01110);;Pantothenate and CoA biosynthesis(ko00770)	--	--	--	--	--	--	--	--	--	--	--	--	--	--
meta_421	L-Leucyl-L-phenylalanine	C15H22N2O3	Amino acids and derivatives	Amino acids and derivatives	30458.5	11702.3	21042.7	41684.9	35885.1	24909.9	25883.6	15574.2	16822.8	0.77089	0.148651	0.760093	unchanged	-0.048449	0.810444	0.143377	unchanged	-0.819339	0.0764467	0.864282	unchanged	--	--	--	--	--	--	--	--	--	HMDB0013243	Organic compounds	Organic acids and derivatives	Carboxylic acids and derivatives	Amino acids, peptides, and analogues	6992309	3063-05-6
meta_422	Octadeca-11E,13E,15Z-trienoic acid	C18H30O2	Lipids	Free fatty acids	4.73739e+06	6.69166e+06	5.87743e+06	6.73275e+06	7.1419e+06	6.91645e+06	7.16465e+06	6.49926e+06	6.25818e+06	0.278631	0.172362	0.807208	unchanged	0.215091	0.263159	0.634259	unchanged	-0.0635401	0.405866	0.486837	unchanged	--	--	LMFA01030777	octadeca-11E,13E,15Z-trienoic acid	11E,13E,15Z-octadecatrienoic acid	C18:3n-3,5,7	Fatty Acyls [FA]	Fatty Acids and Conjugates [FA01]	Unsaturated fatty acids [FA0103]	--	--	--	--	--	--	--
meta_423	γ-Linolenic Acid*	C18H30O2	Lipids	Free fatty acids	1.2511e+07	1.2787e+07	1.22772e+07	1.24204e+07	1.27344e+07	1.30414e+07	5.71342e+06	5.48072e+06	5.35793e+06	0.0235608	0.424516	0.464282	unchanged	-1.18308	7.43363e-06	1.11107	down	-1.20664	2.98039e-05	1.10511	down	--	--	--	--	--	--	--	--	--	--	--	--	--	--	--	--
meta_424	Crepenynic acid	C18H30O2	Lipids	Free fatty acids	21941.1	22216.8	20251.5	19081.1	20607.8	23987.5	11179.3	8532.68	6994.98	-0.0218981	0.887556	0.0882051	unchanged	-1.29568	0.00291384	1.0871	down	-1.27378	0.00318593	1.05799	down	C07289	Linoleic acid metabolism(ko00591)	LMFA01030742	Crepenynic acid	9Z-Octadecen-12-ynoic acid	Crepeninic acid	Fatty Acyls [FA]	Fatty Acids and Conjugates [FA01]	Unsaturated fatty acids [FA0103]	--	--	--	--	--	--	--
meta_425	Punicic acid (9Z,11E,13Z-octadecatrienoic acid)	C18H30O2	Lipids	Free fatty acids	241941	251035	260779	302019	304730	331502	113415	143142	119273	0.315273	0.00913935	1.07467	up	-1.01068	0.000840723	1.09713	down	-1.32595	0.000138846	1.09631	down	--	--	--	--	--	--	--	--	--	--	--	--	--	--	--	--
meta_426	α-Linolenic Acid*	C18H30O2	Lipids	Free fatty acids	1.60456e+07	1.52608e+07	1.53509e+07	1.51985e+07	1.59254e+07	1.63672e+07	7.85847e+06	7.03536e+06	7.06014e+06	0.025247	0.548719	0.357003	unchanged	-1.08918	2.4764e-05	1.10815	down	-1.11443	5.85489e-05	1.1012	down	--	--	--	--	--	--	--	--	--	--	--	--	--	--	--	--
meta_427	p-Coumaroylmalic acid	C13H12O7	Phenolic acids	Phenolic acids	1.70914e+06	1.77184e+06	1.71156e+06	8016.28	3573.14	7674.7	11.5146	11.3634	11.2127	-8.16365	0.000132084	1.13948	down	-17.2055	0.000140373	1.11223	down	-9.04189	0.0461875	1.01117	down	--	--	--	--	--	--	--	--	--	--	--	--	--	--	--	--
meta_428	L-Aspartyl-L-Phenylalanine	C13H16N2O5	Amino acids and derivatives	Amino acids and derivatives	121180	128416	112043	93735.6	122885	110971	78051.2	80940.6	85372.3	-0.149292	0.32292	0.575692	unchanged	-0.564257	0.00632146	1.07524	down	-0.414965	0.073889	0.936988	unchanged	--	--	--	--	--	--	--	--	--	HMDB0000706	Organic compounds	Organic acids and derivatives	Carboxylic acids and derivatives	Amino acids, peptides, and analogues	93078	13433-09-5
meta_429	(9Z,11E)-Octadecadienoic acid	C18H32O2	Lipids	Free fatty acids	9.43118	9.10609	9.32055	3113.34	2283.14	3397.7	11.5146	11.3634	11.2127	8.26578	0.0128412	1.11108	up	0.285958	9.25567e-05	1.10403	up	-7.97982	0.0128592	1.07901	down	C04056	Linoleic acid metabolism(ko00591)	--	--	--	--	--	--	--	HMDB0003797	Organic compounds	Lipids and lipid-like molecules	Fatty Acyls	Lineolic acids and derivatives	5280644	2540-56-9
meta_430	Linoleic acid	C18H32O2	Lipids	Free fatty acids	4.35364e+06	4.36455e+06	4.13128e+06	5.77168e+06	6.01594e+06	5.16138e+06	2.22322e+06	1.85767e+06	1.88984e+06	0.396965	0.025048	1.06255	up	-1.11008	0.000217743	1.10441	down	-1.50704	0.00133207	1.09422	down	C01595	Metabolic pathways(ko01100);;Biosynthesis of unsaturated fatty acids(ko01040);;Linoleic acid metabolism(ko00591)	LMFA01030120	Linoleic acid	9Z,12Z-octadecadienoic acid	cis-9, cis-12-octadecadienoic acid; cis,cis-Linoleic acid; cis,cis-9,12-octadecadienoic acid; Linoleate; 9Z,12Z-Linoleic acid; Telfairic acid; C18:2n-6,9; Linolic acid; Leinolic acid	Fatty Acyls [FA]	Fatty Acids and Conjugates [FA01]	Unsaturated fatty acids [FA0103]	HMDB0006270	Organic compounds	Lipids and lipid-like molecules	Fatty Acyls	Lineolic acids and derivatives	5282457	506-21-8
meta_431	2'-O-Methyladenosine	C11H15N5O4	Nucleotides and derivatives	Nucleotides and derivatives	1.34394e+06	1.47822e+06	1.58615e+06	679317	598614	605026	894327	860036	883499	-1.22631	0.0031176	1.12227	down	-0.73774	0.0124494	1.08183	down	0.488574	0.00494176	1.08086	up	--	--	--	--	--	--	--	--	--	--	--	--	--	--	--	--
meta_432	N6-methyladenosine	C11H15N5O4	Nucleotides and derivatives	Nucleotides and derivatives	11168.6	14036.5	8197.52	33615.8	25460.6	30485.7	11.5146	11.3634	11.2127	1.44788	0.00426564	1.08832	up	-9.89103	0.0222051	1.06472	down	-11.3389	0.00627568	1.09317	down	--	--	--	--	--	--	--	--	--	HMDB0004044	Organic compounds	Nucleosides, nucleotides, and analogues	Purine nucleosides	_	102175	1867-73-8
meta_433	Oleamide (9-Octadecenamide)	C18H35NO	Lipids	Free fatty acids	22828.7	18228.4	19559.7	19936.7	22922.4	23921.3	49768.7	45253	46838	0.141856	0.32233	0.561014	unchanged	1.232	0.000142269	1.10172	up	1.09015	0.000159369	1.09585	up	--	--	--	--	--	--	--	--	--	--	--	--	--	--	--	--
meta_434	11-Octadecanoic acid(Vaccenic acid)	C18H34O2	Lipids	Free fatty acids	1.07819e+06	1.0384e+06	922869	2.13929e+06	2.25948e+06	2.09096e+06	922602	1.05949e+06	837701	1.09671	7.61224e-05	1.13182	up	-0.111839	0.414763	0.464689	unchanged	-1.20855	0.000171049	1.09718	down	--	--	--	--	--	--	--	--	--	--	--	--	--	--	--	--
meta_435	Petroselinic acid	C18H34O2	Lipids	Free fatty acids	869587	860657	802427	1.82665e+06	1.74488e+06	1.73865e+06	796581	847322	703061	1.06865	2.48855e-05	1.1365	up	-0.113252	0.282885	0.610045	unchanged	-1.1819	0.000109496	1.10111	down	--	--	LMFA01030066	Petroselinic acid	6Z-octadecenoic acid	6-octadecylenic acid; Petroselic acid; 5-heptadecylene-1-carboxylic acid; delta-5-octadecylenic acid; cis-6-octadecenoic acid; C18:1n-12	Fatty Acyls [FA]	Fatty Acids and Conjugates [FA01]	Unsaturated fatty acids [FA0103]	HMDB0002080	Organic compounds	Lipids and lipid-like molecules	Fatty Acyls	Fatty acids and conjugates	11634	593-39-5
meta_436	Guanosine	C10H13N5O5	Nucleotides and derivatives	Nucleotides and derivatives	2.10001e+06	2.1203e+06	2.02142e+06	2.56367e+06	2.4434e+06	2.43725e+06	1.99689e+06	1.83027e+06	1.83677e+06	0.254106	0.00201533	1.10458	up	-0.141018	0.0508784	0.934236	unchanged	-0.395125	0.00132679	1.07874	down	C00387	Purine metabolism(ko00230);;ABC transporters(ko02010);;Metabolic pathways(ko01100)	--	--	--	--	--	--	--	--	--	--	--	--	--	--
meta_437	Stearamide	C18H37NO	Alkaloids	Alkaloids	44509.9	45928.1	41008.3	53011.4	63416.7	63734	75516.7	74231.1	68568.2	0.451268	0.0299018	1.03165	up	0.732312	0.000690614	1.09518	up	0.281044	0.0475135	0.929069	unchanged	--	--	LMFA08010003	Stearamide	Octadecanamide	-	Fatty Acyls [FA]	Fatty amides [FA08]	Primary amides [FA0801]	HMDB0034146	Organic compounds	Organic acids and derivatives	Carboximidic acids and derivatives	Carboximidic acids	31292	124-26-5
meta_438	Xanthosine	C10H12N4O6	Nucleotides and derivatives	Nucleotides and derivatives	37908.1	36087.4	42968.8	234219	231696	233521	14971.6	18173.9	13616	2.58405	1.7788e-05	1.13952	up	-1.3293	0.00135221	1.08868	down	-3.91335	4.68442e-07	1.10682	down	C01762	Biosynthesis of secondary metabolites(ko01110);;ABC transporters(ko02010);;Caffeine metabolism(ko00232);;Metabolic pathways(ko01100);;Purine metabolism(ko00230)	--	--	--	--	--	--	--	--	--	--	--	--	--	--
meta_439	Stearic Acid	C18H36O2	Lipids	Free fatty acids	2.56256e+07	4.1282e+07	4.29335e+07	5.55172e+07	4.848e+07	4.28657e+07	3.3954e+07	5.91291e+07	5.83733e+07	0.448315	0.146397	0.777248	unchanged	0.455853	0.245122	0.636712	unchanged	0.00753764	0.877193	0.0934005	unchanged	C01530	Biosynthesis of unsaturated fatty acids(ko01040);;Fatty acid biosynthesis(ko00061)	LMFA01010018	Stearic acid	octadecanoic acid	Cetylacetic acid; Stearate; n-Octadecanoic acid; Octadecanoate; C18:0; Lactaric acid; Talgic acid; Bassinic acid; Stearophanic acid	Fatty Acyls [FA]	Fatty Acids and Conjugates [FA01]	Straight chain fatty acids [FA0101]	--	--	--	--	--	--	--
meta_440	N-(beta-D-Glucosyl)nicotinate	C12H15NO7	Others	Vitamin	2.4016e+06	2.40198e+06	2.31201e+06	335574	368597	324451	272922	259642	254940	-2.79216	2.04273e-05	1.13921	down	-3.176	0.000130972	1.11208	down	-0.383836	0.0155379	1.04281	down	--	--	--	--	--	--	--	--	--	--	--	--	--	--	--	--
meta_441	L-Malic acid-2-O-gallate	C11H10O9	Phenolic acids	Phenolic acids	168671	162948	180901	92970	85409.5	94042.5	602355	659496	693830	-0.911715	0.000912403	1.1274	down	1.93091	0.00225077	1.1055	up	2.84262	0.00206214	1.10191	up	--	--	--	--	--	--	--	--	--	--	--	--	--	--	--	--
meta_442	Luteolin (5,7,3',4'-Tetrahydroxyflavone)	C15H10O6	Flavonoids	Flavones	5327.89	5702.23	6432.52	11375.4	10559.3	9503.11	11916.7	10591.4	14226.4	0.848736	0.00381958	1.10009	up	1.06659	0.0190655	1.05148	up	0.21785	0.235989	0.658669	unchanged	--	--	--	--	--	--	--	--	--	--	--	--	--	--	--	--
meta_443	Kaempferol (3,5,7,4'-Tetrahydroxyflavone)	C15H10O6	Flavonoids	Flavonols	5083.62	4085.7	3468.49	13557.6	14700.1	14792.9	6945.61	8527.51	6759.52	1.78496	9.64417e-05	1.13148	up	0.824801	0.0127967	1.01155	up	-0.960156	0.00090438	1.08584	down	--	--	--	--	--	--	--	--	--	--	--	--	--	--	--	--
meta_444	3-Hydroxy-5-Methylphenol-1-O-Glucoside	C13H18O7	Phenolic acids	Phenolic acids	11993.3	10954.6	11362.8	91136.2	58526.1	72508.1	20535.7	11113.2	17453.2	2.67239	0.0219116	1.09118	up	0.471937	0.216323	0.736646	unchanged	-2.20045	0.0190662	1.0476	down	--	--	--	--	--	--	--	--	--	--	--	--	--	--	--	--
meta_445	Salicin	C13H18O7	Phenolic acids	Phenolic acids	185071	204917	180135	172555	202790	189148	134145	128432	138003	-0.0152123	0.879128	0.0921845	unchanged	-0.507565	0.0101904	1.0698	down	-0.492353	0.0172747	1.04935	down	C01451	Glycolysis / Gluconeogenesis(ko00010)	--	--	--	--	--	--	--	--	--	--	--	--	--	--
meta_446	3-Hydroxy-palmitic acid methyl ester	C17H34O3	Lipids	Free fatty acids	2852.09	3483.48	4694.97	6444.88	7606.36	4284.09	8432.54	4546.64	5128.57	0.72356	0.112967	0.841099	unchanged	0.691885	0.180762	0.739654	unchanged	-0.0316749	0.963483	0.0270176	unchanged	--	--	--	--	--	--	--	--	--	--	--	--	--	--	--	--
meta_447	Hexadecanedioic acid	C16H30O4	Lipids	Free fatty acids	12024.8	14005.2	15143.8	19192.2	16968.6	20505.7	15228.7	16865.9	13984.7	0.462905	0.0204937	1.00574	up	0.164686	0.256747	0.614	unchanged	-0.298219	0.0590466	0.884624	unchanged	C19615	Cutin, suberine and wax biosynthesis(ko00073);;Metabolic pathways(ko01100)	LMFA01170022	Thapsic acid	Hexadecanedioic acid	Thaspic acid	Fatty Acyls [FA]	Fatty Acids and Conjugates [FA01]	Dicarboxylic acids [FA0117]	HMDB0000712	Organic compounds	Lipids and lipid-like molecules	Fatty Acyls	Fatty acid esters	566787	42150-38-9
meta_448	Dihydrokaempferol (Aromadendrin)	C15H12O6	Flavonoids	Flavanonols	67642.5	59465.8	60743	82644	84716.4	94660.2	54173.7	39861.7	46735.8	0.479867	0.00756489	1.07119	up	-0.425195	0.0415385	0.946338	unchanged	-0.905062	0.00197919	1.06738	down	--	--	--	--	--	--	--	--	--	--	--	--	--	--	--	--
meta_449	Eriodictyol (5,7,3',4'-Tetrahydroxyflavanone)	C15H12O6	Flavonoids	Flavanones	124816	121192	102714	50003	71890.9	64261.9	41796.8	40121.8	40844.1	-0.91658	0.00451574	1.0771	down	-1.50121	0.00791185	1.09454	down	-0.584627	0.0802686	0.945484	unchanged	--	--	--	--	--	--	--	--	--	--	--	--	--	--	--	--
meta_450	4',5,7,8-TETRAHYDROXYFLAVANONE	C15H12O6	Flavonoids	Flavanones	11935.7	8950.17	13015.6	15421.8	16063.8	13401.6	10513.6	5054.33	8899.65	0.418557	0.0754095	0.89201	unchanged	-0.518614	0.200819	0.682315	unchanged	-0.937171	0.0341837	0.977661	unchanged	--	--	--	--	--	--	--	--	--	--	--	--	--	--	--	--
meta_451	Phloroglucinol-1-O-β-D-glucopyranoside	C12H16O8	Phenolic acids	Phenolic acids	37680.7	31328	33939.2	80144.1	76979	96425.9	113213	108064	103632	1.29742	0.00917197	1.10551	up	1.66131	7.04708e-05	1.10807	up	0.363896	0.0412488	0.966835	unchanged	--	--	--	--	--	--	--	--	--	--	--	--	--	--	--	--
meta_452	10,16-Dihydroxypalmitic acid	C16H32O4	Lipids	Free fatty acids	9.43118	9.10609	9.32055	10.5188	10.6445	10.6296	11.5146	11.3634	11.2127	0.18698	0.0018352	1.12592	up	0.285958	9.25567e-05	1.10403	up	0.0989781	0.00525284	1.07388	up	--	--	--	--	--	--	--	--	--	--	--	--	--	--	--	--
meta_453	9,16-Dihydroxypalmitic acid	C16H32O4	Lipids	Free fatty acids	20203.7	26257.9	22687.2	51663.8	42516.7	47363.2	8582.48	11266.7	12924.5	1.03723	0.00275702	1.10232	up	-1.0892	0.00660705	1.04773	down	-2.12643	0.00140287	1.09276	down	--	--	--	--	--	--	--	--	--	--	--	--	--	--	--	--
meta_454	Glucarate O-Phosphoric acid	C6H11PO11	Others	Saccharides and Alcohols	1.1898e+07	1.42338e+07	1.2097e+07	1.45639e+07	1.73908e+07	1.62668e+07	1.75764e+07	1.73229e+07	1.69511e+07	0.335989	0.0404668	0.948191	unchanged	0.444338	0.0210924	1.05367	up	0.108349	0.276684	0.645998	unchanged	--	--	--	--	--	--	--	--	--	--	--	--	--	--	--	--
meta_455	D-Sedoheptuiose 7-phosphate	C7H15O10P	Others	Saccharides and Alcohols	1.23486e+07	1.34548e+07	1.2097e+07	1.15209e+07	1.03787e+07	1.12158e+07	1.80421e+07	1.65149e+07	1.41442e+07	-0.194569	0.0436146	0.944382	unchanged	0.356078	0.0724731	0.923745	unchanged	0.550646	0.0354341	1.0072	up	--	--	--	--	--	--	--	--	--	--	--	--	--	--	--	--
meta_456	4-(3,4,5-Trihydroxybenzoxy)benzoic Acid	C14H10O7	Phenolic acids	Phenolic acids	621117	576851	744877	1.39339e+07	1.43524e+07	1.36012e+07	5.46739e+06	5.26569e+06	5.13193e+06	4.43838	0.00013567	1.13917	up	3.03757	2.96082e-05	1.1113	up	-1.40081	8.41211e-05	1.10527	down	--	--	--	--	--	--	--	--	--	--	--	--	--	--	--	--
meta_457	Catechin*	C15H14O6	Flavonoids	Flavanols	1.03786e+07	1.10619e+07	1.00807e+07	2.43546e+06	2.74641e+06	2.65008e+06	7.30922e+07	7.27298e+07	7.81027e+07	-2.0096	0.000541348	1.13643	down	2.82895	0.000540413	1.11087	up	4.83855	0.000560751	1.10565	up	--	--	--	--	--	--	--	--	--	--	--	--	--	--	--	--
meta_458	5,7,3',4',5'-Pentahydroxyflavan (Tricetiflavan)	C15H14O6	Flavonoids	Flavanols	896801	741428	869959	1.75828e+07	2.14026e+07	1.81979e+07	5.56271e+06	6.85986e+06	6.87002e+06	4.51042	0.00414484	1.13029	up	2.94134	0.00550378	1.09923	up	-1.56908	0.00424086	1.0855	down	--	--	--	--	--	--	--	--	--	--	--	--	--	--	--	--
meta_459	Epicatechin*	C15H14O6	Flavonoids	Flavanols	201251	235524	258262	3.28994e+06	3.24198e+06	3.03322e+06	1.01451e+06	970804	1.12137e+06	3.78929	0.000442296	1.13812	up	2.16513	0.00112981	1.10479	up	-1.62416	0.000112242	1.10303	down	--	--	--	--	--	--	--	--	--	--	--	--	--	--	--	--
meta_460	Argininosuccinic acid	C10H18N4O6	Organic acids	Organic acids	709015	648465	627656	820059	733693	907107	528495	492075	617459	0.306453	0.0679124	0.932697	unchanged	-0.281903	0.0697784	0.881677	unchanged	-0.588356	0.0139818	1.00756	down	--	--	--	--	--	--	--	--	--	--	--	--	--	--	--	--
meta_461	4-Oxo-9Z,11Z,13E,15E-Octadecatetraenoic Acid	C18H26O3	Lipids	Free fatty acids	15970.1	13146.2	13127.5	10766.1	11885.2	10844.1	14975.4	11344.8	15877.2	-0.330009	0.076102	0.936669	unchanged	-0.0103439	0.993133	0.00515199	unchanged	0.319665	0.164571	0.787846	unchanged	--	--	LMFA02000270	4-oxo-9Z,11Z,13E,15E-octadecatetraenoic acid	4-oxo-9Z,11Z,13E,15E-octadecatetraenoic acid	-	Fatty Acyls [FA]	Octadecanoids [FA02]	Other Octadecanoids [FA0200]	--	--	--	--	--	--	--
meta_462	Brevifolin carboxylic acid	C13H8O8	Phenolic acids	Phenolic acids	1.42023e+06	1.63778e+06	1.52153e+06	2.13614e+06	2.24127e+06	2.6737e+06	5.35391e+06	6.21618e+06	4.90257e+06	0.618257	0.0257626	1.04806	up	1.84226	0.00801047	1.09157	up	1.224	0.00696093	1.06951	up	--	--	--	--	--	--	--	--	--	--	--	--	--	--	--	--
meta_463	Methyl linolenate	C19H32O2	Lipids	Free fatty acids	13796.8	14112.4	14033.6	13586.8	13162.6	14821.2	21679.5	21415	25065.4	-0.0146239	0.82793	0.1386	unchanged	0.696822	0.0170959	1.07413	up	0.711445	0.00859389	1.06371	up	--	--	--	--	--	--	--	--	--	--	--	--	--	--	--	--
meta_464	13S-Hydroxy-9Z,11E,15Z-octadecatrienoic acid	C18H30O3	Lipids	Free fatty acids	26340.2	26737.5	24490.3	29005.1	29305.6	28610.2	50004.1	49040.8	47539.4	0.165223	0.0372754	1.03446	up	0.918937	2.11044e-05	1.10838	up	0.753714	0.000622427	1.10384	up	C16316	alpha-Linolenic acid metabolism(ko00592)	LMFA02000051	13S-HOTrE	13S-hydroxy-9Z,11E,15Z-octadecatrienoic acid	13-HoTrE	Fatty Acyls [FA]	Octadecanoids [FA02]	Other Octadecanoids [FA0200]	--	--	--	--	--	--	--
meta_465	9-Hydroxy-10,12,15-octadecatrienoic acid	C18H30O3	Lipids	Free fatty acids	1550.8	1711.44	1240.98	1669.92	1209.69	1228.43	1039.53	1288.99	687.027	-0.136155	0.554163	0.349986	unchanged	-0.613029	0.0934305	0.827874	unchanged	-0.476874	0.190755	0.686247	unchanged	--	--	--	--	--	--	--	--	--	HMDB0031934	Organic compounds	Lipids and lipid-like molecules	Fatty Acyls	Lineolic acids and derivatives	13917187	89886-42-0
meta_466	13-KODE; (9Z,11E)-13-Oxooctadeca-9,11-dienoic acid	C18H30O3	Lipids	Free fatty acids	9.43118	9.10609	9.32055	10.5188	10.6445	10.6296	11.5146	11.3634	11.2127	0.18698	0.0018352	1.12592	up	0.285958	9.25567e-05	1.10403	up	0.0989781	0.00525284	1.07388	up	--	--	--	--	--	--	--	--	--	--	--	--	--	--	--	--
meta_467	2R-hydroxy-9Z,12Z,15Z-octadecatrienoic acid	C18H30O3	Lipids	Free fatty acids	37890.3	37576.8	37390.9	59342.5	55513.7	56143.2	13853.4	13483.4	10377.4	0.598888	0.00331987	1.13125	up	-1.59317	0.00165475	1.10818	down	-2.19206	1.09804e-05	1.10401	down	C16342	alpha-Linolenic acid metabolism(ko00592)	LMFA02000033	2R-HOTrE	2R-hydroxy-9Z,12Z,15Z-octadecatrienoic acid	-	Fatty Acyls [FA]	Octadecanoids [FA02]	Other Octadecanoids [FA0200]	--	--	--	--	--	--	--
meta_468	9-Oxo-10E,12Z-octadecadienoic acid	C18H30O3	Lipids	Free fatty acids	9.43118	9.10609	9.32055	2588.92	2031.93	2385.28	11.5146	11.3634	11.2127	7.95088	0.00485761	1.12881	up	0.285958	9.25567e-05	1.10403	up	-7.66493	0.00486624	1.09624	down	C14766	Linoleic acid metabolism(ko00591)	LMFA02000274	9-OxoODE	9-oxo-10E,12Z-octadecadienoic acid	(10E,12Z)-9-Oxooctadeca-10,12-dienoic acid; 9-KODE	Fatty Acyls [FA]	Octadecanoids [FA02]	Other Octadecanoids [FA0200]	HMDB0004669	Organic compounds	Lipids and lipid-like molecules	Fatty Acyls	Lineolic acids and derivatives	9839084	_
meta_469	17-Hydroxylinolenic acid	C18H30O3	Lipids	Free fatty acids	27270.8	29566.5	27880.9	27738.1	27924.2	26617.7	15735.4	19657.5	16153.8	-0.0416064	0.378411	0.516888	unchanged	-0.723211	0.00385238	1.07754	down	-0.681604	0.00889297	1.07248	down	C16346	alpha-Linolenic acid metabolism(ko00592)	--	--	--	--	--	--	--	--	--	--	--	--	--	--
meta_470	5-Aminoimidazole ribonucleotide	C8H14N3O7P	Nucleotides and derivatives	Nucleotides and derivatives	263989	305590	274376	341803	412512	319928	816117	733397	649128	0.342371	0.0940883	0.891144	unchanged	1.37788	0.00792787	1.08642	up	1.03551	0.00541407	1.06103	up	--	--	--	--	--	--	--	--	--	--	--	--	--	--	--	--
meta_471	Cis-Coutaric acid	C13H12O8	Phenolic acids	Phenolic acids	1.56463e+06	1.31998e+06	1.61018e+06	10.5188	10.6445	10.6296	11.5146	11.3634	11.2127	-17.0911	0.00359744	1.13165	down	-16.9921	0.00359744	1.10457	down	0.0989781	0.00525284	1.07388	up	--	--	--	--	--	--	--	--	--	--	--	--	--	--	--	--
meta_472	15(R)-Hydroxylinoleic Acid	C18H32O3	Lipids	Free fatty acids	18573.1	15784.9	17750.5	31851	30672.9	31153	19180.8	18870.9	20348.6	0.849351	0.00109897	1.13041	up	0.167044	0.109722	0.827812	unchanged	-0.682307	5.34927e-05	1.10186	down	--	--	--	--	--	--	--	--	--	--	--	--	--	--	--	--
meta_473	9-Oxo-12Z-Octadecenoic acid	C18H32O3	Lipids	Free fatty acids	12691.2	13177.5	18273.4	40048.7	39283.1	36699.3	22051.8	21216.8	18238.1	1.41325	0.00104169	1.12345	up	0.493799	0.0626303	0.896405	unchanged	-0.919453	0.000323787	1.09141	down	--	--	LMFA02000291	9-oxo-12Z-Octadecenoic acid	9-oxo-12Z-Octadecenoic acid	12-Octadecenoic acid, 9-oxo-, (12Z)-; 9-Oxo-12c-Octadecenoic acid; 9-Oxo-12c-Octadecensaeure; 9-Keto-Z-12-Octadecenoic acid; 9-Keto-Z-12-Octadecensaeure	Fatty Acyls [FA]	Octadecanoids [FA02]	Other Octadecanoids [FA0200]	--	--	--	--	--	--	--
meta_474	9(10)-EpOME;(9R,10S)-(12Z)-9,10-Epoxyoctadecenoic acid	C18H32O3	Lipids	Free fatty acids	9067.87	7571.21	7638.71	8997.33	8306.42	8697.38	6480.68	10409.4	4954.4	0.10323	0.365012	0.545105	unchanged	-0.216648	0.67331	0.258677	unchanged	-0.319877	0.484211	0.431389	unchanged	--	--	--	--	--	--	--	--	--	--	--	--	--	--	--	--
meta_475	13(S)-HODE;13(S)-Hydroxyoctadeca-9Z,11E-dienoic acid	C18H32O3	Lipids	Free fatty acids	62283.5	65737.9	65941.8	60097.5	63260.6	60460	49093.2	44753	47256.6	-0.0773918	0.0967784	0.839781	unchanged	-0.459582	0.000531753	1.0917	down	-0.38219	0.00112055	1.07978	down	--	--	--	--	--	--	--	--	--	--	--	--	--	--	--	--
meta_476	9S-Hydroxy-10E,12Z-octadecadienoic acid	C18H32O3	Lipids	Free fatty acids	68292.3	69731.4	66285.7	61142.4	64721.2	63245	49844.2	49420.9	44539.4	-0.111621	0.0245951	0.990761	unchanged	-0.5082	0.00143784	1.09183	down	-0.396579	0.0033716	1.07025	down	C14767	Linoleic acid metabolism(ko00591)	LMFA02000188	9S-HODE	9S-hydroxy-10E,12Z-octadecadienoic acid	10,12-Octadecadienoic acid, 9-hydroxy-, [S-(E,Z)]-; alpha-Dimorphecolic acid	Fatty Acyls [FA]	Octadecanoids [FA02]	Other Octadecanoids [FA0200]	HMDB0004670	Organic compounds	Lipids and lipid-like molecules	Fatty Acyls	Lineolic acids and derivatives	5312830	73543-67-6
meta_477	12,13-Epoxy-9-Octadecenoic Acid	C18H32O3	Lipids	Free fatty acids	3355.82	2655.03	3765.71	3590.07	4593.48	4891.86	3244.05	3560.17	2897.99	0.421889	0.0998655	0.835605	unchanged	-0.00117535	0.951356	0.0365765	unchanged	-0.423064	0.0856256	0.873436	unchanged	C14826	Linoleic acid metabolism(ko00591);;Metabolic pathways(ko01100)	LMFA02000276	12,13-EpOME(9)	12,13-epoxy-9-octadecenoic acid	-	Fatty Acyls [FA]	Octadecanoids [FA02]	Other Octadecanoids [FA0200]	HMDB0004702	Organic compounds	Lipids and lipid-like molecules	Fatty Acyls	Fatty acids and conjugates	5356421	_
meta_478	5'-Deoxy-5'-(methylthio)adenosine	C11H15N5O3S	Nucleotides and derivatives	Nucleotides and derivatives	4.521e+06	4.42768e+06	4.72562e+06	9.60614e+06	9.11363e+06	1.05123e+07	1.19497e+06	945893	1.20854e+06	1.0941	0.0046016	1.12521	up	-2.0379	9.65904e-06	1.10972	down	-3.132	0.00155924	1.10177	down	C00170	Metabolic pathways(ko01100);;Cysteine and methionine metabolism(ko00270);;Zeatin biosynthesis(ko00908)	--	--	--	--	--	--	--	HMDB0001173	Organic compounds	Nucleosides, nucleotides, and analogues	5'-deoxyribonucleosides	5'-deoxy-5'-thionucleosides	439176	2457-80-9
meta_479	Ricinoleic acid	C18H34O3	Lipids	Free fatty acids	5436.45	4496.28	5961.32	9841.18	12689.5	11863.8	7989.73	7626.13	7220.61	1.11529	0.0076747	1.08944	up	0.531397	0.0172335	1.02679	up	-0.58389	0.0377006	1.00789	down	--	--	LMFA02000184	Ricinoleic acid	12R-hydroxy-9Z-octadecenoic acid	9-Octadecenoic acid, 12-hydroxy-, [R-(Z)]-; Ricinoleic acid; 12-D-Hydroxy-9-cis-octadecenoic acid; 12-Hydroxy-cis-9-octadecenoic acid; 12-Hydroxyoctadeca-9-enoic acid; Nouracid CS 80; Ricinic acid; Ricinolic acid	Fatty Acyls [FA]	Octadecanoids [FA02]	Other Octadecanoids [FA0200]	HMDB0034297	Organic compounds	Lipids and lipid-like molecules	Fatty Acyls	Fatty acids and conjugates	5282942	141-22-0
meta_480	1-Eicosanol	C20H42O	Lipids	Free fatty acids	5759.94	5833.06	4815.2	10885	12575.9	11778.3	9655.9	8527.63	9378.56	1.10567	0.000861108	1.1203	up	0.751673	0.00140979	1.07833	up	-0.354001	0.0161395	1.00379	down	--	--	--	--	--	--	--	--	--	HMDB0011619	Organic compounds	Lipids and lipid-like molecules	Fatty Acyls	Fatty alcohols	12404	629-96-9
meta_481	Vnilloyltartaric acid	C12H12O9	Phenolic acids	Phenolic acids	109999	112015	105550	59415	54967.3	64315	261177	294907	235180	-0.876779	0.000223792	1.12982	down	1.26665	0.0115275	1.08538	up	2.14343	0.0060957	1.09102	up	--	--	--	--	--	--	--	--	--	--	--	--	--	--	--	--
meta_482	Chrysoeriol	C16H12O6	Flavonoids	Flavones	9269.91	7831.34	8229.11	20708.1	29397.9	19679	11835.9	13785.1	12875.9	1.44193	0.0384149	1.05087	up	0.604729	0.00430046	1.05881	up	-0.837201	0.072893	0.948805	unchanged	C04293	Flavone and flavonol biosynthesis(ko00944)	LMPK12110799	Chrysoeriol	-	-	Polyketides [PK]	Flavonoids [PK12]	Flavones and Flavonols [PK1211]	HMDB0030667	Organic compounds	Phenylpropanoids and polyketides	Flavonoids	O-methylated flavonoids	5280666	491-71-4
meta_483	Diosmetin (5,7,3'-Trihydroxy-4'-methoxyflavone)	C16H12O6	Flavonoids	Flavanones	8323.02	6930.95	6817.67	22648.2	25797.7	27032.3	4860.45	2984.17	5314.7	1.77589	0.00225959	1.12612	up	-0.783678	0.0320044	0.962257	unchanged	-2.55957	0.000672209	1.09576	down	--	--	--	--	--	--	--	--	--	--	--	--	--	--	--	--
meta_484	6,7,8-Tetrahydroxy-5-methoxyflavone	C16H12O6	Flavonoids	Flavones	9.43118	9.10609	9.32055	10.5188	10.6445	10.6296	11.5146	11.3634	11.2127	0.18698	0.0018352	1.12592	up	0.285958	9.25567e-05	1.10403	up	0.0989781	0.00525284	1.07388	up	--	--	--	--	--	--	--	--	--	--	--	--	--	--	--	--
meta_485	Hispidulin (5,7,4'-Trihydroxy-6-methoxyflavone)	C16H12O6	Flavonoids	Flavones	7213.39	5980.78	8860.84	25111.9	23614.3	20796.2	15190.3	9018.41	18001.4	1.67056	0.000973461	1.11946	up	0.896512	0.116302	0.85698	unchanged	-0.774051	0.0567685	0.929926	unchanged	--	--	--	--	--	--	--	--	--	--	--	--	--	--	--	--
meta_486	1-O-Salicyl-D-glucose	C13H16O8	Phenolic acids	Phenolic acids	553003	644833	719598	1.66209e+06	1.87711e+06	1.80845e+06	2.99981e+06	2.53291e+06	2.49358e+06	1.48622	0.000210926	1.12891	up	2.06876	0.003676	1.09742	up	0.582541	0.0204103	1.03097	up	--	--	--	--	--	--	--	--	--	--	--	--	--	--	--	--
meta_487	4-O-Glucosyl-4-hydroxybenzoic Acid	C13H16O8	Phenolic acids	Phenolic acids	122941	97876.3	114218	10.5188	10.6445	10.6296	11.5146	11.3634	11.2127	-13.3442	0.00429978	1.13007	down	-13.2453	0.00429983	1.10303	down	0.0989781	0.00525284	1.07388	up	--	--	--	--	--	--	--	--	--	--	--	--	--	--	--	--
meta_488	Glucosyloxybenzoic Acid	C13H16O8	Phenolic acids	Phenolic acids	643731	660576	683310	1.94446e+06	1.83488e+06	2.04419e+06	2.30113e+06	2.3165e+06	2.51601e+06	1.54988	0.00164272	1.13456	up	1.84283	0.00126395	1.10884	up	0.292945	0.00935671	1.02027	up	--	--	--	--	--	--	--	--	--	--	--	--	--	--	--	--
meta_489	Salicylic acid-2-O-glucoside	C13H16O8	Phenolic acids	Phenolic acids	279247	272130	258003	1.88825e+06	2.01288e+06	1.7442e+06	994978	823724	923142	2.80048	0.00218736	1.13452	up	1.75672	0.00530338	1.09935	up	-1.04376	0.00103863	1.08739	down	--	--	--	--	--	--	--	--	--	--	--	--	--	--	--	--
meta_490	4'-Hydroxy-5,7-dimethoxyflavanone	C17H16O5	Flavonoids	Flavanones	2.30341e+06	2.02742e+06	2.25713e+06	2.24483e+06	2.06197e+06	2.51414e+06	1.51788e+06	1.34202e+06	1.5045e+06	0.0475972	0.650012	0.274297	unchanged	-0.594051	0.00327016	1.07239	down	-0.641649	0.0137797	1.04506	down	--	--	--	--	--	--	--	--	--	--	--	--	--	--	--	--
meta_491	Salidroside	C14H20O7	Phenolic acids	Phenolic acids	983631	878252	940971	2.68066e+06	2.91046e+06	2.84578e+06	3.70515e+06	3.69059e+06	3.64849e+06	1.59051	0.000238997	1.13619	up	1.97986	2.95828e-06	1.11218	up	0.389341	0.00415347	1.09265	up	C06046	Metabolic pathways(ko01100);;Tyrosine metabolism(ko00350)	--	--	--	--	--	--	--	--	--	--	--	--	--	--
meta_492	2R-Hydroxyoctadecanoic Acid	C18H36O3	Lipids	Free fatty acids	10035.7	9816.97	11474.6	20315.4	25214.6	23353.3	8618.18	10838.1	9962.36	1.1345	0.00692911	1.10764	up	-0.0936063	0.487371	0.398581	unchanged	-1.22811	0.00466425	1.0768	down	--	--	--	--	--	--	--	--	--	--	--	--	--	--	--	--
meta_493	12-HYDROXYOCTADECANOIC ACID	C18H36O3	Lipids	Free fatty acids	3951.56	6289.68	7195.67	8863.86	6960.23	4699.47	10199.9	17756	9241.51	0.232344	0.543137	0.360406	unchanged	1.07544	0.121958	0.839913	unchanged	0.843093	0.163657	0.759097	unchanged	--	--	--	--	--	--	--	--	--	HMDB0061706	Organic compounds	Lipids and lipid-like molecules	Fatty Acyls	Fatty acids and conjugates	7789	106-14-9
meta_494	N-Acetyl-D-glucosamine-1-phosphate	C8H16NO9P	Others	Saccharides and Alcohols	61158.1	52720.2	77697.1	44311.1	42015.2	45942.4	62319.6	56380.4	57300.7	-0.516785	0.111224	0.911371	unchanged	-0.10511	0.556357	0.361069	unchanged	0.411675	0.00479612	1.06096	up	--	--	--	--	--	--	--	--	--	--	--	--	--	--	--	--
meta_495	ellagic acid	C14H6O8	Tannins	Tannin	7.64366e+06	1.01219e+07	7.91066e+06	1.2307e+06	1.17593e+06	890631	3.80302e+06	3.11055e+06	3.17182e+06	-2.96376	0.00989172	1.11493	down	-1.34261	0.0163203	1.06144	down	1.62115	0.0032391	1.08183	up	--	--	--	--	--	--	--	--	--	HMDB0041397	Organic compounds	Phenylpropanoids and polyketides	Tannins	Hydrolyzable tannins	131753133	113963-57-8
meta_496	3,5,7,4'-Tetrahydroxy-Coumaronochromone	C15H10O7	Others	Others	147116	199474	86368.3	46684.9	54584.1	27216.5	356339	386483	271759	-1.73053	0.0821437	0.949718	unchanged	1.29475	0.0150518	0.999418	unchanged	3.02528	0.0100805	1.07663	up	--	--	--	--	--	--	--	--	--	--	--	--	--	--	--	--
meta_497	Quercetin	C15H10O7	Flavonoids	Flavonols	2.28842e+06	2.83331e+06	1.87685e+06	2.81858e+06	3.20969e+06	3.57131e+06	1.25073e+06	1.34935e+06	964629	0.469567	0.0730787	0.884717	unchanged	-0.967359	0.0386898	0.985346	unchanged	-1.43693	0.00362776	1.07523	down	C00389	Metabolic pathways(ko01100);;Biosynthesis of secondary metabolites(ko01110);;Flavonoid biosynthesis(ko00941);;Flavone and flavonol biosynthesis(ko00944)	LMPK12110004	Quercetin	-	-	Polyketides [PK]	Flavonoids [PK12]	Flavones and Flavonols [PK1211]	--	--	--	--	--	--	--
meta_498	6-HydroxyLuteolin	C15H10O7	Flavonoids	Flavones	9.43118	9.10609	9.32055	27496.2	23783.5	15518.1	11.5146	11.3634	11.2127	11.1707	0.0243778	1.08618	up	0.285958	9.25567e-05	1.10403	up	-10.8848	0.0243822	1.05483	down	--	--	LMPK12111229	6-Hydroxyluteolin	-	Demethylpedalitin	Polyketides [PK]	Flavonoids [PK12]	Flavones and Flavonols [PK1211]	--	--	--	--	--	--	--
meta_499	Robinetin	C15H10O7	Flavonoids	Flavonols	282338	201953	203478	165800	105120	101243	170224	215148	144108	-0.90567	0.0384352	0.959019	unchanged	-0.378799	0.19647	0.685949	unchanged	0.526871	0.149582	0.736067	unchanged	--	--	LMPK12111577	Robinetin	-	-	Polyketides [PK]	Flavonoids [PK12]	Flavones and Flavonols [PK1211]	--	--	--	--	--	--	--
meta_500	Isoetin (5,7,2',4',5'-Pentahydroxyflavone)	C15H10O7	Flavonoids	Flavones	9.43118	9.10609	9.32055	10.5188	10.6445	10.6296	11.5146	11.3634	11.2127	0.18698	0.0018352	1.12592	up	0.285958	9.25567e-05	1.10403	up	0.0989781	0.00525284	1.07388	up	--	--	--	--	--	--	--	--	--	--	--	--	--	--	--	--
meta_501	Hypolaetin	C15H10O7	Flavonoids	Flavones	9.43118	9.10609	9.32055	10.5188	10.6445	10.6296	11.5146	11.3634	11.2127	0.18698	0.0018352	1.12592	up	0.285958	9.25567e-05	1.10403	up	0.0989781	0.00525284	1.07388	up	--	--	LMPK12111397	Hypolaetin	-	-	Polyketides [PK]	Flavonoids [PK12]	Flavones and Flavonols [PK1211]	--	--	--	--	--	--	--
meta_502	Dihydrokaempferide	C16H14O6	Flavonoids	Flavanonols	127992	140871	111557	102850	188409	140157	11.5146	11.3634	11.2127	0.144415	0.571503	0.351964	unchanged	-13.4284	0.00444634	1.10272	down	-13.5728	0.0284062	1.04658	down	--	--	--	--	--	--	--	--	--	--	--	--	--	--	--	--
meta_503	Hesperetin	C16H14O6	Flavonoids	Flavanones	9.43118	9.10609	9.32055	3835.05	3352.8	2135.61	11.5146	11.3634	11.2127	8.32752	0.025612	1.08356	up	0.285958	9.25567e-05	1.10403	up	-8.04156	0.0256451	1.05223	down	C01709	Flavonoid biosynthesis(ko00941)	LMPK12140003	Hesperetin	-	-	Polyketides [PK]	Flavonoids [PK12]	Flavanones [PK1214]	--	--	--	--	--	--	--
meta_504	4-O-Glucosyl-3,4-dihydroxybenzyl alcohol	C13H18O8	Phenolic acids	Phenolic acids	453525	399009	406531	1.16023e+06	1.17025e+06	1.18296e+06	507871	439147	407245	1.48281	0.000104482	1.13846	up	0.101366	0.418677	0.46773	unchanged	-1.38145	0.00109474	1.103	down	--	--	--	--	--	--	--	--	--	--	--	--	--	--	--	--
meta_505	3-Methoxy-4-hydroxyphenol-1-O-β-D-glucoside (Tachioside)	C13H18O8	Phenolic acids	Phenolic acids	4.57381e+06	5.25846e+06	4.81437e+06	4.99749e+06	4.68206e+06	4.88537e+06	4.53433e+06	4.11306e+06	4.284e+06	-0.00618964	0.910084	0.0702074	unchanged	-0.178442	0.0850404	0.859586	unchanged	-0.172252	0.026766	0.964617	unchanged	--	--	--	--	--	--	--	--	--	--	--	--	--	--	--	--
meta_506	1-Monomyristin	C17H34O4	Lipids	Free fatty acids	775076	806557	795747	1.00852e+06	929352	867683	1.04397e+06	1.17117e+06	1.07646e+06	0.23638	0.066272	0.983551	unchanged	0.467891	0.0117109	1.07736	up	0.231511	0.0442739	0.911425	unchanged	--	--	--	--	--	--	--	--	--	HMDB0011561	Organic compounds	Lipids and lipid-like molecules	Glycerolipids	Monoradylglycerols	10957631	_
meta_507	Nicotianamine	C12H21N3O6	Alkaloids	Alkaloids	166618	195032	165574	52277.4	58598.2	43563.7	567952	554915	527022	-1.77778	0.00187824	1.12361	down	1.64939	2.55668e-05	1.10876	up	3.42717	0.000147353	1.10547	up	--	--	--	--	--	--	--	--	--	--	--	--	--	--	--	--
meta_508	Dihydroquercetin(Taxifolin)	C15H12O7	Flavonoids	Flavanonols	2.66976e+06	2.33672e+06	2.91039e+06	1.31567e+06	1.44671e+06	1.33697e+06	1.37459e+06	1.49821e+06	1.55607e+06	-0.944956	0.0128003	1.10065	down	-0.834087	0.0132491	1.06545	down	0.110869	0.18253	0.700612	unchanged	--	--	--	--	--	--	--	--	--	--	--	--	--	--	--	--
meta_509	5,7,3',4',5'-Pentahydroxydihydroflavone	C15H12O7	Flavonoids	Flavanones	9.43118	9.10609	9.32055	10.5188	10.6445	10.6296	92734.9	83065.5	95960.8	0.18698	0.0018352	1.12592	up	13.233	0.00182459	1.10849	up	13.046	0.00182465	1.10291	up	--	--	--	--	--	--	--	--	--	--	--	--	--	--	--	--
meta_510	Arachidonic Acid	C20H32O2	Lipids	Free fatty acids	9.43118	9.10609	9.32055	10.5188	10.6445	10.6296	11.5146	11.3634	11.2127	0.18698	0.0018352	1.12592	up	0.285958	9.25567e-05	1.10403	up	0.0989781	0.00525284	1.07388	up	C00219	Metabolic pathways(ko01100);;Arachidonic acid metabolism(ko00590);;Biosynthesis of unsaturated fatty acids(ko01040);;Linoleic acid metabolism(ko00591)	LMFA01030001	Arachidonic acid	5Z,8Z,11Z,14Z-eicosatetraenoic acid	5Z,8Z,11Z,14Z-icosatetraenoic acid; AA; Arachidonate; cis-5,8,11,14-Eicosatetraenoic acid; (all-Z)-5,8,11,14-Eicosatetraenoic acid; all-cis-5,8,11,14-Eicosatetraenoic acid	Fatty Acyls [FA]	Fatty Acids and Conjugates [FA01]	Unsaturated fatty acids [FA0103]	--	--	--	--	--	--	--
meta_511	Methyl Brevifolincarboxylate	C14H10O8	Phenolic acids	Phenolic acids	228203	288521	230642	54762.2	42257.7	44356.2	73140.8	103847	128099	-2.40297	0.0075662	1.11792	down	-1.3214	0.00496226	1.05217	down	1.08157	0.0680528	0.94929	unchanged	--	--	--	--	--	--	--	--	--	--	--	--	--	--	--	--
meta_512	Gallocatechin*	C15H14O7	Flavonoids	Flavanols	4.21857e+07	3.9226e+07	4.22925e+07	294398	265664	270299	220377	227698	226708	-7.21953	0.000600815	1.13844	down	-7.51753	0.000599791	1.11121	down	-0.297999	0.0225396	1.04325	down	--	--	--	--	--	--	--	--	--	--	--	--	--	--	--	--
meta_513	Epigallocatechin*	C15H14O7	Flavonoids	Flavanols	553485	688076	631436	8.3018e+06	8.24409e+06	8.64199e+06	14157.9	8968.28	13009.2	3.75473	7.4731e-05	1.13917	up	-5.71716	0.00398728	1.1036	down	-9.47189	0.000218703	1.10645	down	--	--	--	--	--	--	--	--	--	--	--	--	--	--	--	--
meta_514	N-Feruloylagmatine	C15H22N4O3	Alkaloids	Phenolamine	9.43118	9.10609	9.32055	453057	504457	490793	11.5146	11.3634	11.2127	15.6481	0.00101219	1.1375	up	0.285958	9.25567e-05	1.10403	up	-15.3622	0.00101219	1.1047	down	--	--	--	--	--	--	--	--	--	--	--	--	--	--	--	--
meta_515	2'-Deoxycytidine-5'-monophosphate	C9H14N3O7P	Nucleotides and derivatives	Nucleotides and derivatives	5717.5	6277.03	8132.49	11048	10556.2	8383.34	43346.1	46282	40314.7	0.581366	0.0407341	0.948095	unchanged	2.70476	0.000553455	1.10677	up	2.12339	0.000539588	1.09975	up	C00239	Metabolic pathways(ko01100);;Pyrimidine metabolism(ko00240)	--	--	--	--	--	--	--	HMDB0001202	Organic compounds	Nucleosides, nucleotides, and analogues	Pyrimidine nucleotides	Pyrimidine deoxyribonucleotides	13945	1032-65-1
meta_516	Glutathione reduced form	C10H17N3O6S	Amino acids and derivatives	Amino acids and derivatives	36520.7	33488.2	53070.2	990639	917217	1.06151e+06	6.70688e+06	6.99407e+06	6.56678e+06	4.61973	0.0015925	1.13534	up	7.39275	0.000340636	1.11176	up	2.77303	0.000140181	1.10577	up	--	--	--	--	--	--	--	--	--	--	--	--	--	--	--	--
meta_517	Eicosadienoic acid	C20H36O2	Lipids	Free fatty acids	31859.6	29042.4	24575.2	30229.9	32056.7	29421.6	5631.54	4162.93	5311.21	0.108796	0.436951	0.475991	unchanged	-2.50423	0.00622666	1.09403	down	-2.61303	6.13686e-05	1.10421	down	C16525	Biosynthesis of unsaturated fatty acids(ko01040)	--	--	--	--	--	--	--	HMDB0005060	Organic compounds	Lipids and lipid-like molecules	Fatty Acyls	Fatty acids and conjugates	6439848	5598-38-9
meta_518	L-Glutamic acid-O-glycoside	C11H19NO9	Amino acids and derivatives	Amino acids and derivatives	3871.82	3935.65	7092.11	14755.6	8303.69	18496.7	8444.82	9846.68	2911.07	1.46344	0.0828534	0.928718	unchanged	0.387808	0.441537	0.450987	unchanged	-1.07563	0.144506	0.753239	unchanged	--	--	--	--	--	--	--	--	--	--	--	--	--	--	--	--
meta_519	Feruloylmalic acid	C14H14O8	Phenolic acids	Phenolic acids	575920	480478	487703	17907.7	15455.9	16818.4	22154.1	23130.9	29606.5	-4.94112	0.00375932	1.13125	down	-4.37294	0.00373603	1.10386	down	0.568178	0.0615097	0.951971	unchanged	--	--	--	--	--	--	--	--	--	--	--	--	--	--	--	--
meta_520	9-Hydroperoxy-10E,12,15Z-octadecatrienoic acid	C18H30O4	Lipids	Free fatty acids	12413.5	12978.2	15644	15959.4	9896.59	9544.8	20157	17060.3	15971.9	-0.24714	0.477798	0.429567	unchanged	0.374614	0.0678101	0.872795	unchanged	0.621754	0.0851832	0.856069	unchanged	--	--	LMFA02000108	9-HpOTrE	9-hydroperoxy-10E,12,15Z-octadecatrienoic acid	-	Fatty Acyls [FA]	Octadecanoids [FA02]	Other Octadecanoids [FA0200]	--	--	--	--	--	--	--
meta_521	γ-Glutamyltyrosine	C14H18N2O6	Amino acids and derivatives	Amino acids and derivatives	50688.4	56381.9	58536.1	41371.7	30844.4	38059.9	28673.9	44000.5	31135.2	-0.594764	0.0108012	1.05016	down	-0.696803	0.0317113	0.989339	unchanged	-0.102039	0.726447	0.206416	unchanged	--	--	--	--	--	--	--	--	--	HMDB0011741	Organic compounds	Organic acids and derivatives	Carboxylic acids and derivatives	Amino acids, peptides, and analogues	94340	7432-23-7
meta_522	Sinapine	C16H24NO5+	Alkaloids	Phenolamine	25803.7	28001.2	34942.7	87465.2	98268.1	84361.3	41265.8	32481.8	45404	1.61465	0.000623385	1.12432	up	0.423112	0.104074	0.815637	unchanged	-1.19154	0.000939905	1.07974	down	C00933	Phenylpropanoid biosynthesis(ko00940)	--	--	--	--	--	--	--	--	--	--	--	--	--	--
meta_523	9-Hydroxy-12-oxo-10(E),15(Z)-octadecadienoic acid	C18H30O4	Lipids	Free fatty acids	4152.66	5059.44	4174.47	5537.69	8729	6526.11	2070.46	2043.4	1668.58	0.615573	0.109291	0.889373	unchanged	-1.21169	0.00613216	1.07755	down	-1.82726	0.0317309	1.03454	down	C21923	alpha-Linolenic acid metabolism(ko00592);;Biosynthesis of secondary metabolites(ko01110)	--	--	--	--	--	--	--	--	--	--	--	--	--	--
meta_524	Eicosenoic acid	C20H38O2	Lipids	Free fatty acids	6248.58	184064	164518	305619	60686.9	40054.7	10340.3	44042.2	42612	0.657702	0.875869	0.0954595	unchanged	-1.09516	0.264266	0.667003	unchanged	-1.75287	0.349901	0.569194	unchanged	C16526	Biosynthesis of unsaturated fatty acids(ko01040)	--	--	--	--	--	--	--	HMDB0033022	Organic compounds	Lipids and lipid-like molecules	Fatty Acyls	Fatty acids and conjugates	5282768	135357-25-4
meta_525	5,6-Dihydroxyindole-5-O-β-glucoside	C14H17NO7	Alkaloids	Plumerane	6793.07	12555.3	6566.64	45964.9	40376	25988.2	5087.54	1895.8	4205.76	2.14274	0.0301885	1.04521	up	-1.26243	0.112859	0.832075	unchanged	-3.40518	0.0272411	1.04233	down	--	--	--	--	--	--	--	--	--	--	--	--	--	--	--	--
meta_526	2-(Dimethylamino)guanosine	C12H17N5O5	Nucleotides and derivatives	Nucleotides and derivatives	256759	231355	275515	539768	617691	593557	162266	167977	137704	1.19865	0.000899694	1.12548	up	-0.708151	0.00455322	1.05935	down	-1.9068	0.000882563	1.09955	down	--	--	--	--	--	--	--	--	--	--	--	--	--	--	--	--
meta_527	N6-(2-Hydroxyethyl)adenosine	C12H17N5O5	Nucleotides and derivatives	Nucleotides and derivatives	207570	178520	174885	477064	434369	519209	121240	103853	105950	1.35111	0.00264995	1.1211	up	-0.760097	0.0069447	1.06403	down	-2.11121	0.00311942	1.0967	down	--	--	--	--	--	--	--	--	--	--	--	--	--	--	--	--
meta_528	2-Caffeoyl-L-tartaric acid (Caftaric acid)	C13H12O9	Phenolic acids	Phenolic acids	39915.9	33602.5	41109.8	10.5188	10.6445	10.6296	11.5146	11.3634	11.2127	-11.7977	0.00369713	1.13142	down	-11.6987	0.00369727	1.10436	down	0.0989781	0.00525284	1.07388	up	--	--	--	--	--	--	--	--	--	--	--	--	--	--	--	--
meta_529	1-O-Caffeoyl xylose	C14H16O8	Phenolic acids	Phenolic acids	198558	181252	202836	10.5188	10.6445	10.6296	11.5146	11.3634	11.2127	-14.1473	0.00115238	1.13718	down	-14.0483	0.00115239	1.10998	down	0.0989781	0.00525284	1.07388	up	--	--	--	--	--	--	--	--	--	--	--	--	--	--	--	--
meta_530	9-Hydroxy-12-oxo-15(Z)-octadecenoic acid	C18H32O4	Lipids	Free fatty acids	9.43118	9.10609	9.32055	10.5188	10.6445	10.6296	11.5146	11.3634	11.2127	0.18698	0.0018352	1.12592	up	0.285958	9.25567e-05	1.10403	up	0.0989781	0.00525284	1.07388	up	C21924	alpha-Linolenic acid metabolism(ko00592);;Biosynthesis of secondary metabolites(ko01110)	--	--	--	--	--	--	--	--	--	--	--	--	--	--
meta_531	5S,8R-DiHODE; (5S,8R,9Z,12Z)-5,8-Dihydroxyoctadeca-9,12-dienoate	C18H32O4	Lipids	Free fatty acids	10130.5	9613	7334.65	7425.7	9329.71	8815.73	17673.7	16756	14655	-0.0753004	0.654947	0.270055	unchanged	0.867706	0.00410006	1.05398	up	0.943006	0.0033119	1.0686	up	--	--	--	--	--	--	--	--	--	--	--	--	--	--	--	--
meta_532	7S,8S-DiHODE; (9Z,12Z)-(7S,8S)-Dihydroxyoctadeca-9,12-dienoic acid	C18H32O4	Lipids	Free fatty acids	9067.56	9149.8	7326.26	25296.6	26882.2	27587.4	31708.7	28140.9	31268.5	1.64929	4.146e-05	1.13418	up	1.84017	0.000396514	1.10509	up	0.190885	0.0567281	0.90972	unchanged	--	--	--	--	--	--	--	--	--	--	--	--	--	--	--	--
meta_533	9-Hydroperoxy-9Z,11E-Octadecadienoic Acid	C18H32O4	Lipids	Free fatty acids	4313.61	4394.3	4363.98	11193.7	11007.1	13246.9	12987.2	12629.8	16476.4	1.43412	0.00907124	1.11925	up	1.67665	0.0156816	1.07838	up	0.242524	0.210724	0.680401	unchanged	--	--	--	--	--	--	--	--	--	--	--	--	--	--	--	--
meta_534	13S-Hydroperoxy-9Z,11E-octadecadienoic acid	C18H32O4	Lipids	Free fatty acids	18499.8	19847.2	20243.2	15680.1	13258.4	12812.2	5283.93	6860.36	7118.95	-0.493509	0.00998373	1.06934	down	-1.61604	7.6798e-05	1.10475	down	-1.12253	0.0037429	1.06518	down	C04717	Linoleic acid metabolism(ko00591);;Metabolic pathways(ko01100)	LMFA02000034	13S-HpODE	13S-hydroperoxy-9Z,11E-octadecadienoic acid	13-HpODE	Fatty Acyls [FA]	Octadecanoids [FA02]	Other Octadecanoids [FA0200]	HMDB0003871	Organic compounds	Lipids and lipid-like molecules	Fatty Acyls	Lineolic acids and derivatives	5280720	33964-75-9
meta_535	Dihydroxy-dimethoxyflavone	C17H14O6	Flavonoids	Flavones	9.43118	9.10609	9.32055	12406.4	7916.12	7065.62	11.5146	11.3634	11.2127	9.88064	0.0314531	1.07129	up	0.285958	9.25567e-05	1.10403	up	-9.59468	0.0314668	1.04036	down	--	--	--	--	--	--	--	--	--	--	--	--	--	--	--	--
meta_536	Mandelic acid-β-glucoside	C14H18O8	Phenolic acids	Phenolic acids	9.43118	9.10609	9.32055	11572.5	8532.43	16211.3	26749.7	29258.3	32021	10.2826	0.032421	1.06927	up	11.6055	0.00268225	1.1066	up	1.32289	0.00469626	1.05623	up	--	--	--	--	--	--	--	--	--	--	--	--	--	--	--	--
meta_537	Methyl salicylate-2-O-glucoside	C14H18O8	Phenolic acids	Phenolic acids	11680	17664.8	13463	40675.1	48626.7	48592.7	110196	93865.8	82759.7	1.70424	0.00109383	1.11746	up	2.75587	0.00718502	1.09078	up	1.05163	0.0169253	1.04857	up	--	--	--	--	--	--	--	--	--	--	--	--	--	--	--	--
meta_538	12,13-DHOME; (9Z)-12,13-Dihydroxyoctadec-9-enoic acid	C18H34O4	Lipids	Free fatty acids	13072.7	15463.2	13495.1	24662	29286.7	29872.7	12956.5	18389.8	17901.7	0.994513	0.00597049	1.10335	up	0.214952	0.300728	0.598394	unchanged	-0.77956	0.00860902	1.02227	down	--	--	--	--	--	--	--	--	--	--	--	--	--	--	--	--
meta_539	Hydroxy ricinoleic acid	C18H34O4	Lipids	Free fatty acids	4161.56	2964.64	2252.05	2022.89	2645.05	1536.33	4706.28	4436.29	4016.27	-0.585673	0.19281	0.724231	unchanged	0.531191	0.140668	0.810663	unchanged	1.11686	0.00625651	1.05226	up	--	--	--	--	--	--	--	--	--	--	--	--	--	--	--	--
meta_540	3-O-Methylellagic acid	C15H8O8	Tannins	Tannin	5.93651e+06	6.66839e+06	8.34841e+06	314536	272027	313963	2.88364e+06	2.82824e+06	2.50068e+06	-4.52889	0.0111937	1.11464	down	-1.33945	0.0244956	1.05301	down	3.18944	0.00213121	1.10158	up	--	--	--	--	--	--	--	--	--	--	--	--	--	--	--	--
meta_541	Isorhamnetin	C16H12O7	Flavonoids	Flavonols	9.43118	9.10609	9.32055	2396.3	2065.63	1289.96	11.5146	11.3634	11.2127	7.62601	0.0282821	1.07793	up	0.285958	9.25567e-05	1.10403	up	-7.34005	0.0283412	1.04671	down	--	--	LMPK12110002	Isorhamnetin	-	-	Polyketides [PK]	Flavonoids [PK12]	Flavones and Flavonols [PK1211]	--	--	--	--	--	--	--
meta_542	1-O-Galloyl-rhamnose	C13H16O9	Phenolic acids	Phenolic acids	28361.7	38289.1	30134.4	11048.2	26926	18414	11.5146	11.3634	11.2127	-0.859559	0.0804347	0.881911	unchanged	-11.4478	0.00886479	1.09308	down	-10.5883	0.054786	0.994632	unchanged	--	--	--	--	--	--	--	--	--	--	--	--	--	--	--	--
meta_543	Protocatechuic acid-4-O-glucoside	C13H16O9	Phenolic acids	Phenolic acids	313922	472282	502108	836094	558792	359186	1.70902e+06	1.53482e+06	1.51558e+06	0.390885	0.384846	0.523598	unchanged	1.91295	0.000170124	1.10077	up	1.52206	0.00903746	1.05962	up	--	--	--	--	--	--	--	--	--	--	--	--	--	--	--	--
meta_544	1-O-Gentisoyl-D-glucoside	C13H16O9	Phenolic acids	Phenolic acids	583340	638054	779301	1.02554e+06	1.08039e+06	1.29103e+06	2.57288e+06	2.58051e+06	2.71684e+06	0.767345	0.0119736	1.04758	up	1.98619	1.89371e-05	1.10931	up	1.21884	0.000368452	1.09834	up	--	--	--	--	--	--	--	--	--	--	--	--	--	--	--	--
meta_545	5-(2-Hydroxyethyl)-2-O-glucosylphenol	C14H20O8	Phenolic acids	Phenolic acids	699679	712127	706829	2.19364e+06	2.15706e+06	2.24663e+06	1.08372e+06	1.06165e+06	957278	1.63858	0.000238327	1.1391	up	0.548301	0.0132616	1.08212	up	-1.09028	4.76809e-05	1.10337	down	--	--	--	--	--	--	--	--	--	--	--	--	--	--	--	--
meta_546	4,6-dimethoxy-2-methoxyphenyl-1-O-beta-D-glucopyranoside	C13H18O9	Phenolic acids	Phenolic acids	169552	180402	205736	791611	764243	836314	346385	352961	364650	2.10971	0.000132763	1.13644	up	0.941556	0.000857708	1.10159	up	-1.16816	0.00131112	1.10167	down	--	--	--	--	--	--	--	--	--	--	--	--	--	--	--	--
meta_547	Dihydromyricetin (Ampelopsin)	C15H12O8	Flavonoids	Flavanonols	1.09685e+06	1.01755e+06	1.038e+06	165870	198994	189987	11.5146	11.3634	11.2127	-2.50979	0.000137434	1.1378	down	-16.485	0.000511223	1.1114	down	-13.9752	0.00284647	1.10066	down	--	--	--	--	--	--	--	--	--	--	--	--	--	--	--	--
meta_548	Trans-5-O-(p-Coumaroyl)shikimate	C16H16O7	Phenolic acids	Phenolic acids	797407	869540	799558	157946	151590	175814	263480	245551	276916	-2.34704	0.000539792	1.13661	down	-1.65053	0.000525636	1.108	down	0.696504	0.00123062	1.07829	up	--	--	--	--	--	--	--	--	--	--	--	--	--	--	--	--
meta_549	S-(Methyl)glutathione	C11H19N3O6S	Amino acids and derivatives	Amino acids and derivatives	77512.8	77716.4	63169.5	162527	133767	195845	457501	467530	361597	1.16134	0.0295983	1.05568	up	2.55571	0.00788473	1.09267	up	1.39437	0.00587427	1.06349	up	--	--	--	--	--	--	--	--	--	--	--	--	--	--	--	--
meta_550	Digallic acid	C14H10O9	Phenolic acids	Phenolic acids	31247.6	63913.6	26583.2	22838.7	17775.2	20261.2	16575.9	12488.4	13630.9	-0.896772	0.224808	0.74186	unchanged	-1.41127	0.152633	0.828554	unchanged	-0.514502	0.0349082	0.937464	unchanged	--	--	--	--	--	--	--	--	--	HMDB0128305	Organic compounds	Phenylpropanoids and polyketides	Depsides and depsidones	_	341	_
meta_551	Cytidine 5'-monophosphate(Cytidylic acid)	C9H14N3O8P	Nucleotides and derivatives	Nucleotides and derivatives	20792.6	34632.5	33459.7	27325.6	17218.2	26526.8	37358.5	42669.7	45234.5	-0.316331	0.345501	0.54209	unchanged	0.527151	0.0932235	0.858272	unchanged	0.843481	0.0132925	1.01262	up	--	--	--	--	--	--	--	--	--	--	--	--	--	--	--	--
meta_552	(-)-Jasmonoyl-L-Isoleucine	C18H29NO4	Amino acids and derivatives	Amino acids and derivatives	424697	424435	411875	351340	347923	341305	26545	23896.1	26717.4	-0.277161	0.000282841	1.12875	down	-4.03232	5.90172e-05	1.11227	down	-3.75516	2.0606e-05	1.10673	down	C18699	Plant hormone signal transduction(ko04075)	--	--	--	--	--	--	--	HMDB0029391	Organic compounds	Organic acids and derivatives	Carboxylic acids and derivatives	Amino acids, peptides, and analogues	5497150	120330-93-0
meta_553	Uridine 5'-monophosphate	C9H13N2O9P	Nucleotides and derivatives	Nucleotides and derivatives	37521.4	39483	45554.7	61155.3	45367.1	49688.7	43383.2	30396	33355.3	0.343498	0.124802	0.828817	unchanged	-0.205871	0.339165	0.541454	unchanged	-0.549369	0.0578867	0.885541	unchanged	C00105	Pyrimidine metabolism(ko00240);;Metabolic pathways(ko01100)	--	--	--	--	--	--	--	--	--	--	--	--	--	--
meta_554	Ethyl 9-Hydroxy-10,12-octadecadienoic acid	C20H36O3	Lipids	Free fatty acids	3800.66	4960.49	3729.05	4353.97	3558.95	3294	3580.66	2621.93	899.172	-0.153973	0.451456	0.440398	unchanged	-1.01934	0.13487	0.794587	unchanged	-0.865367	0.216547	0.69574	unchanged	--	--	--	--	--	--	--	--	--	--	--	--	--	--	--	--
meta_555	N-Oleoylethanolamine	C20H39NO2	Alkaloids	Alkaloids	40484.9	36455.7	34344.1	38452.1	33034.8	34923	24320.1	21761	9702.1	-0.0641227	0.536218	0.365368	unchanged	-1.10111	0.0400444	0.985173	unchanged	-1.03699	0.0516934	0.9632	unchanged	--	--	--	--	--	--	--	--	--	HMDB0002088	Organic compounds	Organic nitrogen compounds	Organonitrogen compounds	Amines	5283454	111-58-0
meta_556	5-O-Galloylshikimic acid*	C14H14O9	Phenolic acids	Phenolic acids	3.21844e+07	3.23904e+07	3.38636e+07	1.96375e+06	1.98568e+06	1.92561e+06	1.17124e+08	1.30654e+08	1.18031e+08	-4.0663	0.000289491	1.13914	down	1.89236	0.00211461	1.10716	up	5.95866	0.00132186	1.10401	up	--	--	--	--	--	--	--	--	--	--	--	--	--	--	--	--
meta_557	3-O-Galloylshikimic acid*	C14H14O9	Phenolic acids	Phenolic acids	2.01178e+07	2.1371e+07	2.23641e+07	1.45335e+06	1.43489e+06	1.47031e+06	8.28566e+07	9.38368e+07	8.40554e+07	-3.87155	0.00106961	1.13736	down	2.02893	0.00211335	1.10613	up	5.90049	0.00165146	1.10329	up	--	--	--	--	--	--	--	--	--	--	--	--	--	--	--	--
meta_558	p-Coumaric acid-4-O-glucoside	C15H18O8	Phenolic acids	Phenolic acids	9.78737e+06	1.18359e+07	9.98448e+06	2.74974e+06	2.65877e+06	2.62067e+06	157034	171045	188112	-1.9719	0.00667316	1.12437	down	-5.93482	0.00393457	1.10382	down	-3.96291	0.000115095	1.10639	down	--	--	--	--	--	--	--	--	--	--	--	--	--	--	--	--
meta_559	Phenylpropionic acid-O-β-D-glucopyranoside	C15H18O8	Phenolic acids	Phenolic acids	8.36756e+06	9.24713e+06	8.89014e+06	2.40495e+06	2.48385e+06	2.54863e+06	52423.5	53910.7	53160.7	-1.83257	0.00126481	1.13605	down	-7.37548	0.000844771	1.11066	down	-5.54291	0.000292693	1.10629	down	--	--	--	--	--	--	--	--	--	--	--	--	--	--	--	--
meta_560	1-O-p-Coumaroyl-β-D-glucose	C15H18O8	Phenolic acids	Phenolic acids	81852.2	86429.9	121602	137633	139609	137760	43589.2	55054.6	52164	0.540503	0.0795546	0.976134	unchanged	-0.92692	0.0573611	0.969959	unchanged	-1.46742	0.0011103	1.10345	down	--	--	--	--	--	--	--	--	--	HMDB0036936	Organic compounds	Phenylpropanoids and polyketides	Cinnamic acids and derivatives	Hydroxycinnamic acids and derivatives	14158116	7139-64-2
meta_561	(2E)-3-[4-(β-D-glucopyranoside)-phenylacrylic]-acid	C15H18O8	Phenolic acids	Phenolic acids	62331.7	59279.6	51561.3	78760.3	78536.7	94517.3	31418.3	30268.4	25827.8	0.539207	0.019918	1.03078	up	-0.985149	0.00404567	1.07825	down	-1.52436	0.00527505	1.08482	down	--	--	--	--	--	--	--	--	--	--	--	--	--	--	--	--
meta_562	(7'R,8'R)-7'8'-dihydro-7'-(5'-hydroxy-3'-methoxphenyl)-3-methoxy-8'-methyl-1-(E)-propenylbenzof-uran	C20H22O4	Lignans and Coumarins	Lignans	947572	916518	863901	1.13313e+06	1.06168e+06	1.21272e+06	360804	307962	465477	0.31981	0.0182109	1.04272	up	-1.2862	0.00194153	1.09156	down	-1.60601	0.000289983	1.09166	down	--	--	--	--	--	--	--	--	--	--	--	--	--	--	--	--
meta_563	Salvigenin	C18H16O6	Flavonoids	Flavones	9.43118	9.10609	9.32055	3563.54	2508.57	3387.3	11.5146	11.3634	11.2127	8.37454	0.0105999	1.11602	up	0.285958	9.25567e-05	1.10403	up	-8.08858	0.0106137	1.08381	down	--	--	LMPK12111166	Salvigenin	-	-	Polyketides [PK]	Flavonoids [PK12]	Flavones and Flavonols [PK1211]	HMDB0128577	Organic compounds	Phenylpropanoids and polyketides	Flavonoids	O-methylated flavonoids	161271	19103-54-9
meta_564	Demethyl coniferin	C15H20O8	Phenolic acids	Phenolic acids	414637	450488	459928	20753.6	12742.7	14946.4	89137.2	118056	83462.4	-4.80256	0.000777846	1.13735	down	-2.20399	6.06356e-05	1.10687	down	2.59857	0.0137743	1.06816	up	--	--	--	--	--	--	--	--	--	--	--	--	--	--	--	--
meta_565	3-Hydroxy-4-isopropylbenzylalcohol-3-O-glucoside	C16H24O7	Phenolic acids	Phenolic acids	9.43118	9.10609	9.32055	260469	255552	176475	64110.8	77806.8	64511.7	14.563	0.0136186	1.10938	up	12.833	0.00425075	1.10314	up	-1.72999	0.0245127	1.04784	down	--	--	--	--	--	--	--	--	--	--	--	--	--	--	--	--
meta_566	9,12,13-Trihydroxy-10,15-octadecadienoic acid	C18H32O5	Lipids	Free fatty acids	4668.96	4178.78	5036.62	6841.09	5648.12	5425.35	10473.9	9250.1	10126.8	0.364358	0.0721994	0.911135	unchanged	1.10656	0.000537468	1.09759	up	0.742199	0.0025235	1.06401	up	--	--	LMFA02000220	9,12,13,TriHODE	9,12,13-trihydroxy-10,15-octadecadienoic acid	10,15-Octadecadienoic acid, 9,12,13-trihydroxy-	Fatty Acyls [FA]	Octadecanoids [FA02]	Other Octadecanoids [FA0200]	--	--	--	--	--	--	--
meta_567	Cyclic 3',5'-Adenylic acid	C10H12N5O6P	Nucleotides and derivatives	Nucleotides and derivatives	9.43118	9.10609	9.32055	10.5188	10.6445	10.6296	11.5146	11.3634	11.2127	0.18698	0.0018352	1.12592	up	0.285958	9.25567e-05	1.10403	up	0.0989781	0.00525284	1.07388	up	C00575	Metabolic pathways(ko01100);;Purine metabolism(ko00230)	--	--	--	--	--	--	--	HMDB0000058	Organic compounds	Nucleosides, nucleotides, and analogues	Purine nucleotides	Cyclic purine nucleotides	6076	60-92-4
meta_568	Quercetin-3',4'-dimethyl ether	C17H14O7	Flavonoids	Flavonols	390744	373299	436668	325441	422683	463699	127645	130200	95197.1	0.000689128	0.940093	0.0467325	unchanged	-1.77708	0.000664022	1.09928	down	-1.77777	0.0146916	1.06111	down	--	--	--	--	--	--	--	--	--	--	--	--	--	--	--	--
meta_569	1-O-Vanilloyl-D-Glucose	C14H18O9	Phenolic acids	Phenolic acids	19522.6	40758.9	28670	2.0493e+06	1.78852e+06	1.89183e+06	623836	810012	773988	6.07115	0.00152668	1.13609	up	4.68847	0.00598534	1.09816	up	-1.38268	0.000373924	1.09275	down	--	--	--	--	--	--	--	--	--	--	--	--	--	--	--	--
meta_570	5-Glucosyloxy-2-Hydroxybenzoic Acid methyl ester	C14H18O9	Phenolic acids	Phenolic acids	1.17858e+06	1.28457e+06	1.08957e+06	2.51996e+06	2.38296e+06	1.35894e+06	5.37912e+06	4.37745e+06	5.49709e+06	0.768846	0.129474	0.881021	unchanged	2.09801	0.00705448	1.09409	up	1.32917	0.00420793	1.04787	up	--	--	--	--	--	--	--	--	--	--	--	--	--	--	--	--
meta_571	3,4,5-Trimethoxyphenyl-1-O-Glucoside	C15H22O8	Phenolic acids	Phenolic acids	3.94999e+06	3.86887e+06	3.92271e+06	1.93628e+07	1.78166e+07	1.9216e+07	3.3606e+06	3.32709e+06	3.28769e+06	2.263	0.0010688	1.13731	up	-0.235186	5.59507e-05	1.1061	down	-2.49818	0.000993923	1.10469	down	--	--	--	--	--	--	--	--	--	--	--	--	--	--	--	--
meta_572	9,12,13-TriHOME; 9(S),12(S),13(S)-Trihydroxy-10(E)-octadecenoic acid	C18H34O5	Lipids	Free fatty acids	2520.01	2796.58	3304.65	1198.44	1678.88	1389.17	1072.48	2443.14	1905.29	-1.01957	0.00969622	1.0688	down	-0.74063	0.0978654	0.842341	unchanged	0.278937	0.441953	0.458787	unchanged	--	--	--	--	--	--	--	--	--	--	--	--	--	--	--	--
meta_573	Monopalmitin	C19H38O4	Lipids	Glycerol ester	114641	102949	122814	141957	154571	129917	180140	154252	143772	0.325262	0.0372293	0.960622	unchanged	0.487552	0.0321656	0.981592	unchanged	0.16229	0.263764	0.613648	unchanged	--	--	--	--	--	--	--	--	--	HMDB0011564	Organic compounds	Lipids and lipid-like molecules	Glycerolipids	Monoradylglycerols	3084463	32899-41-5
meta_574	2'-Deoxyadenosine-5'-monophosphate	C10H14N5O6P	Nucleotides and derivatives	Nucleotides and derivatives	32265.1	45985.8	23440.1	224729	234381	183538	82504.8	65025.4	51372.9	2.70625	0.0028333	1.12026	up	0.995448	0.0488468	0.916614	unchanged	-1.71081	0.00295452	1.07551	down	C00360	Purine metabolism(ko00230);;Metabolic pathways(ko01100)	--	--	--	--	--	--	--	HMDB0000905	Organic compounds	Nucleosides, nucleotides, and analogues	Purine nucleotides	Purine deoxyribonucleotides	12599	653-63-4
meta_575	Pyridoxine-5'-O-glucoside	C14H21NO8	Others	Vitamin	71580.6	93000.5	85977.9	763292	740045	678394	262009	206613	195836	3.12899	0.000881333	1.13608	up	1.40373	0.0149077	1.06238	up	-1.72526	0.000133226	1.09786	down	--	--	--	--	--	--	--	--	--	--	--	--	--	--	--	--
meta_576	2'-Deoxyinosine-5'-monophosphate	C10H13N4O7P	Nucleotides and derivatives	Nucleotides and derivatives	277067	225497	243069	276575	276711	256481	192141	267344	157003	0.123395	0.294299	0.618084	unchanged	-0.304355	0.321199	0.57219	unchanged	-0.42775	0.182025	0.770443	unchanged	--	--	--	--	--	--	--	--	--	--	--	--	--	--	--	--
meta_577	1-O-galloyl-β-D-glucose	C13H16O10	Phenolic acids	Phenolic acids	7.51959e+06	6.83695e+06	8.38518e+06	573708	564090	552870	1.95454e+06	1.68646e+06	2.08967e+06	-3.74482	0.00404549	1.13062	down	-1.98925	0.00398318	1.09796	down	1.75557	0.00753197	1.09014	up	--	--	--	--	--	--	--	--	--	--	--	--	--	--	--	--
meta_578	2,6-dimethoxy-hydroquinone-4-O-β-D-glucopyranoside	C14H20O9	Phenolic acids	Phenolic acids	1.63589e+07	1.77113e+07	1.82258e+07	1.86148e+07	2.01549e+07	1.98041e+07	5.29544e+07	5.40054e+07	5.53808e+07	0.164216	0.0465812	0.936447	unchanged	1.6355	3.60238e-06	1.11122	up	1.47129	8.59307e-06	1.10562	up	--	--	--	--	--	--	--	--	--	--	--	--	--	--	--	--
meta_579	2-(3,4-dihydroxyphenyl)ethanediol 1-O-β-D-glucopyranoside	C14H20O9	Phenolic acids	Phenolic acids	3.22347e+06	2.91466e+06	3.08458e+06	6.38715e+06	5.8422e+06	5.09395e+06	1.09533e+06	1.00616e+06	1.05345e+06	0.904483	0.0147515	1.09604	up	-1.54722	0.000958322	1.10787	down	-2.45171	0.00605063	1.09318	down	--	--	--	--	--	--	--	--	--	--	--	--	--	--	--	--
meta_580	Koaburaside	C14H20O9	Phenolic acids	Phenolic acids	3.39261e+06	2.89725e+06	3.10778e+06	6.70411e+06	6.8888e+06	6.58422e+06	1.21935e+06	1.25933e+06	1.07117e+06	1.10512	0.000112164	1.13482	up	-1.405	0.00203414	1.09882	down	-2.51012	4.25794e-06	1.10613	down	--	--	--	--	--	--	--	--	--	--	--	--	--	--	--	--
meta_581	2,6-dimethoxy-4-hydroxyphenyl-1-O-beta-D-glucopyranoside	C14H20O9	Phenolic acids	Phenolic acids	430691	427187	381946	1.09156e+06	1.0739e+06	1.124e+06	960805	798383	709876	1.4096	6.08678e-06	1.13756	up	0.984668	0.0263509	1.0445	up	-0.424931	0.0601243	0.970746	unchanged	--	--	--	--	--	--	--	--	--	--	--	--	--	--	--	--
meta_582	Rel-(5R,6S,7R)-5,6,7,8-Tetrahydro-5,6,7-trihydroxy-2-[2-(4-methoxyphenyl)ethyl]chromone	C18H20O6	Others	Others	2.38075e+06	2.49689e+06	2.20534e+06	1.1933e+07	9.71575e+06	9.76932e+06	974264	1.38533e+06	1.84499e+06	2.14431	0.00738465	1.12153	up	-0.798774	0.0504082	0.973517	unchanged	-2.94308	0.00315847	1.09122	down	--	--	--	--	--	--	--	--	--	--	--	--	--	--	--	--
meta_583	9,10,18-Trihydroxystearic acid	C18H36O5	Lipids	Free fatty acids	9.43118	9.10609	9.32055	10.5188	10.6445	10.6296	11.5146	11.3634	11.2127	0.18698	0.0018352	1.12592	up	0.285958	9.25567e-05	1.10403	up	0.0989781	0.00525284	1.07388	up	C19621	Cutin, suberine and wax biosynthesis(ko00073)	--	--	--	--	--	--	--	HMDB0034295	Organic compounds	Lipids and lipid-like molecules	Fatty Acyls	Fatty acids and conjugates	5282938	17705-68-9
meta_584	Galloyl Methyl gallate	C15H12O9	Phenolic acids	Phenolic acids	4.86377e+07	4.74994e+07	4.22987e+07	2.26681e+06	1.73589e+06	2.06037e+06	4.87119e+06	4.87113e+06	5.25153e+06	-4.51905	0.00184435	1.13535	down	-3.20504	0.00216119	1.10756	down	1.31401	0.000150698	1.09709	up	--	--	--	--	--	--	--	--	--	--	--	--	--	--	--	--
meta_585	p-Dimeric galloyl methyl ester	C15H12O9	Phenolic acids	Phenolic acids	1.24418e+08	1.25118e+08	1.27205e+08	6.81024e+06	6.35693e+06	6.7224e+06	1.87112e+07	1.62661e+07	1.6469e+07	-4.24406	3.18041e-05	1.13969	down	-2.8753	7.95661e-08	1.11229	down	1.36877	0.00445932	1.09448	up	--	--	--	--	--	--	--	--	--	--	--	--	--	--	--	--
meta_586	5-O-Caffeoylshikimic acid	C16H16O8	Phenolic acids	Phenolic acids	116957	170243	174387	245264	265664	244221	65038.4	32797.4	66835.2	0.732084	0.0227912	1.05684	up	-1.53539	0.0160427	1.02003	down	-2.26748	0.000326686	1.09729	down	C10434	Phenylpropanoid biosynthesis(ko00940);;Metabolic pathways(ko01100);;Biosynthesis of secondary metabolites(ko01110);;Stilbenoid, diarylheptanoid and gingerol biosynthesis(ko00945);;Flavonoid biosynthesis(ko00941)	--	--	--	--	--	--	--	HMDB0033999	Organic compounds	Phenylpropanoids and polyketides	Cinnamic acids and derivatives	Hydroxycinnamic acids and derivatives	5281762	73263-62-4
meta_587	O-Feruloyl 4-hydroxycoumarin	C19H14O6	Lignans and Coumarins	Coumarins	549859	603977	605111	558503	636816	775560	357017	376787	362544	0.152309	0.382928	0.537628	unchanged	-0.680952	0.00362318	1.09616	down	-0.833261	0.0432137	1.01422	down	--	--	--	--	--	--	--	--	--	--	--	--	--	--	--	--
meta_588	5-O-p-Coumaroylquinic acid	C16H18O8	Phenolic acids	Phenolic acids	1.36857e+06	1.96428e+06	1.50568e+06	10.5188	10.6445	10.6296	200137	364969	195624	-17.1856	0.0122439	1.1124	down	-2.71534	0.0114303	1.07206	down	14.4703	0.0450369	1.01341	up	--	--	--	--	--	--	--	--	--	--	--	--	--	--	--	--
meta_589	1-O-p-Coumaroylquinic acid	C16H18O8	Phenolic acids	Phenolic acids	3.78327e+06	3.29064e+06	4.09452e+06	9.42767e+06	9.52143e+06	1.07917e+07	11.5146	11.3634	11.2127	1.41608	0.00103886	1.12532	up	-18.3048	0.0039283	1.10385	down	-19.7209	0.00196292	1.1026	down	--	--	--	--	--	--	--	--	--	--	--	--	--	--	--	--
meta_590	D-Glucose 1,6-bisphosphate*	C6H14O12P2	Others	Saccharides and Alcohols	89090.1	89539.2	93545.1	26217.6	30125.3	21640.7	94334.1	90917.7	110838	-1.81606	0.00011773	1.13547	down	0.116423	0.323359	0.594098	unchanged	1.93249	0.00291152	1.08902	up	--	--	--	--	--	--	--	--	--	--	--	--	--	--	--	--
meta_591	D-Fructose-1,6-biphosphate*	C6H14O12P2	Others	Saccharides and Alcohols	209823	194627	190170	37972.9	50569.9	45761.7	138546	105195	131214	-2.15519	0.000101724	1.13511	down	-0.673941	0.00662518	1.05943	down	1.48125	0.00889689	1.0691	up	--	--	--	--	--	--	--	--	--	--	--	--	--	--	--	--
meta_592	Esculin (6,7-DihydroxyCoumarin-6-glucoside)	C15H16O9	Lignans and Coumarins	Coumarins	8630.06	8305.56	11356.6	118652	125357	132894	89673.3	92583	125532	3.74858	0.000739027	1.1368	up	3.44077	0.0143916	1.0799	up	-0.30781	0.173658	0.75953	unchanged	--	--	--	--	--	--	--	--	--	--	--	--	--	--	--	--
meta_593	Esculetin-7-O-glucoside	C15H16O9	Lignans and Coumarins	Coumarins	10862.6	14622.4	7368.62	111477	139727	157082	102402	105436	114495	3.67655	0.00971116	1.11434	up	3.34823	0.000116147	1.10836	up	-0.328326	0.156354	0.797855	unchanged	--	--	--	--	--	--	--	--	--	--	--	--	--	--	--	--
meta_594	Daphnin	C15H16O9	Lignans and Coumarins	Coumarins	9111.57	9078.27	19861	138965	139325	147763	153784	119881	136346	3.58868	1.43706e-05	1.13694	up	3.52645	0.0027651	1.09714	up	-0.0622301	0.645593	0.28065	unchanged	--	--	--	--	--	--	--	--	--	--	--	--	--	--	--	--
meta_595	Sinapoyl malate	C15H16O9	Phenolic acids	Phenolic acids	18946.2	18715	17282.4	15292	16015.3	14641.7	70972.2	67979.9	75366.8	-0.257697	0.0119124	1.04464	down	1.96363	0.000959304	1.10872	up	2.22133	0.00106035	1.10361	up	C02887	Phenylpropanoid biosynthesis(ko00940)	--	--	--	--	--	--	--	--	--	--	--	--	--	--
meta_596	2,4,2',4'-tetrahydroxy-3'-prenylchalcone	C20H20O5	Flavonoids	Chalcones	8.52893e+06	7.06926e+06	7.91646e+06	1.18652e+07	1.28172e+07	1.3026e+07	2.74496e+06	2.25918e+06	2.42282e+06	0.684407	0.00116446	1.1098	up	-1.66317	0.00308982	1.09742	down	-2.34758	0.000300861	1.10373	down	--	--	--	--	--	--	--	--	--	--	--	--	--	--	--	--
meta_597	1-O-Caffeoyl-β-D-glucose	C15H18O9	Phenolic acids	Phenolic acids	108102	96132	108201	10.5188	10.6445	10.6296	11.5146	11.3634	11.2127	-13.2477	0.00147713	1.13644	down	-13.1487	0.00147716	1.10926	down	0.0989781	0.00525284	1.07388	up	--	--	--	--	--	--	--	--	--	--	--	--	--	--	--	--
meta_598	Vanillic Acid-4-O-Glucuronide	C15H18O9	Phenolic acids	Phenolic acids	675818	546699	603640	118559	138154	100217	34232.9	40888.2	40702.1	-2.36202	0.00334306	1.12567	down	-3.97823	0.00416116	1.10308	down	-1.61621	0.0151957	1.06649	down	--	--	--	--	--	--	--	--	--	HMDB0060024	Organic compounds	Organic oxygen compounds	Organooxygen compounds	Carbohydrates and carbohydrate conjugates	101579718	18191-12-3
meta_599	5,7,3',4'-Tetramethoxyflavone	C19H18O6	Flavonoids	Flavones	9.43118	9.10609	9.32055	10.5188	10.6445	10.6296	11.5146	11.3634	11.2127	0.18698	0.0018352	1.12592	up	0.285958	9.25567e-05	1.10403	up	0.0989781	0.00525284	1.07388	up	--	--	--	--	--	--	--	--	--	--	--	--	--	--	--	--
meta_600	5,7,8,4'-Tetramethoxyflavone	C19H18O6	Flavonoids	Flavones	9.43118	9.10609	9.32055	10.5188	10.6445	10.6296	11.5146	11.3634	11.2127	0.18698	0.0018352	1.12592	up	0.285958	9.25567e-05	1.10403	up	0.0989781	0.00525284	1.07388	up	--	--	--	--	--	--	--	--	--	--	--	--	--	--	--	--
meta_601	5,6,7,4'-Tetramethoxyflavone	C19H18O6	Flavonoids	Flavones	3778.03	3691.71	5597.92	5310.6	6161.54	6751.81	5766.65	6192.45	6260.8	0.500209	0.092863	0.859193	unchanged	0.505925	0.102145	0.891849	unchanged	0.00571618	0.997802	0.00169674	unchanged	--	--	LMPK12111167	Scutellarein 5,6,7,4'-tetramethyl ether	5,6,7,4'-Tetramethoxyflavone	5,6,7-Trimethoxy-2-(4-methoxyphenyl)-4H-1-benzopyran-4-one	Polyketides [PK]	Flavonoids [PK12]	Flavones and Flavonols [PK1211]	HMDB0030575	Organic compounds	Phenylpropanoids and polyketides	Flavonoids	O-methylated flavonoids	96118	1168-42-9
meta_602	D-Maltose*	C12H22O11	Others	Saccharides and Alcohols	530389	446512	340148	1.13156e+06	903628	772324	164749	116379	154536	1.09775	0.0243803	1.02874	up	-1.58829	0.0267514	1.03727	down	-2.68604	0.015705	1.06918	down	--	--	--	--	--	--	--	--	--	--	--	--	--	--	--	--
meta_603	D-Sucrose*	C12H22O11	Others	Saccharides and Alcohols	2.31819e+06	2.37305e+06	2.41837e+06	5.15586e+06	4.68715e+06	4.33157e+06	748846	671921	649726	0.992014	0.00932192	1.11676	up	-1.78225	2.30635e-06	1.11117	down	-2.77427	0.00308427	1.09914	down	--	--	--	--	--	--	--	--	--	--	--	--	--	--	--	--
meta_604	Lactobiose*	C12H22O11	Others	Saccharides and Alcohols	539369	332008	382971	887333	947046	778832	161230	182838	256185	1.08483	0.00548509	1.07551	up	-1.06095	0.054984	0.941298	unchanged	-2.14578	0.000935274	1.09129	down	--	--	--	--	--	--	--	--	--	--	--	--	--	--	--	--
meta_605	Isomaltulose*	C12H22O11	Others	Saccharides and Alcohols	520476	468741	343628	821777	1.43891e+06	809031	187842	163987	277203	1.17079	0.100477	0.915955	unchanged	-1.09848	0.0261964	0.980863	unchanged	-2.26927	0.0559745	0.982897	unchanged	--	--	--	--	--	--	--	--	--	--	--	--	--	--	--	--
meta_606	Galactinol*	C12H22O11	Others	Saccharides and Alcohols	3.97179e+06	3.73259e+06	4.05713e+06	9.01112e+06	8.64337e+06	7.41049e+06	1.24579e+06	1.07746e+06	1.30815e+06	1.08748	0.00950295	1.11257	up	-1.6994	5.00993e-05	1.10827	down	-2.78688	0.00394729	1.09671	down	--	--	--	--	--	--	--	--	--	--	--	--	--	--	--	--
meta_607	D-Trehalose*	C12H22O11	Others	Saccharides and Alcohols	303013	192098	246259	489265	414865	427499	96628.1	107723	76818.2	0.865927	0.00968325	1.05804	up	-1.38801	0.0330136	1.02065	down	-2.25394	0.00154873	1.09608	down	--	--	--	--	--	--	--	--	--	--	--	--	--	--	--	--
meta_608	Melibiose*	C12H22O11	Others	Saccharides and Alcohols	278220	235959	264849	751395	542103	620273	151929	101160	109372	1.28704	0.0214739	1.08255	up	-1.12355	0.00275955	1.06875	down	-2.41059	0.00995008	1.07542	down	--	--	--	--	--	--	--	--	--	--	--	--	--	--	--	--
meta_609	coniferyl alcohol-4-O-glucoside (Coniferin)	C16H22O8	Phenolic acids	Phenolic acids	6.89503e+06	6.6868e+06	6.06312e+06	279567	290927	193435	11.5146	11.3634	11.2127	-4.70567	0.00136762	1.13618	down	-19.1232	0.00145362	1.10932	down	-14.4176	0.0142986	1.07593	down	--	--	--	--	--	--	--	--	--	--	--	--	--	--	--	--
meta_610	"""5-(3""""-Hydroxypropyl)-7-methoxy-2-(3',4'-methylenedioxyphenyl)benzofuran"""	C20H22O5	Lignans and Coumarins	Lignans	138607	137785	47681.8	416978	233447	614970	74619.8	115665	153489	2.01288	0.0952945	0.921449	unchanged	0.180262	0.871131	0.0962246	unchanged	-1.83262	0.102538	0.893066	unchanged	--	--	--	--	--	--	--	--	--	--	--	--	--	--	--	--
meta_611	Cocamidopropyl betaine	C19H38N2O3	Alkaloids	Alkaloids	15765.8	25285.6	24997.7	46363.5	49509	49584.8	31240.4	27360.7	30862.3	1.17122	0.00808494	1.10592	up	0.468152	0.11598	0.842954	unchanged	-0.70307	0.000373975	1.09046	down	--	--	--	--	--	--	--	--	--	--	--	--	--	--	--	--
meta_612	D-(+)-Cellobiose*	C12H22O11	Others	Saccharides and Alcohols	35541.9	21925.4	28196.7	37239	53706.5	45141.6	11386.8	12354.3	17799.5	0.67957	0.0548207	0.918673	unchanged	-1.04448	0.0453723	0.954012	unchanged	-1.72405	0.0120693	1.05203	down	--	--	--	--	--	--	--	--	--	--	--	--	--	--	--	--
meta_613	3,3',4-O-Trimethylellagic acid	C17H12O8	Tannins	Tannin	187943	190338	219426	10.5188	10.6445	10.6296	103138	110424	111813	-14.1822	0.00256992	1.13397	down	-0.874626	0.0085871	1.08405	down	13.3075	0.000614839	1.10557	up	--	--	--	--	--	--	--	--	--	--	--	--	--	--	--	--
meta_614	5,7-Dihydroxy-3',4',5'-trimethoxyflavone	C18H16O7	Flavonoids	Flavones	9.43118	9.10609	9.32055	10.5188	10.6445	10.6296	11.5146	11.3634	11.2127	0.18698	0.0018352	1.12592	up	0.285958	9.25567e-05	1.10403	up	0.0989781	0.00525284	1.07388	up	--	--	LMPK12110880	Tricetin 3',4',5'-trimethyl ether	5,7-Dihydroxy-3',4',5'-trimethoxyflavone	-	Polyketides [PK]	Flavonoids [PK12]	Flavones and Flavonols [PK1211]	HMDB0037692	Organic compounds	Phenylpropanoids and polyketides	Flavonoids	O-methylated flavonoids	5379265	18103-42-9
meta_615	Dihydrocaffeoylglucose	C15H20O9	Phenolic acids	Phenolic acids	1.7105e+06	1.86139e+06	1.86401e+06	1.33916e+06	1.29769e+06	1.21071e+06	36047.1	38013.2	25384.3	-0.49869	0.00155971	1.10855	down	-5.79348	0.000762672	1.11072	down	-5.29479	0.000820106	1.10489	down	--	--	--	--	--	--	--	--	--	--	--	--	--	--	--	--
meta_616	Syringaldehyde-4-O-glucoside	C15H20O9	Phenolic acids	Phenolic acids	39440.2	50118.9	13853.4	97924.4	103068	74660	108369	74752.5	98482.4	1.59409	0.0156238	1.0264	up	1.62154	0.0156749	0.997438	unchanged	0.0274491	0.888433	0.082588	unchanged	--	--	--	--	--	--	--	--	--	--	--	--	--	--	--	--
meta_617	syringic acid 4-O-rhamnopyranoside	C15H20O9	Lignans and Coumarins	Lignans	13834.5	9852.99	11277.9	315869	301726	338907	190170	198216	234047	4.78628	0.0011099	1.13695	up	4.16218	0.00446656	1.10206	up	-0.624097	0.00349676	1.05709	down	--	--	--	--	--	--	--	--	--	--	--	--	--	--	--	--
meta_618	Maltitol	C12H24O11	Others	Saccharides and Alcohols	33492.2	21379.1	22857.1	48240.5	66186.6	41870	6859.38	7138.77	12937	1.01001	0.0493542	0.965403	unchanged	-1.56376	0.0290733	0.991978	unchanged	-2.57377	0.0211958	1.04481	down	--	--	--	--	--	--	--	--	--	HMDB0002928	Organic compounds	Lipids and lipid-like molecules	Fatty Acyls	Fatty acyl glycosides	493591	585-88-6
meta_619	Lactitol	C12H24O11	Others	Saccharides and Alcohols	6.33807e+06	5.89397e+06	6.59335e+06	5.52402e+06	6.28549e+06	5.8992e+06	6.34558e+06	5.80255e+06	5.91483e+06	-0.0886779	0.283	0.600666	unchanged	-0.0591735	0.390708	0.484057	unchanged	0.0295044	0.691516	0.232229	unchanged	--	--	--	--	--	--	--	--	--	HMDB0040937	Organic compounds	Lipids and lipid-like molecules	Fatty Acyls	Fatty acyl glycosides	157355	585-86-4
meta_620	Usnic acid	C18H16O7	Phenolic acids	Phenolic acids	9.43118	9.10609	9.32055	63876.1	36644.5	65473.7	11.5146	11.3634	11.2127	12.4763	0.0274233	1.07973	up	0.285958	9.25567e-05	1.10403	up	-12.1903	0.0274253	1.04859	down	--	--	--	--	--	--	--	--	--	--	--	--	--	--	--	--
meta_621	5,7,2',5'-Tetrahydroxy-8,6'-dimethoxyflavone	C17H14O8	Flavonoids	Flavones	9.43118	9.10609	9.32055	10.5188	10.6445	10.6296	66562.1	66540.5	72974.8	0.18698	0.0018352	1.12592	up	12.8351	0.000970424	1.11039	up	12.6482	0.000970461	1.10479	up	--	--	--	--	--	--	--	--	--	--	--	--	--	--	--	--
meta_622	5,6,3′,4′-Tetrahydroxy-3,7-dimethoxyflavone	C17H14O8	Flavonoids	Flavones	4318.33	8022.67	2347.95	12753.5	13846.2	13818.5	6366.43	10300.6	9953.77	1.6356	0.0308704	1.0594	up	1.00147	0.13443	0.76778	unchanged	-0.634128	0.0578474	0.962173	unchanged	--	--	--	--	--	--	--	--	--	--	--	--	--	--	--	--
meta_623	1-O-(3,4-Dihydroxy-5-methoxy-benzoyl)-glucoside	C14H18O10	Phenolic acids	Phenolic acids	349928	364992	382681	722585	810949	712585	1.03217e+06	949820	992424	1.03159	0.00378619	1.12358	up	1.43838	0.000365521	1.10884	up	0.406793	0.00435257	1.05319	up	--	--	--	--	--	--	--	--	--	--	--	--	--	--	--	--
meta_624	Methyl 6-O-galloyl-glucoside	C14H18O10	Phenolic acids	Phenolic acids	51292	30890.9	40829.2	20398.3	21125.9	14745.6	31660.1	55246.5	34165.1	-1.11592	0.0512239	0.994623	unchanged	-0.0381479	0.949266	0.0377799	unchanged	1.07777	0.0930738	0.899482	unchanged	--	--	--	--	--	--	--	--	--	--	--	--	--	--	--	--
meta_625	methyl 6-O-galloyl-β-D-gluco-pyranosid	C14H18O10	Phenolic acids	Phenolic acids	347183	362058	431127	175980	198272	188262	108968	85124.8	73347.3	-1.0148	0.0134288	1.09851	down	-2.10522	0.00322823	1.09262	down	-1.09042	0.0027855	1.07385	down	--	--	--	--	--	--	--	--	--	--	--	--	--	--	--	--
meta_626	3,4,5-Trimethoxyphenyl-1-O-β-D-glucopyranoside	C15H22O9	Phenolic acids	Phenolic acids	89161.4	74596.1	95232.2	154510	151531	183585	27407.3	20599.4	30508.5	0.92086	0.00577733	1.08868	up	-1.73353	0.00359986	1.08525	down	-2.65439	0.00325413	1.09384	down	--	--	--	--	--	--	--	--	--	--	--	--	--	--	--	--
meta_627	Adenosine 5'-monophosphate	C10H14N5O7P	Nucleotides and derivatives	Nucleotides and derivatives	477910	471351	510186	696264	745698	734412	289234	262382	295467	0.57675	0.000310566	1.12541	up	-0.785886	0.000238569	1.09957	down	-1.36264	4.63204e-05	1.10327	down	C00020	Metabolic pathways(ko01100);;Biosynthesis of secondary metabolites(ko01110);;Purine metabolism(ko00230);;Zeatin biosynthesis(ko00908)	--	--	--	--	--	--	--	HMDB0000045	Organic compounds	Nucleosides, nucleotides, and analogues	Purine nucleotides	Purine ribonucleotides	6083	61-19-8
meta_628	Inosine 5'-monophosphate	C10H13N4O8P	Nucleotides and derivatives	Nucleotides and derivatives	46545	47991.1	41344.9	74400.8	60814.7	55008.2	31285.2	22288.8	23362.3	0.476761	0.0743985	0.945843	unchanged	-0.834375	0.00655782	1.04866	down	-1.31114	0.010517	1.0482	down	C00130	Purine metabolism(ko00230);;Metabolic pathways(ko01100);;Biosynthesis of secondary metabolites(ko01110)	--	--	--	--	--	--	--	HMDB0000175	Organic compounds	Nucleosides, nucleotides, and analogues	Purine nucleotides	Purine ribonucleotides	8582	131-99-7
meta_629	Esculetin-7-O-quinic acid	C16H16O9	Lignans and Coumarins	Coumarins	1.08364e+06	583033	506520	4.12408e+06	5.40223e+06	5.77684e+06	11.5146	11.3634	11.2127	2.88389	0.00701694	1.10754	up	-15.8663	0.0571206	0.995241	unchanged	-18.7502	0.00948314	1.08624	down	--	--	--	--	--	--	--	--	--	--	--	--	--	--	--	--
meta_630	N-Carbamoyl-L-aspartate	C10H16N4O10	Amino acids and derivatives	Amino acids and derivatives	64276.7	60387.5	74044.5	78244.8	97254.5	89390.3	144879	125518	142638	0.414314	0.0363888	0.968316	unchanged	1.05798	0.00120994	1.08977	up	0.643671	0.00402201	1.05008	up	C00438	Pyrimidine metabolism(ko00240);;Metabolic pathways(ko01100);;Alanine, aspartate and glutamate metabolism(ko00250)	--	--	--	--	--	--	--	HMDB0000828	Organic compounds	Organic acids and derivatives	Carboxylic acids and derivatives	Amino acids, peptides, and analogues	93072	13184-27-5
meta_631	2-α-Linolenoyl-glycerol*	C21H36O4	Lipids	Glycerol ester	126284	105560	115730	119751	140957	122500	84101.5	108253	91933	0.140864	0.255925	0.630188	unchanged	-0.294075	0.0877417	0.834676	unchanged	-0.434939	0.0278682	0.952947	unchanged	--	--	--	--	--	--	--	--	--	--	--	--	--	--	--	--
meta_632	1-α-Linolenoyl-glycerol*	C21H36O4	Lipids	Glycerol ester	206711	183700	166527	141455	162258	159338	114004	123379	124635	-0.263333	0.0967507	0.867574	unchanged	-0.616943	0.023493	1.04244	down	-0.35361	0.0193666	1.01524	down	--	--	--	--	--	--	--	--	--	--	--	--	--	--	--	--
meta_633	Neochlorogenic acid (5-O-caffeoylquinic acid)*	C16H18O9	Phenolic acids	Phenolic acids	1.22563e+06	855669	1.10003e+06	5.25485e+06	5.35433e+06	5.64279e+06	11.5146	11.3634	11.2127	2.36819	1.10413e-05	1.13678	up	-16.483	0.0103293	1.08991	down	-18.8512	0.000460823	1.10592	down	--	--	--	--	--	--	--	--	--	--	--	--	--	--	--	--
meta_634	Cryptochlorogenic acid (4-O-caffeoylquinic acid)*	C16H18O9	Phenolic acids	Phenolic acids	1.3736e+06	513563	1.60469e+06	4.58118e+06	6.11435e+06	2.74976e+06	547993	458667	509642	2.02945	0.0636295	0.968971	unchanged	-1.04785	0.185042	0.782237	unchanged	-3.07731	0.0548423	0.994266	unchanged	--	--	--	--	--	--	--	--	--	--	--	--	--	--	--	--
meta_635	Chlorogenic acid (3-O-caffeoylquinic acid)*	C16H18O9	Phenolic acids	Phenolic acids	1.33409e+06	1.21981e+06	1.07238e+06	6.44897e+06	5.35882e+06	5.48476e+06	11.5146	11.3634	11.2127	2.25436	0.0041242	1.12639	up	-16.682	0.00390447	1.10391	down	-18.9364	0.0035492	1.09912	down	--	--	--	--	--	--	--	--	--	--	--	--	--	--	--	--
meta_636	Sesamin	C20H18O6	Lignans and Coumarins	Lignans	1.1724e+07	1.33586e+07	1.30819e+07	4.28969e+07	3.7062e+07	4.49739e+07	27815.5	32568.9	14143	1.70836	0.00499365	1.12415	up	-9.08423	0.00157718	1.10903	down	-10.7926	0.00322225	1.09984	down	C10882	Biosynthesis of secondary metabolites(ko01110)	--	--	--	--	--	--	--	HMDB0034256	Organic compounds	Lignans, neolignans and related compounds	Furanoid lignans	_	72307	607-80-7
meta_637	2-Linoleoylglycerol*	C21H38O4	Lipids	Glycerol ester	100167	98357.9	94475.1	59812.4	53141.1	62851.7	46174.9	45343.9	39151	-0.740026	0.000930428	1.12367	down	-1.16841	6.92713e-05	1.10672	down	-0.428386	0.0161754	0.997247	unchanged	--	--	--	--	--	--	--	--	--	--	--	--	--	--	--	--
meta_638	1-Linoleoylglycerol*	C21H38O4	Lipids	Glycerol ester	93768	97749.8	87592.4	59009.4	54957.8	56438.5	40745.1	45475.2	42178.5	-0.711015	0.0026292	1.12262	down	-1.12026	0.00078281	1.10324	down	-0.409245	0.0017622	1.07082	down	--	--	--	--	--	--	--	--	--	--	--	--	--	--	--	--
meta_639	Chebulic acid	C14H12O11	Tannins	Tannin	9.43118	9.10609	9.32055	7937.62	14741.5	8530.73	12322	15325.5	12940.7	10.0555	0.0411372	1.05138	up	10.4861	0.00455513	1.10247	up	0.430562	0.286797	0.611121	unchanged	--	--	--	--	--	--	--	--	--	--	--	--	--	--	--	--
meta_640	Homovanilloylquinic acid	C16H20O9	Phenolic acids	Phenolic acids	640818	670714	597778	2.06742e+06	1.60425e+06	1.60602e+06	11.5146	11.3634	11.2127	1.45793	0.0168587	1.09843	up	-15.7607	0.00110448	1.11009	down	-17.2187	0.00758533	1.09033	down	--	--	--	--	--	--	--	--	--	--	--	--	--	--	--	--
meta_641	1-O-Feruloyl-β-D-glucose	C16H20O9	Phenolic acids	Phenolic acids	18802.6	23968.2	13871	224121	191980	233025	11.5146	11.3634	11.2127	3.54912	0.00266652	1.13034	up	-10.6518	0.0230446	1.06297	down	-14.2009	0.00330281	1.09966	down	--	--	--	--	--	--	--	--	--	--	--	--	--	--	--	--
meta_642	Ferulic acid-4-O-glucoside	C16H20O9	Phenolic acids	Phenolic acids	2.7231e+06	2.61082e+06	3.07133e+06	1.03413e+07	8.74994e+06	1.142e+07	11.5146	11.3634	11.2127	1.85483	0.00918303	1.11461	up	-17.8971	0.0024394	1.10713	down	-19.752	0.0057639	1.09429	down	--	--	--	--	--	--	--	--	--	--	--	--	--	--	--	--
meta_643	1-Oleoyl-Sn-Glycerol	C21H40O4	Lipids	Glycerol ester	24580.8	29645.4	33891.6	14539.3	20955.6	15770.8	32766.8	30271	32034.7	-0.787238	0.0246207	1.0018	down	0.121179	0.483536	0.426716	unchanged	0.908417	0.0100592	1.06377	up	--	--	--	--	--	--	--	--	--	--	--	--	--	--	--	--
meta_644	5-O-Galloyl-methyl quinine ester	C15H18O10	Phenolic acids	Phenolic acids	9.43118	9.10609	9.32055	10.5188	10.6445	10.6296	675844	622957	606059	0.18698	0.0018352	1.12592	up	16.0434	0.00109407	1.11011	up	15.8564	0.00109408	1.10452	up	--	--	--	--	--	--	--	--	--	--	--	--	--	--	--	--
meta_645	5-Hydroxy-6,7,3',4'-tetramethoxyflavone	C19H18O7	Flavonoids	Flavones	305204	279506	316619	139351	149118	117239	1.53554e+06	1.73457e+06	1.63182e+06	-1.15692	0.000379568	1.1227	down	2.4434	0.00134232	1.10828	up	3.60032	0.00114105	1.10361	up	--	--	LMPK12111243	6-Hydroxyluteolin 6,7,3',4'-tetramethyl ether	5-Hydroxy-6,7,3',4'-tetramethoxyflavone	-	Polyketides [PK]	Flavonoids [PK12]	Flavones and Flavonols [PK1211]	--	--	--	--	--	--	--
meta_646	Epipinoresinol*	C20H22O6	Lignans and Coumarins	Lignans	2.71712e+06	2.65351e+06	2.63937e+06	1.88813e+06	1.78048e+06	2.06522e+06	192217	186714	170221	-0.484888	0.00777572	1.11136	down	-3.86833	3.03549e-05	1.11232	down	-3.38344	0.00217807	1.10183	down	--	--	--	--	--	--	--	--	--	--	--	--	--	--	--	--
meta_647	Dehydrodiconiferyl alcohol	C20H22O6	Phenolic acids	Phenolic acids	3.05969e+06	2.62933e+06	2.77669e+06	2.36101e+06	3.96415e+06	3.51639e+06	992342	651769	582114	0.186354	0.440748	0.479907	unchanged	-1.96358	0.00031293	1.09644	down	-2.14993	0.0270721	1.03153	down	--	--	--	--	--	--	--	--	--	--	--	--	--	--	--	--
meta_648	Matairesinol	C20H22O6	Lignans and Coumarins	Lignans	89753.4	102524	66541.5	256157	234606	243383	28043.2	29883.3	33626.9	1.52605	0.000656256	1.12641	up	-1.4805	0.0313158	1.03918	down	-3.00656	0.000421679	1.10492	down	C10682	Biosynthesis of various secondary metabolites - part 2(ko00998);;Biosynthesis of secondary metabolites(ko01110);;Metabolic pathways(ko01100)	--	--	--	--	--	--	--	HMDB0035698	Organic compounds	Lignans, neolignans and related compounds	Furanoid lignans	Tetrahydrofuran lignans	119205	580-72-3
meta_649	Pinoresinol*	C20H22O6	Lignans and Coumarins	Lignans	4.31278e+06	4.56033e+06	4.00804e+06	3.27241e+06	3.00212e+06	3.2588e+06	356684	346535	325206	-0.433326	0.00788826	1.08345	down	-3.64581	0.00158029	1.10891	down	-3.21249	0.000856849	1.10479	down	--	--	--	--	--	--	--	--	--	--	--	--	--	--	--	--
meta_650	Rosmarinic acid	C18H16O8	Phenolic acids	Phenolic acids	1.75053e+06	1.74301e+06	1.94106e+06	1.74893e+06	2.19656e+06	2.18309e+06	202887	191954	193432	0.167292	0.253365	0.665956	unchanged	-3.20624	0.00156414	1.10896	down	-3.37354	0.00625541	1.09316	down	C01850	Metabolic pathways(ko01100);;Tyrosine metabolism(ko00350)	--	--	--	--	--	--	--	HMDB0003572	Organic compounds	Phenylpropanoids and polyketides	Cinnamic acids and derivatives	Hydroxycinnamic acids and derivatives	5281792	20283-92-5
meta_651	Glucosyringic acid	C15H20O10	Phenolic acids	Phenolic acids	252232	242687	268918	1.02937e+06	1.13005e+06	1.12344e+06	2.3866e+06	2.17812e+06	2.08756e+06	2.10361	0.000899437	1.13622	up	3.12154	0.00189932	1.10801	up	1.01793	0.00274797	1.09164	up	--	--	--	--	--	--	--	--	--	--	--	--	--	--	--	--
meta_652	(-)-Lariciresinol	C20H24O6	Lignans and Coumarins	Lignans	287201	259180	264693	496336	471009	537906	167512	177851	185795	0.891365	0.00246217	1.12096	up	-0.610564	0.00172097	1.08748	down	-1.50193	0.00208939	1.09846	down	C20454	Biosynthesis of various secondary metabolites - part 2(ko00998);;Biosynthesis of secondary metabolites(ko01110)	--	--	--	--	--	--	--	--	--	--	--	--	--	--
meta_653	(7S,8R)-dihydrodehydrodiconferyl alcohol	C20H24O6	Lignans and Coumarins	Lignans	316060	229828	255901	539277	557975	512477	177824	220274	186368	1.01746	0.00258162	1.11469	up	-0.449478	0.0863787	0.872757	unchanged	-1.46694	5.06898e-05	1.1005	down	--	--	--	--	--	--	--	--	--	--	--	--	--	--	--	--
meta_654	Isolariciresinol	C20H24O6	Lignans and Coumarins	Lignans	1.42998e+06	2.10583e+06	1.90533e+06	948365	881452	1.30248e+06	269851	211499	385655	-0.79923	0.0401386	0.968006	unchanged	-2.67536	0.0126604	1.07371	down	-1.87613	0.0179692	1.03762	down	--	--	--	--	--	--	--	--	--	--	--	--	--	--	--	--
meta_655	Guanosine 5'-monophosphate	C10H14N5O8P	Nucleotides and derivatives	Nucleotides and derivatives	22941.9	27077.5	34180.5	43733.8	53804.7	39223.3	23328.6	32936.3	26617.7	0.706646	0.0351426	0.969442	unchanged	-0.0180281	0.924153	0.0563345	unchanged	-0.724674	0.0319995	0.960212	unchanged	C00144	Purine metabolism(ko00230);;Metabolic pathways(ko01100)	--	--	--	--	--	--	--	HMDB0001397	Organic compounds	Nucleosides, nucleotides, and analogues	Purine nucleotides	Purine ribonucleotides	6804	85-32-5
meta_656	Isopentenyladenine-7-N-glucoside	C16H23N5O5	Nucleotides and derivatives	Nucleotides and derivatives	73070.7	63466.4	82206.2	53284.8	40665.7	50248.5	106588	89523.7	125794	-0.602638	0.0240753	1.00614	down	0.551568	0.0617759	0.917539	unchanged	1.15421	0.0199958	1.03601	up	--	--	--	--	--	--	--	--	--	--	--	--	--	--	--	--
meta_657	scopoletin-7-O-glucuronide	C16H16O10	Lignans and Coumarins	Coumarins	60570.2	77641.6	57265.4	127219	117982	92420.9	41594.6	50511.8	23199.1	0.788285	0.0253364	1.01381	up	-0.822006	0.0625466	0.88359	unchanged	-1.61029	0.00586162	1.04316	down	--	--	--	--	--	--	--	--	--	--	--	--	--	--	--	--
meta_658	1-O-Feruloylquinic acid*	C17H20O9	Phenolic acids	Phenolic acids	120688	98806.1	138555	185774	163571	167109	28644.5	45883.1	58542.8	0.53995	0.0248139	1.01641	up	-1.47483	0.0078901	1.03863	down	-2.01478	0.000421774	1.09069	down	--	--	--	--	--	--	--	--	--	--	--	--	--	--	--	--
meta_659	3-O-Feruloylquinic acid*	C17H20O9	Phenolic acids	Phenolic acids	340361	246259	284121	1.81613e+06	2.00851e+06	1.78353e+06	17947.4	9516.89	13100.2	2.69792	0.000577236	1.13466	up	-4.4592	0.00919112	1.09128	down	-7.15712	0.00141112	1.10378	down	--	--	--	--	--	--	--	--	--	--	--	--	--	--	--	--
meta_660	Chlorogenic acid methyl ester	C17H20O9	Phenolic acids	Phenolic acids	6899.96	10159.4	10519.8	47262.2	83688.6	33299	39362.1	43804.8	31948.7	2.49354	0.0928246	0.950716	unchanged	2.07436	0.00829816	1.07937	up	-0.419182	0.390086	0.519348	unchanged	--	--	--	--	--	--	--	--	--	--	--	--	--	--	--	--
meta_661	Trihydroxycinnamoylquinic acid	C16H20O10	Phenolic acids	Phenolic acids	23548.6	40518.1	30113.7	143909	116415	172400	27891	22061.5	50017.4	2.21712	0.013768	1.09187	up	0.0330442	0.856346	0.108541	unchanged	-2.18407	0.00870721	1.05137	down	--	--	--	--	--	--	--	--	--	--	--	--	--	--	--	--
meta_662	4-Ketopinoresinol	C20H20O7	Others	Others	56016	56052	55000.5	80968	93786.8	98255.4	10798.1	8338.12	10058.8	0.703741	0.0204673	1.0935	up	-2.52501	1.89479e-05	1.11186	down	-3.22875	0.00349257	1.09787	down	--	--	--	--	--	--	--	--	--	--	--	--	--	--	--	--
meta_663	Sinensetin (5,6,7,3',4'-Pentamethoxyflavone)	C20H20O7	Flavonoids	Flavones	9.43118	9.10609	9.32055	10.5188	10.6445	10.6296	11.5146	11.3634	11.2127	0.18698	0.0018352	1.12592	up	0.285958	9.25567e-05	1.10403	up	0.0989781	0.00525284	1.07388	up	--	--	--	--	--	--	--	--	--	--	--	--	--	--	--	--
meta_664	3',4',5',5,7-Pentamethoxyflavone	C20H20O7	Flavonoids	Flavones	9.43118	9.10609	9.32055	10.5188	10.6445	10.6296	11.5146	11.3634	11.2127	0.18698	0.0018352	1.12592	up	0.285958	9.25567e-05	1.10403	up	0.0989781	0.00525284	1.07388	up	--	--	--	--	--	--	--	--	--	--	--	--	--	--	--	--
meta_665	Isosinensetin	C20H20O7	Flavonoids	Flavones	9.43118	9.10609	9.32055	10.5188	10.6445	10.6296	11.5146	11.3634	11.2127	0.18698	0.0018352	1.12592	up	0.285958	9.25567e-05	1.10403	up	0.0989781	0.00525284	1.07388	up	--	--	LMPK12111403	Isosinensetin	5,7,8,3',4'-Pentamethoxyflavone	6-Demethoxynobiletin	Polyketides [PK]	Flavonoids [PK12]	Flavones and Flavonols [PK1211]	--	--	--	--	--	--	--
meta_666	(8'R,7'S)-(-)-8-Hydroxy-α-conidendrin	C20H20O7	Lignans and Coumarins	Lignans	10688.7	8784.85	10685.5	12498.7	16122.9	16049.5	21079.4	17227	24256.8	0.562866	0.0366295	0.994625	unchanged	1.04469	0.0251788	1.03502	up	0.481824	0.0793816	0.86824	unchanged	--	--	--	--	--	--	--	--	--	--	--	--	--	--	--	--
meta_667	3,5,7,3′4′-Pentamethoxyflavone	C20H20O7	Flavonoids	Flavones	9.43118	9.10609	9.32055	10.5188	10.6445	10.6296	11.5146	11.3634	11.2127	0.18698	0.0018352	1.12592	up	0.285958	9.25567e-05	1.10403	up	0.0989781	0.00525284	1.07388	up	--	--	--	--	--	--	--	--	--	--	--	--	--	--	--	--
meta_668	Tangeretin (4',5,6,7,8-Pentamethoxyflavone)	C20H20O7	Flavonoids	Flavones	234113	199525	231212	234663	227344	251508	340129	357469	328196	0.104362	0.296465	0.597164	unchanged	0.628489	0.00132598	1.08374	up	0.524127	0.000827539	1.08255	up	--	--	--	--	--	--	--	--	--	--	--	--	--	--	--	--
meta_669	Blumenol C glucoside	C19H32O7	Others	Others	73962.5	60231.7	90266.4	33536.3	36965	53342.9	20603.5	16133.6	15325.3	-0.868108	0.0397244	0.963026	unchanged	-2.10088	0.0191365	1.06339	down	-1.23277	0.051177	0.9785	unchanged	--	--	--	--	--	--	--	--	--	--	--	--	--	--	--	--
meta_670	Feruloyl syringic acid	C19H18O8	Phenolic acids	Phenolic acids	95402.7	98387.3	81818.9	275874	385841	186254	87058.2	70314.5	55789.4	1.56338	0.0794845	0.974196	unchanged	-0.389714	0.133882	0.788008	unchanged	-1.95309	0.0637343	0.969023	unchanged	--	--	--	--	--	--	--	--	--	--	--	--	--	--	--	--
meta_671	Isohydroxymatairesinol	C20H22O7	Lignans and Coumarins	Lignans	10446.2	8360.6	8098.52	12658.8	10583.3	16754.6	36226.3	30307.6	33766.4	0.555368	0.123884	0.848049	unchanged	1.90397	0.00154691	1.09975	up	1.3486	0.00130876	1.07428	up	--	--	--	--	--	--	--	--	--	--	--	--	--	--	--	--
meta_672	D-Threo-guaiacylglycerol-7-O-β-D-glucoside	C16H24O10	Phenolic acids	Phenolic acids	457360	432671	477574	473289	492275	504505	26412	25861.9	33453.7	0.104909	0.105422	0.835571	unchanged	-4.00464	0.000642081	1.11042	down	-4.10955	0.000165232	1.10602	down	--	--	--	--	--	--	--	--	--	--	--	--	--	--	--	--
meta_673	Riboflavin (Vitamin B2)	C17H20N4O6	Others	Vitamin	36010.4	33455.8	17737	84517.6	88300.1	99308.9	26934	36009.5	27302.9	1.70539	0.00134858	1.10964	up	0.103144	0.884773	0.0873343	unchanged	-1.60224	0.000703366	1.09017	down	--	--	--	--	--	--	--	--	--	--	--	--	--	--	--	--
meta_674	guaiacylglycerol-β-coniferyl ether	C20H24O7	Lignans and Coumarins	Lignans	1.40839e+06	1.28882e+06	1.08481e+06	4.21185e+06	4.1153e+06	4.29944e+06	266858	275980	247751	1.74736	7.59706e-05	1.13673	up	-2.25126	0.00846284	1.09296	down	-3.99862	0.000130518	1.10652	down	--	--	--	--	--	--	--	--	--	--	--	--	--	--	--	--
meta_675	(7'R)-7'-Hydroxylariciresinol	C20H24O7	Others	Others	1.26724e+06	1.29914e+06	1.09599e+06	3.91616e+06	4.24315e+06	4.07823e+06	274316	273000	235467	1.74368	4.51908e-05	1.13623	up	-2.22566	0.00320691	1.10268	down	-3.96934	0.000498796	1.10556	down	--	--	--	--	--	--	--	--	--	--	--	--	--	--	--	--
meta_676	Quercetin-3-O-Sulfonate	C15H10O9S	Flavonoids	Flavonols	9.43118	9.10609	9.32055	31800.7	41289	39641.4	11.5146	11.3634	11.2127	11.957	0.00601587	1.12621	up	0.285958	9.25567e-05	1.10403	up	-11.671	0.00601653	1.09374	down	--	--	--	--	--	--	--	--	--	--	--	--	--	--	--	--
meta_677	Succinyladenosine	C14H17N5O8	Nucleotides and derivatives	Nucleotides and derivatives	223760	198644	271021	604762	752392	678264	207903	196941	211933	1.55972	0.00279449	1.11484	up	-0.157755	0.351377	0.564663	unchanged	-1.71747	0.00750716	1.08919	down	--	--	--	--	--	--	--	--	--	--	--	--	--	--	--	--
meta_678	S-(5'-Adenosy)-L-homocysteine	C14H20N6O5S	Amino acids and derivatives	Amino acids and derivatives	74663.5	97018.3	60608.4	86169	79258.1	91683.9	27326.7	37162.3	38378.6	0.170739	0.524112	0.395059	unchanged	-1.16458	0.0441915	0.988072	unchanged	-1.33531	0.000512719	1.08645	down	--	--	--	--	--	--	--	--	--	--	--	--	--	--	--	--
meta_679	Sinapoyl-4-O-glucoside	C17H22O10	Phenolic acids	Phenolic acids	9.43118	9.10609	9.32055	28417.2	34545.1	46028.6	11.5146	11.3634	11.2127	11.889	0.0196045	1.09638	up	0.285958	9.25567e-05	1.10403	up	-11.603	0.0196067	1.06476	down	--	--	--	--	--	--	--	--	--	--	--	--	--	--	--	--
meta_680	Roseoside	C19H30O8	Others	Others	5259.98	3960.14	8033.48	6587.7	5274.37	11485.8	43355.1	25618.3	39767.7	0.417972	0.424166	0.470813	unchanged	2.68137	0.02552	1.04553	up	2.2634	0.0242749	1.02672	up	--	--	--	--	--	--	--	--	--	--	--	--	--	--	--	--
meta_681	5'-Glucosyloxyjasmanic acid	C18H28O9	Phenolic acids	Phenolic acids	291612	281783	350939	2.16711e+06	2.29224e+06	2.23612e+06	47358.3	35721.6	22562.5	2.86315	1.07792e-05	1.13872	up	-3.1871	0.00317802	1.09737	down	-6.05025	0.000165359	1.10631	down	--	--	--	--	--	--	--	--	--	--	--	--	--	--	--	--
meta_682	S-Adenosyl-L-methionine	C15H22N6O5S	Amino acids and derivatives	Amino acids and derivatives	89718.9	71380.6	108294	10.5188	10.6445	10.6296	31414.4	48694.9	37979.9	-13.0153	0.0137947	1.10898	down	-1.19247	0.0259562	1.00787	down	11.8229	0.015986	1.07237	up	C00019	Biosynthesis of secondary metabolites(ko01110);;Sulfur relay system(ko04122);;Monobactam biosynthesis(ko00261);;Zeatin biosynthesis(ko00908);;Cysteine and methionine metabolism(ko00270);;Arginine and proline metabolism(ko00330);;Metabolic pathways(ko01100);;Biosynthesis of amino acids(ko01230)	--	--	--	--	--	--	--	HMDB0001185	Organic compounds	Nucleosides, nucleotides, and analogues	5'-deoxyribonucleosides	5'-deoxy-5'-thionucleosides	34756	485-80-3
meta_683	Ribosyladenosine	C15H21N5O8	Nucleotides and derivatives	Nucleotides and derivatives	60560.8	64159.5	62399	329695	383618	350151	83029.3	67510.2	90621.1	2.50433	0.00278218	1.13324	up	0.355668	0.114691	0.884123	unchanged	-2.14866	0.000897217	1.09839	down	--	--	--	--	--	--	--	--	--	--	--	--	--	--	--	--
meta_684	1-O-p-Hydroxycinnamoyl-3-O-caffeoylglycerol	C21H20O8	Phenolic acids	Phenolic acids	59124.1	76867.5	64947.6	81399.3	71041.7	83707	11.5146	11.3634	11.2127	0.237878	0.151764	0.762852	unchanged	-12.5055	0.00602529	1.09925	down	-12.7434	0.00243961	1.10155	down	--	--	--	--	--	--	--	--	--	--	--	--	--	--	--	--
meta_685	Nobiletin (5,6,7,8,3',4'-Hexamethoxyflavone)	C21H22O8	Flavonoids	Flavones	156023	163050	172927	199191	185546	187010	223486	262458	221463	0.217272	0.0157557	1.02278	up	0.5207	0.0222746	1.03443	up	0.303428	0.065392	0.940676	unchanged	--	--	--	--	--	--	--	--	--	--	--	--	--	--	--	--
meta_686	Benzyl β-primeveroside	C18H26O10	Phenolic acids	Phenolic acids	14969.4	21968.9	11371.1	57771.7	54071.9	40534.2	11.5146	11.3634	11.2127	1.69385	0.00858146	1.07537	up	-10.4047	0.0354121	1.03767	down	-12.0985	0.0104775	1.08409	down	--	--	--	--	--	--	--	--	--	HMDB0041190	Organic compounds	Organic oxygen compounds	Organooxygen compounds	Carbohydrates and carbohydrate conjugates	14730864	130622-31-0
meta_687	Benzyl-(2''-O-xylosyl)glucoside	C18H26O10	Phenolic acids	Phenolic acids	20947.7	18662.4	11856.8	56026.8	59354	54858.2	11.5146	11.3634	11.2127	1.76618	0.00112521	1.12656	up	-10.5079	0.0244367	1.06009	down	-12.2741	0.000563009	1.10569	down	--	--	--	--	--	--	--	--	--	--	--	--	--	--	--	--
meta_688	Delta-Tocopherol	C27H46O2	Others	Vitamin	2852.62	2788.79	3106.95	4142.31	4180.82	2626.22	4192.47	3989.71	3468.84	0.293262	0.286607	0.656178	unchanged	0.410369	0.0304457	0.999574	unchanged	0.117107	0.705061	0.228082	unchanged	C14151	Biosynthesis of secondary metabolites(ko01110);;Ubiquinone and other terpenoid-quinone biosynthesis(ko00130);;Metabolic pathways(ko01100)	LMPR02020066	delta-tocopherol	(2R)-2,8-dimethyl-2-[(4R,8R)-4,8,12-trimethyltridecyl]-3,4-dihydro-2H-chromen-6-ol	-	Prenol Lipids [PR]	Quinones and hydroquinones [PR02]	Vitamin E [PR0202]	HMDB0002902	Organic compounds	Lipids and lipid-like molecules	Prenol lipids	Quinone and hydroquinone lipids	92094	119-13-1
meta_689	Uridine 5'-diphosphate	C9H14N2O12P2	Nucleotides and derivatives	Nucleotides and derivatives	74658.3	79548.8	78257.4	40763.9	37295	34551	13431.2	12622.4	18510.9	-1.04846	8.8206e-05	1.13221	down	-2.40347	1.82716e-05	1.10941	down	-1.35502	0.000918279	1.07947	down	C00015	Metabolic pathways(ko01100);;Pyrimidine metabolism(ko00240);;Zeatin biosynthesis(ko00908)	--	--	--	--	--	--	--	HMDB0000295	Organic compounds	Nucleosides, nucleotides, and analogues	Pyrimidine nucleotides	Pyrimidine ribonucleotides	6031	58-98-0
meta_690	Chrysin-7-O-glucoside*	C21H20O9	Flavonoids	Flavones	766.116	2424.24	2421.37	11595.4	12759.3	19298.6	34424.9	30460.3	37175.1	3.10346	0.0287513	1.06261	up	4.3605	0.00203898	1.10381	up	1.25704	0.0037155	1.05506	up	--	--	--	--	--	--	--	--	--	--	--	--	--	--	--	--
meta_691	Chrysin-5-O-glucoside (Toringin)*	C21H20O9	Flavonoids	Flavones	53791.3	66928.7	62114.2	101065	108495	109792	15693.1	22165	22648.4	0.809516	0.00104806	1.11621	up	-1.60903	0.00204109	1.08701	down	-2.41855	2.22514e-05	1.10326	down	--	--	--	--	--	--	--	--	--	--	--	--	--	--	--	--
meta_692	Kaempferol-3-O-arabinoside (Juglanin)	C20H18O10	Flavonoids	Flavonols	929380	951637	993591	291371	299005	305271	420782	447391	315787	-1.68207	0.000505966	1.13787	down	-1.29526	0.00137873	1.099	down	0.386815	0.137826	0.847484	unchanged	--	--	--	--	--	--	--	--	--	--	--	--	--	--	--	--
meta_693	Juglanin	C20H18O10	Flavonoids	Flavonols	881313	797501	1.03148e+06	554330	522671	568755	4.68351e+06	3.5286e+06	4.00393e+06	-0.712445	0.0311745	1.06069	down	2.1707	0.00882335	1.08749	up	2.88314	0.00883974	1.0874	up	--	--	LMPK12111839	Juglanin	-	-	Polyketides [PK]	Flavonoids [PK12]	Flavones and Flavonols [PK1211]	--	--	--	--	--	--	--
meta_694	Luteolin-8-C-arabinoside	C20H18O10	Flavonoids	Flavonoid carbonoside	96935.8	96028.8	103517	50589.7	81054.7	84268	31791.8	33528.5	30912.2	-0.49319	0.123399	0.882147	unchanged	-1.62336	0.000467346	1.10947	down	-1.13017	0.0646259	0.97427	unchanged	--	--	--	--	--	--	--	--	--	--	--	--	--	--	--	--
meta_695	O-MethylNaringenin-8-C-arabinoside	C21H22O9	Flavonoids	Flavonoid carbonoside	65282.7	71784.3	73483.2	92991.1	66832.4	100207	23581.9	47628	39443.8	0.28492	0.241641	0.706429	unchanged	-0.986164	0.0308682	1.01464	down	-1.27108	0.0196771	0.991578	unchanged	--	--	--	--	--	--	--	--	--	--	--	--	--	--	--	--
meta_696	Liquiritigenin-4'-O-Glucoside (Liquiritin)	C21H22O9	Flavonoids	Flavanones	410236	488876	490561	29751.9	27853.2	23624.9	763572	877207	849263	-4.09833	0.00354301	1.13144	down	0.843847	0.00137743	1.08284	up	4.94218	0.00176269	1.10293	up	--	--	--	--	--	--	--	--	--	--	--	--	--	--	--	--
meta_697	Robustaside A;[6'-p-Coumarylarbutin]	C21H22O9	Phenolic acids	Phenolic acids	25418.1	27875.8	32918.1	119763	116626	159893	52552.7	57319.7	43353.3	2.19374	0.015813	1.09959	up	0.828397	0.0163361	1.02691	up	-1.36534	0.0212269	1.04203	down	--	--	--	--	--	--	--	--	--	--	--	--	--	--	--	--
meta_698	Pinocembrin-7-O-glucoside (Pinocembroside)	C21H22O9	Flavonoids	Flavanones	156820	152861	161349	505780	530560	526768	748629	732286	765043	1.73056	0.000142637	1.13868	up	2.25356	0.00010937	1.11193	up	0.523002	6.50289e-05	1.10063	up	--	--	--	--	--	--	--	--	--	--	--	--	--	--	--	--
meta_699	2-Hydroxyphenol-1-O-glucosyl(6→1)rhamnoside	C18H26O11	Phenolic acids	Phenolic acids	26520.5	31948.2	36066.4	22475.2	19735	27918.1	11.5146	11.3634	11.2127	-0.434402	0.09186	0.8469	unchanged	-11.4149	0.00761299	1.09578	down	-10.9805	0.0104281	1.08421	down	--	--	--	--	--	--	--	--	--	--	--	--	--	--	--	--
meta_700	Lirioresinol A	C22H26O8	Lignans and Coumarins	Lignans	1.90583e+06	1.9051e+06	2.02007e+06	1.42705e+06	1.42365e+06	1.56787e+06	352066	330361	335447	-0.401085	0.00181549	1.1034	down	-2.51817	0.000407298	1.11124	down	-2.11708	0.00147638	1.10299	down	--	--	--	--	--	--	--	--	--	--	--	--	--	--	--	--
meta_701	syringaresinol	C22H26O8	Lignans and Coumarins	Lignans	331957	413548	391794	275944	272891	305802	65061.4	65727.4	55512.9	-0.40795	0.0446592	0.992913	unchanged	-2.60794	0.00520029	1.09936	down	-2.19999	0.000988664	1.10157	down	--	--	--	--	--	--	--	--	--	HMDB0038928	Organic compounds	Lignans, neolignans and related compounds	Furanoid lignans	_	100067	21453-71-4
meta_702	Isoliquiritin	C21H22O9	Flavonoids	Chalcones	469862	452613	464008	25799.2	17558.8	37220.2	1.00689e+06	753838	758191	-4.17162	6.6315e-07	1.13911	down	0.847995	0.0452848	1.01684	up	5.01961	0.0101578	1.08411	up	--	--	LMPK12120021	Isoliquiritin	-	-	Polyketides [PK]	Flavonoids [PK12]	Chalcones and dihydrochalcones [PK1212]	HMDB0037317	Organic compounds	Phenylpropanoids and polyketides	Isoflavonoids	Pyranoisoflavonoids	14327425	59122-93-9
meta_703	Lyoniresinol	C22H28O8	Lignans and Coumarins	Lignans	43624.5	61884	45023.4	108936	90501.1	133165	72890.1	87943	81304.6	1.14437	0.0235251	1.03913	up	0.700083	0.016461	1.00352	up	-0.44429	0.12271	0.835634	unchanged	--	--	--	--	--	--	--	--	--	--	--	--	--	--	--	--
meta_704	Trehalose 6-phosphate*	C12H23O14P	Others	Saccharides and Alcohols	70134.5	78034.1	76486.5	40233.3	41150.6	33352.2	60445.3	45683.6	60304.4	-0.974116	0.000445416	1.12012	down	-0.443288	0.0396772	0.969529	unchanged	0.530828	0.0526994	0.933994	unchanged	--	--	--	--	--	--	--	--	--	--	--	--	--	--	--	--
meta_705	Sucrose-6-phosphate*	C12H23O14P	Others	Saccharides and Alcohols	25610.9	29922.6	34213.7	28979.4	27507.9	31082.2	44012.7	30822.7	43147.7	-0.027203	0.806797	0.152316	unchanged	0.386211	0.146029	0.768144	unchanged	0.413414	0.133456	0.837217	unchanged	--	--	--	--	--	--	--	--	--	--	--	--	--	--	--	--
meta_706	Grandidentatin	C21H28O9	Phenolic acids	Phenolic acids	26468.1	38216.2	51513.6	72709.6	72649.1	89742.3	122449	113127	101413	1.06183	0.014142	1.03379	up	1.58425	0.00165168	1.07756	up	0.522422	0.0152726	0.993799	unchanged	--	--	--	--	--	--	--	--	--	--	--	--	--	--	--	--
meta_707	LysoPE 14:0*	C19H40NO7P	Lipids	LPE	16995	18556.2	16510.8	14729.9	22832.6	15618.4	43865.6	43072.5	38906.8	0.00422122	0.899357	0.0803473	unchanged	1.27315	0.00131584	1.10257	up	1.26893	0.00284089	1.07464	up	--	--	--	--	--	--	--	--	--	--	--	--	--	--	--	--
meta_708	LysoPE 14:0(2n isomer)*	C19H40NO7P	Lipids	LPE	20677.3	22156.1	19726.4	20166.9	22179.7	13118.1	33874.7	41815	39375.3	-0.207698	0.48317	0.438561	unchanged	0.875211	0.0119883	1.07127	up	1.08291	0.00572243	1.04023	up	--	--	--	--	--	--	--	--	--	--	--	--	--	--	--	--
meta_709	Ditartaroyl-hydroxycoumarin	C17H14O13	Lignans and Coumarins	Coumarins	79065.8	59225	116631	340155	399076	393697	47413.3	66622.6	60101.3	2.2042	0.000338119	1.12323	up	-0.508146	0.246257	0.672254	unchanged	-2.71234	0.00178133	1.09867	down	--	--	--	--	--	--	--	--	--	--	--	--	--	--	--	--
meta_710	Adenosine 5'-diphosphate	C10H15N5O10P2	Nucleotides and derivatives	Nucleotides and derivatives	235067	243922	222513	62659.5	78755.5	78437.1	112314	119209	133817	-1.6809	4.73838e-05	1.13395	down	-0.944029	0.000227103	1.09884	down	0.736875	0.00463865	1.04766	up	C00008	Biosynthesis of secondary metabolites(ko01110);;Metabolic pathways(ko01100);;Purine metabolism(ko00230);;Oxidative phosphorylation(ko00190);;Photosynthesis(ko00195);;Zeatin biosynthesis(ko00908)	--	--	--	--	--	--	--	HMDB0001341	Organic compounds	Nucleosides, nucleotides, and analogues	Purine nucleotides	Purine ribonucleotides	6022	58-64-0
meta_711	Theaflavic acid	C21H16O10	Tannins	Tannin	9.43118	9.10609	9.32055	10.5188	10.6445	10.6296	17678.8	6150.78	12123.2	0.18698	0.0018352	1.12592	up	10.1892	0.0693242	0.972383	unchanged	10.0023	0.0693378	0.967458	unchanged	--	--	--	--	--	--	--	--	--	--	--	--	--	--	--	--
meta_712	1-O-Feruloyl-3-O-caffeoylglycerol	C22H22O9	Lipids	Glycerol ester	147315	161957	157890	10.5188	10.6445	10.6296	11.5146	11.3634	11.2127	-13.8291	0.000784441	1.13802	down	-13.7301	0.000784449	1.1108	down	0.0989781	0.00525284	1.07388	up	--	--	--	--	--	--	--	--	--	--	--	--	--	--	--	--
meta_713	Caffeoyl(p-Hydroxybenzoyl)tartaric acid	C20H16O11	Phenolic acids	Phenolic acids	10346.5	13083.4	16739.7	71745.4	82925.8	63683.2	11.5146	11.3634	11.2127	2.46182	0.00478473	1.11812	up	-10.1638	0.0186273	1.07219	down	-12.6256	0.00582609	1.09414	down	--	--	--	--	--	--	--	--	--	--	--	--	--	--	--	--
meta_714	Kaempferol-3-O-rhamnoside (Afzelin)(Kaempferin)	C21H20O10	Flavonoids	Flavonols	1.67058e+06	1.66945e+06	1.58687e+06	398278	450643	482691	198243	358517	297074	-1.89161	6.22772e-06	1.13764	down	-2.57052	7.83957e-05	1.109	down	-0.678907	0.0560995	0.922715	unchanged	--	--	--	--	--	--	--	--	--	--	--	--	--	--	--	--
meta_715	Isovitexin	C21H20O10	Flavonoids	Flavonoid carbonoside	9.43118	9.10609	9.32055	10.5188	10.6445	10.6296	11.5146	11.3634	11.2127	0.18698	0.0018352	1.12592	up	0.285958	9.25567e-05	1.10403	up	0.0989781	0.00525284	1.07388	up	C01714	Flavone and flavonol biosynthesis(ko00944)	LMPK12110338	Isovitexin	6-beta-D-Glucopyranosyl-4',5,7-trihydroxyflavone	Homovitexin; Saponaretin	Polyketides [PK]	Flavonoids [PK12]	Flavones and Flavonols [PK1211]	--	--	--	--	--	--	--
meta_716	Apigenin-3'-O-α-D-glucopyranoside	C21H20O10	Flavonoids	Flavones	564477	803107	493450	1.56719e+06	1.91484e+06	1.97108e+06	1.94891e+06	2.28468e+06	2.18972e+06	1.57492	0.00219755	1.10241	up	1.81526	0.000382764	1.09492	up	0.24034	0.118781	0.784275	unchanged	--	--	--	--	--	--	--	--	--	--	--	--	--	--	--	--
meta_717	Galangin-7-O-glucoside	C21H20O10	Flavonoids	Flavones	849551	664441	602522	1.78645e+06	1.95824e+06	1.82723e+06	2.42229e+06	2.06752e+06	1.90479e+06	1.41075	0.00041738	1.12598	up	1.60328	0.00405303	1.08225	up	0.19253	0.207618	0.716847	unchanged	--	--	--	--	--	--	--	--	--	--	--	--	--	--	--	--
meta_718	Apigenin-7-O-glucoside(Cosmosiin)	C21H20O10	Flavonoids	Flavones	661063	707493	603785	1.62598e+06	1.88006e+06	1.69767e+06	2.00034e+06	2.15956e+06	1.92236e+06	1.39996	0.00181607	1.12702	up	1.62604	0.000662757	1.10576	up	0.226073	0.046961	0.905608	unchanged	--	--	--	--	--	--	--	--	--	--	--	--	--	--	--	--
meta_719	Genistein-7-O-galactoside	C21H20O10	Flavonoids	Isoflavones	580028	832995	600689	1.81251e+06	2.36829e+06	1.76109e+06	1.93279e+06	2.41309e+06	2.55189e+06	1.56768	0.0116525	1.08503	up	1.78596	0.00580831	1.07906	up	0.218276	0.303629	0.562331	unchanged	--	--	--	--	--	--	--	--	--	--	--	--	--	--	--	--
meta_720	4',5-Dihydroxyisoflavone-7-O-galactoside	C21H20O10	Flavonoids	Isoflavones	660392	529934	644008	1.88287e+06	2.00058e+06	1.98608e+06	2.10321e+06	1.70641e+06	2.05392e+06	1.68428	1.84614e-05	1.13598	up	1.67717	0.0047197	1.09183	up	-0.007115	0.988956	0.00850067	unchanged	--	--	--	--	--	--	--	--	--	--	--	--	--	--	--	--
meta_721	vitexin	C21H20O10	Flavonoids	Flavonoid carbonoside	4403.84	7817.27	6198.16	10.5188	10.6445	10.6296	16248.4	5837.28	4199.53	-9.12654	0.0249067	1.08505	down	0.30016	0.56328	0.354505	unchanged	9.4267	0.146198	0.838302	unchanged	C01460	Flavonoid biosynthesis(ko00941);;Flavone and flavonol biosynthesis(ko00944)	LMPK12110194	Vitexin	8-D-Glucosyl-4',5,7-trihydroxyflavone	Apigenin 8-C-glucoside	Polyketides [PK]	Flavonoids [PK12]	Flavones and Flavonols [PK1211]	--	--	--	--	--	--	--
meta_722	Apigenin-5-O-glucoside	C21H20O10	Flavonoids	Flavones	449637	638671	556198	292973	395007	448062	16345.6	17681.5	14813.2	-0.54103	0.0780103	0.872846	unchanged	-5.06239	0.0104044	1.08971	down	-4.52136	0.0153812	1.07359	down	--	--	--	--	--	--	--	--	--	--	--	--	--	--	--	--
meta_723	Sophoricoside	C21H20O10	Flavonoids	Isoflavones	589648	802965	679240	2.10669e+06	2.44304e+06	1.94274e+06	2.23844e+06	2.02471e+06	2.15359e+06	1.65281	0.00415798	1.11394	up	1.64121	7.86178e-05	1.10448	up	-0.0115976	0.885605	0.0871235	unchanged	--	--	LMPK12050168	Genistein 4'-O-glucoside	-	Sophoricoside	Polyketides [PK]	Flavonoids [PK12]	Isoflavonoids [PK1205]	--	--	--	--	--	--	--
meta_724	Quercetin-3-O-xyloside (Reynoutrin)	C20H18O11	Flavonoids	Flavonols	1.87859e+07	2.23818e+07	2.03499e+07	1.13637e+07	1.07658e+07	1.21721e+07	6.75844e+07	7.15581e+07	7.45259e+07	-0.840842	0.00649207	1.1067	down	1.79885	0.000194794	1.10813	up	2.63969	0.000755607	1.10434	up	--	--	--	--	--	--	--	--	--	--	--	--	--	--	--	--
meta_725	Avicularin(Quercetin-3-O-α-L-arabinofuranoside)	C20H18O11	Flavonoids	Flavonols	1.98243e+07	1.27182e+07	1.41931e+07	8.30321e+06	6.94628e+06	7.85221e+06	6.08381e+07	5.03148e+07	6.07417e+07	-0.994044	0.0634935	0.994944	unchanged	1.89976	0.00126394	1.09157	up	2.89381	0.00449108	1.09598	up	--	--	--	--	--	--	--	--	--	--	--	--	--	--	--	--
meta_726	Quercetin-3-O-arabinoside (Guaijaverin)	C20H18O11	Flavonoids	Flavonols	8.31296e+06	6.56913e+06	6.04085e+06	5.7275e+06	4.60992e+06	5.96156e+06	2.36395e+07	2.19845e+07	2.88117e+07	-0.355827	0.142407	0.78914	unchanged	1.83477	0.0077491	1.08107	up	2.1906	0.00890952	1.08186	up	--	--	--	--	--	--	--	--	--	--	--	--	--	--	--	--
meta_727	choerospondin	C21H22O10	Flavonoids	Flavanones	153739	137765	113535	227358	243358	268067	273881	303732	254466	0.87494	0.00260275	1.092	up	1.046	0.00179598	1.07679	up	0.171061	0.172149	0.710241	unchanged	--	--	--	--	--	--	--	--	--	--	--	--	--	--	--	--
meta_728	Naringenin-4'-O-glucoside	C21H22O10	Flavonoids	Flavanones	1.91621e+06	1.95174e+06	2.25298e+06	835802	752262	749388	456311	433225	382079	-1.38684	0.00464919	1.12268	down	-2.26721	0.00321588	1.10254	down	-0.880367	0.000783298	1.08508	down	--	--	--	--	--	--	--	--	--	--	--	--	--	--	--	--
meta_729	Isosalipurposide (Phlorizin Chalcone)	C21H22O10	Flavonoids	Chalcones	3.38653e+06	3.02454e+06	3.17427e+06	930250	895975	929748	888250	874442	975119	-1.79694	0.00191753	1.13493	down	-1.80794	0.000999468	1.10744	down	-0.0110032	0.870131	0.0996421	unchanged	--	--	--	--	--	--	--	--	--	--	--	--	--	--	--	--
meta_730	Engeletin	C21H22O10	Flavonoids	Flavanonols	41817.9	38497.5	50100	24850.1	12298	20465.5	51545.8	35647.1	43943.8	-1.22961	0.00865857	1.05252	down	0.000535351	0.968755	0.0233198	unchanged	1.23014	0.0154988	0.997903	unchanged	--	--	--	--	--	--	--	--	--	--	--	--	--	--	--	--
meta_731	6-O-Caffeoylarbutin	C21H22O10	Phenolic acids	Phenolic acids	297051	193676	233273	255257	218071	176700	699014	813080	600552	-0.149442	0.551356	0.354242	unchanged	1.55621	0.00725984	1.06693	up	1.70565	0.00870573	1.06906	up	--	--	--	--	--	--	--	--	--	--	--	--	--	--	--	--
meta_732	Butin-7-O-glucoside	C21H22O10	Flavonoids	Flavanones	1.90688e+06	1.97916e+06	1.72192e+06	692419	591861	592908	304088	464803	350833	-1.5804	0.00107483	1.12966	down	-2.34467	0.000248134	1.10454	down	-0.764273	0.0156558	1.00518	down	--	--	--	--	--	--	--	--	--	--	--	--	--	--	--	--
meta_733	Naringenin-7-O-glucoside (Prunin)	C21H22O10	Flavonoids	Flavanones	8.86605e+06	6.40613e+06	7.45799e+06	1.08442e+07	1.02656e+07	9.96042e+06	8.60858e+06	1.09607e+07	8.6131e+06	0.462758	0.0467074	1.00061	up	0.313347	0.161889	0.724503	unchanged	-0.149411	0.344889	0.557781	unchanged	--	--	--	--	--	--	--	--	--	--	--	--	--	--	--	--
meta_734	Dihydrocharcone-4'-O-glucoside	C21H24O10	Flavonoids	Chalcones	5.57027e+07	4.52431e+07	4.06852e+07	1.26436e+07	1.41277e+07	1.60602e+07	1.63047e+06	1.79694e+06	1.59295e+06	-1.71984	0.0143055	1.09858	down	-4.80773	0.00938497	1.09193	down	-3.08789	0.00594266	1.0935	down	--	--	--	--	--	--	--	--	--	--	--	--	--	--	--	--
meta_735	Phloretin-4'-O-glucoside (Trilobatin)	C21H24O10	Flavonoids	Chalcones	685375	694036	641730	151214	129248	144846	9.14631e+06	9.54656e+06	1.11026e+07	-2.25087	0.000197622	1.13736	down	3.87764	0.00410556	1.10341	up	6.12851	0.00369059	1.0988	up	--	--	--	--	--	--	--	--	--	--	--	--	--	--	--	--
meta_736	Phloretin-2'-O-glucoside (Phlorizin)	C21H24O10	Flavonoids	Chalcones	4.11378e+07	4.58633e+07	3.96185e+07	1.2743e+07	1.05713e+07	1.22229e+07	1.86025e+06	1.52586e+06	1.60516e+06	-1.83485	0.00163673	1.13013	down	-4.66731	0.00209104	1.10777	down	-2.83246	0.00345466	1.09768	down	--	--	--	--	--	--	--	--	--	--	--	--	--	--	--	--
meta_737	3-Hydroxyl-5-methylphenol-1-O-β-D-(6'-galloyl)glucoside	C20H22O11	Phenolic acids	Phenolic acids	9.43118	9.10609	9.32055	60120.9	43164.8	84931.8	49315.8	27541.2	33107.4	12.651	0.0354056	1.06309	up	11.8866	0.0303275	1.04795	up	-0.764411	0.152497	0.761071	unchanged	--	--	--	--	--	--	--	--	--	--	--	--	--	--	--	--
meta_738	7-O-Galloyltricetiflavan	C22H18O10	Flavonoids	Flavanols	4.73854e+06	4.62124e+06	5.56975e+06	5.28033e+06	4.61678e+06	5.15997e+06	2.45888e+07	3.48946e+07	4.32312e+07	0.014847	0.912788	0.0669152	unchanged	2.74951	0.031978	1.04373	up	2.73466	0.0322452	1.03839	up	--	--	--	--	--	--	--	--	--	--	--	--	--	--	--	--
meta_739	Aurantiamide acetate	C27H28O4N2	Alkaloids	Alkaloids	1833.42	1134.52	2794.71	909.574	3101.47	1348.9	4131.06	4240.33	2772.65	-0.203774	0.879325	0.09244	unchanged	1.02088	0.0563586	0.889356	unchanged	1.22465	0.085575	0.843502	unchanged	--	--	--	--	--	--	--	--	--	--	--	--	--	--	--	--
meta_740	Menatetrenone (Vitamin K2)	C31H40O2	Others	Vitamin	685280	595093	645810	405524	473434	437633	2.13903e+06	2.13847e+06	1.43211e+06	-0.549416	0.00433271	1.08515	down	1.54552	0.0318345	1.04141	up	2.09493	0.0242523	1.0534	up	--	--	--	--	--	--	--	--	--	--	--	--	--	--	--	--
meta_741	ellagic acid-4-O-rhamnoside	C20H16O12	Tannins	Tannin	24388	17244.9	26294.3	10.5188	10.6445	10.6296	108479	139152	131936	-11.0251	0.0144897	1.10746	down	2.49754	0.00472561	1.09379	up	13.5226	0.00531358	1.09526	up	--	--	--	--	--	--	--	--	--	--	--	--	--	--	--	--
meta_742	Isorhamnetin-3-O-arabinoside	C21H20O11	Flavonoids	Flavonols	35584.9	23531.1	34311	11802.1	16195.1	24882.7	169789	196133	183191	-0.86492	0.0672591	0.889079	unchanged	2.57673	0.000423612	1.10562	up	3.44165	0.00032506	1.1011	up	--	--	--	--	--	--	--	--	--	--	--	--	--	--	--	--
meta_743	Kaempferol-3-O-galactoside (Trifolin)	C21H20O11	Flavonoids	Flavonols	220250	164456	195141	10.5188	10.6445	10.6296	329267	400069	321244	-14.1318	0.0068958	1.12425	down	0.860605	0.0095452	1.04008	up	14.9924	0.00507625	1.09578	up	--	--	--	--	--	--	--	--	--	--	--	--	--	--	--	--
meta_744	Luteolin-4'-O-glucoside	C21H20O11	Flavonoids	Flavones	5.63398e+06	5.43472e+06	4.76321e+06	2.25535e+06	2.28988e+06	2.73075e+06	1.3087e+07	1.11242e+07	1.02129e+07	-1.12346	0.0019441	1.11467	down	1.11657	0.0122659	1.06949	up	2.24003	0.00717683	1.08739	up	--	--	--	--	--	--	--	--	--	--	--	--	--	--	--	--
meta_745	Quercetin-3-O-rhamnoside(Quercitrin)	C21H20O11	Flavonoids	Flavonols	2.29262e+07	2.35301e+07	2.38606e+07	1.87878e+07	1.73636e+07	2.38174e+07	11.5146	11.3634	11.2127	-0.242752	0.218353	0.749388	unchanged	-20.9649	0.000136202	1.11224	down	-20.7221	0.0094543	1.0863	down	--	--	--	--	--	--	--	--	--	--	--	--	--	--	--	--
meta_746	Kaempferol-7-O-glucoside	C21H20O11	Flavonoids	Flavonols	187628	191774	185386	10.5188	10.6445	10.6296	325902	347014	303515	-14.1039	9.87983e-05	1.13958	down	0.787796	0.00725329	1.09396	up	14.8917	0.00148565	1.10365	up	--	--	--	--	--	--	--	--	--	--	--	--	--	--	--	--
meta_747	Luteolin-3'-O-glucoside	C21H20O11	Flavonoids	Flavones	3.82445e+06	4.47271e+06	3.4427e+06	1.75477e+06	1.602e+06	1.63661e+06	4.53625e+06	4.22202e+06	5.19186e+06	-1.22602	0.015655	1.10027	down	0.251914	0.150488	0.738811	unchanged	1.47794	0.00777148	1.0867	up	--	--	--	--	--	--	--	--	--	--	--	--	--	--	--	--
meta_748	Kaempferol-3-O-glucoside (Astragalin)	C21H20O11	Flavonoids	Flavonols	4.44031e+06	5.28791e+06	5.47986e+06	1.9018e+06	2.00188e+06	1.84412e+06	9.9279e+06	1.01049e+07	6.16151e+06	-1.39861	0.00900059	1.11666	down	0.754752	0.0966644	0.901298	unchanged	2.15336	0.0336628	1.03556	up	--	--	--	--	--	--	--	--	--	--	--	--	--	--	--	--
meta_749	Luteolin-7-O-glucoside (Cynaroside)	C21H20O11	Flavonoids	Flavones	5.36477e+06	5.52689e+06	5.00327e+06	1.72696e+06	1.68787e+06	1.79546e+06	8.70594e+06	9.0804e+06	9.64928e+06	-1.60836	0.00131132	1.13535	down	0.787441	0.000919887	1.09792	up	2.3958	0.00120647	1.10387	up	--	--	--	--	--	--	--	--	--	--	--	--	--	--	--	--
meta_750	Myricetin-3-O-arabinoside*	C20H18O12	Flavonoids	Flavonols	318659	292174	209236	459053	385557	490096	11.5146	11.3634	11.2127	0.718233	0.0193759	1.00813	up	-14.5203	0.0142293	1.08155	down	-15.2386	0.004819	1.09634	down	--	--	--	--	--	--	--	--	--	--	--	--	--	--	--	--
meta_751	Myricetin-3-O-xyloside*	C20H18O12	Flavonoids	Flavonols	312665	418081	229679	602074	485663	607222	11.5146	11.3634	11.2127	0.854702	0.0258299	0.99835	unchanged	-14.7283	0.0277956	1.05315	down	-15.583	0.0048988	1.09617	down	--	--	--	--	--	--	--	--	--	--	--	--	--	--	--	--
meta_752	Taxifolin-3-O-rhamnoside (Astilbin)	C21H22O11	Flavonoids	Flavanonols	382979	393525	398422	599947	615539	621383	11.5146	11.3634	11.2127	0.644716	2.3111e-05	1.13693	up	-15.0617	0.000135324	1.11224	down	-15.7064	0.00010917	1.10669	down	--	--	--	--	--	--	--	--	--	--	--	--	--	--	--	--
meta_753	6-C-Glucosyl-2-Hydroxynaringenin	C21H22O11	Flavonoids	Flavanones	140556	165893	146498	1.32467e+06	1.02978e+06	1.43016e+06	1.05392e+06	712374	538235	3.05255	0.0111923	1.11406	up	2.29543	0.054931	0.998484	unchanged	-0.757119	0.0662298	0.871615	unchanged	--	--	--	--	--	--	--	--	--	--	--	--	--	--	--	--
meta_754	Aromadendrin-7-O-glucoside	C21H22O11	Flavonoids	Flavanonols	282412	371195	348868	2.45755e+06	2.43666e+06	1.91935e+06	1.73666e+06	1.66992e+06	1.65761e+06	2.76529	0.00711539	1.12103	up	2.34611	3.28474e-06	1.11095	up	-0.41918	0.0775876	0.945166	unchanged	--	--	--	--	--	--	--	--	--	--	--	--	--	--	--	--
meta_755	Eriodictyol-8-C-glucoside	C21H22O11	Flavonoids	Flavanones	149495	131866	132890	965546	587094	1.062e+06	480646	737109	782148	2.61475	0.0367147	1.05992	up	2.24163	0.0297503	1.04812	up	-0.373121	0.311064	0.564832	unchanged	--	--	--	--	--	--	--	--	--	--	--	--	--	--	--	--
meta_756	3,4,2',4',6'-Pentahydroxychalcone-4'-O-glucoside	C21H22O11	Flavonoids	Chalcones	32892.8	20577.7	32149.7	393848	472500	414519	137318	154707	153577	3.93051	0.00279206	1.13171	up	2.40938	0.0001301	1.10528	up	-1.52112	0.00500236	1.09058	down	--	--	--	--	--	--	--	--	--	--	--	--	--	--	--	--
meta_757	Eriodictyol-7-O-glucoside	C21H22O11	Flavonoids	Flavanones	426111	534092	413325	440365	357953	382666	763713	673726	669623	-0.213681	0.242447	0.657702	unchanged	0.624315	0.00855803	1.03241	up	0.837996	0.0017253	1.07283	up	--	--	--	--	--	--	--	--	--	HMDB0029544	Organic compounds	Phenylpropanoids and polyketides	Flavonoids	Flavonoid glycosides	13254471	38965-51-4
meta_758	Dihydrokaempferol-3-O-glucoside	C21H22O11	Flavonoids	Flavanonols	1.09674e+06	1.1673e+06	1.04587e+06	982283	1.01567e+06	807602	1.52543e+06	1.53558e+06	1.43635e+06	-0.244249	0.103518	0.858078	unchanged	0.443101	0.00117116	1.08211	up	0.68735	0.00482869	1.0727	up	--	--	--	--	--	--	--	--	--	--	--	--	--	--	--	--
meta_759	3',5,5',7-Tetrahydroxyflavanone-7-O-glucoside	C21H22O11	Flavonoids	Flavanones	1.20248e+06	1.12764e+06	1.24284e+06	969625	1.08771e+06	1.07645e+06	1.38598e+06	1.35541e+06	1.51945e+06	-0.189962	0.0449064	0.937905	unchanged	0.253406	0.0247559	0.983507	unchanged	0.443368	0.00502404	1.04971	up	--	--	--	--	--	--	--	--	--	--	--	--	--	--	--	--
meta_760	Eriodictyol-3'-O-glucoside	C21H22O11	Flavonoids	Flavanones	4.07092e+06	3.7597e+06	4.19777e+06	605919	498484	569995	281967	256839	204657	-2.84792	0.000823324	1.13639	down	-4.02726	0.000887283	1.1098	down	-1.17934	0.00197979	1.07366	down	--	--	--	--	--	--	--	--	--	--	--	--	--	--	--	--
meta_761	eriodictyol 7-O-β-D-glucopyranoside	C21H22O11	Flavonoids	Flavanones	1.25267e+06	1.02272e+06	1.22089e+06	1.06429e+06	1.07368e+06	980499	1.33275e+06	1.55502e+06	1.6013e+06	-0.160431	0.215389	0.717034	unchanged	0.361749	0.0403522	0.927139	unchanged	0.52218	0.0214441	1.03291	up	--	--	--	--	--	--	--	--	--	--	--	--	--	--	--	--
meta_762	Vitamin K1	C31H46O2	Others	Vitamin	15093	12064.6	13386.4	17747.6	17147.2	15802.7	16634.8	20634.8	20988.9	0.32678	0.0395504	0.96895	unchanged	0.521161	0.0308604	0.971379	unchanged	0.194381	0.20517	0.709298	unchanged	C02059	Ubiquinone and other terpenoid-quinone biosynthesis(ko00130);;Biosynthesis of secondary metabolites(ko01110);;Metabolic pathways(ko01100)	LMPR02030028	phylloquinone	2-methyl-3-[(2E,7R,11R)-3,7,11,15-tetramethylhexadec-2-en-1-yl]naphthalene-1,4-dione	2-Methyl-3-phytyl-1,4-naphthoquinone; PHYLLOQUINONE; Phylloquinone; Phytonadione; Vitamin K1	Prenol Lipids [PR]	Quinones and hydroquinones [PR02]	Vitamin K [PR0203]	HMDB0003555	Organic compounds	Lipids and lipid-like molecules	Prenol lipids	Quinone and hydroquinone lipids	5284607	84-80-0
meta_763	2-O-Salicyl-6-O-Galloyl-D-Glucose	C20H20O12	Phenolic acids	Phenolic acids	289537	161663	275764	277089	330939	301172	146811	149240	132721	0.365776	0.269941	0.65341	unchanged	-0.716728	0.131515	0.859456	unchanged	-1.0825	0.0052199	1.08441	down	--	--	--	--	--	--	--	--	--	--	--	--	--	--	--	--
meta_764	Sieboldin	C21H24O11	Flavonoids	Chalcones	379113	337360	390852	89424	66644.3	70051.5	18278.8	10538.7	20306.2	-2.30125	0.000794196	1.1316	down	-4.54718	0.00158226	1.1077	down	-2.24592	0.0067421	1.07111	down	--	--	LMPK12120530	Sieboldin	-	-	Polyketides [PK]	Flavonoids [PK12]	Chalcones and dihydrochalcones [PK1212]	--	--	--	--	--	--	--
meta_765	Epicatechin glucoside	C21H24O11	Flavonoids	Flavanols	34211.1	23294.4	51646.2	402719	471258	249831	189019	172194	149278	3.38997	0.0337138	1.06188	up	2.29442	0.00111062	1.08839	up	-1.09556	0.0847996	0.928045	unchanged	--	--	--	--	--	--	--	--	--	--	--	--	--	--	--	--
meta_766	3-Hydroxyphloretin-4'-O-glucoside	C21H24O11	Flavonoids	Chalcones	277361	324420	399996	52043.6	59736	49145.4	11.5146	11.3634	11.2127	-2.62667	0.0152805	1.10422	down	-14.8155	0.0112503	1.08791	down	-12.1889	0.00345368	1.09933	down	--	--	--	--	--	--	--	--	--	--	--	--	--	--	--	--
meta_767	Dihydromarein	C21H24O11	Flavonoids	Chalcones	50931.5	47156.4	46554.1	530663	654273	581829	69362.8	58674.5	41991.6	3.60638	0.00432325	1.1299	up	0.204025	0.399646	0.516027	unchanged	-3.40236	0.00319183	1.09654	down	--	--	--	--	--	--	--	--	--	--	--	--	--	--	--	--
meta_768	Epicatechin-6-C-β-D-glucopyranoside	C21H24O11	Flavonoids	Flavanols	1.30098e+06	1.32696e+06	1.23e+06	1.66466e+06	1.63713e+06	2.10962e+06	1.27393e+06	1.45136e+06	1.24772e+06	0.479001	0.0726566	0.976554	unchanged	0.0398694	0.625545	0.293103	unchanged	-0.439131	0.0722568	0.910183	unchanged	--	--	--	--	--	--	--	--	--	--	--	--	--	--	--	--
meta_769	Epicatechin-3'-O-β-D-glucopyranoside	C21H24O11	Flavonoids	Flavanols	1.54011e+06	1.28659e+06	1.47492e+06	1.84138e+06	1.87675e+06	2.05553e+06	1.47553e+06	1.36374e+06	1.31936e+06	0.427102	0.00863798	1.05422	up	-0.0461944	0.62649	0.287515	unchanged	-0.473297	0.00388579	1.06005	down	--	--	--	--	--	--	--	--	--	--	--	--	--	--	--	--
meta_770	Epicatechin-4'-O-β-D-glucopyranoside	C21H24O11	Flavonoids	Flavanols	1.59345e+06	1.31735e+06	1.46136e+06	2.03937e+06	1.9651e+06	1.96801e+06	1.50483e+06	1.42409e+06	1.22078e+06	0.454121	0.0152036	1.08793	up	-0.0765519	0.558134	0.338248	unchanged	-0.530673	0.0134052	1.0633	down	--	--	--	--	--	--	--	--	--	--	--	--	--	--	--	--
meta_771	LysoPE 16:0(2n isomer)*	C21H44NO7P	Lipids	LPE	3.98782e+06	3.77377e+06	3.71476e+06	6.31106e+06	6.49566e+06	6.49446e+06	4.2961e+06	4.31962e+06	4.61527e+06	0.750565	2.89378e-05	1.13626	up	0.205159	0.0125822	1.014	up	-0.545405	0.00027142	1.09928	down	--	--	--	--	--	--	--	--	--	--	--	--	--	--	--	--
meta_772	LysoPE 16:0*	C21H44NO7P	Lipids	LPE	4.17141e+06	4.08469e+06	3.9836e+06	6.42852e+06	6.52286e+06	6.82043e+06	4.75451e+06	4.75207e+06	4.61154e+06	0.691673	0.000451018	1.13374	up	0.206088	0.00104467	1.08425	up	-0.485585	0.00133035	1.09699	down	--	--	--	--	--	--	--	--	--	--	--	--	--	--	--	--
meta_773	Flavogallonic Acid Dilactone	C21H10O12	Phenolic acids	Phenolic acids	653686	600051	739471	28190.4	30722.5	23919	702609	798939	805085	-4.5911	0.00396977	1.13062	down	0.213257	0.119923	0.785221	unchanged	4.80436	0.00193573	1.10251	up	--	--	--	--	--	--	--	--	--	--	--	--	--	--	--	--
meta_774	4-hydroxy-3-methoxyphenyl 1-O-β-D-(6'-O-galloyol)-glucopyranoside	C20H22O12	Phenolic acids	Phenolic acids	1.0893e+06	808631	867525	5.38517e+06	4.48975e+06	5.64113e+06	741298	1.3275e+06	1.26255e+06	2.49323	0.00460948	1.12385	up	0.233749	0.427968	0.466387	unchanged	-2.25948	0.00183823	1.08654	down	--	--	--	--	--	--	--	--	--	--	--	--	--	--	--	--
meta_775	(-)-Epicatechin-3-(3''-O-methyl)gallate	C23H20O10	Flavonoids	Flavanols	15880	19325.1	19141.3	23155.4	34954.3	20870.6	234847	231158	236937	0.507972	0.195072	0.767767	unchanged	3.69884	3.14853e-07	1.11235	up	3.19086	8.42833e-05	1.10582	up	--	--	--	--	--	--	--	--	--	--	--	--	--	--	--	--
meta_776	Flavin Single Nucleotide(FMN)	C17H21N4O9P	Nucleotides and derivatives	Nucleotides and derivatives	3018.5	1768.6	5487.94	69420.7	60782.7	69661.7	24789.7	19644.9	21973.2	4.43082	0.000693452	1.1343	up	2.83757	0.000813931	1.09151	up	-1.59325	0.000907023	1.09511	down	--	--	--	--	--	--	--	--	--	--	--	--	--	--	--	--
meta_777	Mangiferolic acid	C30H48O3	Terpenoids	Triterpene	88443.5	90996.1	86961.7	41552.9	65092.6	57359.7	49693.2	56102.6	28009.3	-0.724488	0.0356113	1.05396	down	-1.05464	0.0329664	1.0371	down	-0.330152	0.412507	0.461792	unchanged	--	--	--	--	--	--	--	--	--	--	--	--	--	--	--	--
meta_778	Betulinic acid	C30H48O3	Terpenoids	Triterpene	85916	78143.4	95206.3	61761.8	64822.9	59759.7	47715.3	61971.2	24705.3	-0.472572	0.0303541	1.04954	down	-1.04308	0.0444536	0.965324	unchanged	-0.570507	0.250402	0.686378	unchanged	--	--	LMPR0106140004	Betulinic acid	3beta-Hydroxy-lup-20(29)-en-28-oic acid	-	Prenol Lipids [PR]	Isoprenoids [PR01]	C30 isoprenoids (triterpenes) [PR0106]	--	--	--	--	--	--	--
meta_779	24,30-Dihydroxy-12(13)-enolupinol	C30H48O3	Terpenoids	Triterpene	77644.8	62734.9	63267.9	42817.4	39977.4	46204.6	34696.1	34961.5	16826.5	-0.654071	0.0252836	1.05151	down	-1.30545	0.00805649	1.03432	down	-0.651379	0.132659	0.829267	unchanged	--	--	--	--	--	--	--	--	--	--	--	--	--	--	--	--
meta_780	Ursolic acid	C30H48O3	Terpenoids	Triterpene	74293.6	75255.8	63275.1	45043.9	36728.4	44221.5	38901.5	41217.7	22969.8	-0.7579	0.00506292	1.08483	down	-1.08795	0.00882098	1.04086	down	-0.330049	0.318451	0.572567	unchanged	--	--	LMPR0106180007	ursolic acid	3beta-hydroxyurs-12-en-28-oic acid	(3beta)-3-hydroxyurs-12-en-28-oic acid; Ursolic acid; malol; prunol; urson	Prenol Lipids [PR]	Isoprenoids [PR01]	C30 isoprenoids (triterpenes) [PR0106]	HMDB0002395	Organic compounds	Lipids and lipid-like molecules	Prenol lipids	Triterpenoids	64945	77-52-1
meta_781	L-Aspartic acid-O-diglucoside	C16H27NO14	Amino acids and derivatives	Amino acids and derivatives	113530	90774.6	114280	292143	287450	318345	106518	87055.4	95208.3	1.50152	0.000131289	1.13064	up	-0.138585	0.362237	0.513065	unchanged	-1.64011	0.000227948	1.10033	down	--	--	--	--	--	--	--	--	--	--	--	--	--	--	--	--
meta_782	Anthranilate-1-O-Sophoroside	C19H27NO12	Phenolic acids	Phenolic acids	561114	798432	534782	337724	369922	377528	28346.4	20530	35189.2	-0.781587	0.0816022	0.965167	unchanged	-4.50472	0.0185526	1.07183	down	-3.72314	0.000448977	1.10364	down	--	--	--	--	--	--	--	--	--	--	--	--	--	--	--	--
meta_783	3,3'-O-Dimethylellagic acid-4'-O-arabinoside	C21H18O12	Tannins	Tannin	148615	140244	106451	123362	119657	138031	11.5146	11.3634	11.2127	-0.0409678	0.75955	0.190061	unchanged	-13.4756	0.00943262	1.09186	down	-13.4346	0.00194558	1.10264	down	--	--	--	--	--	--	--	--	--	--	--	--	--	--	--	--
meta_784	Kaempferol-7-O-glucuronide	C21H18O12	Flavonoids	Flavonols	483118	514615	646214	627062	551494	671969	11.5146	11.3634	11.2127	0.177489	0.329234	0.559722	unchanged	-15.535	0.00820713	1.09449	down	-15.7124	0.0032318	1.09982	down	--	--	--	--	--	--	--	--	--	--	--	--	--	--	--	--
meta_785	Vnilloylcaffeoyltartaric acid	C21H18O12	Phenolic acids	Phenolic acids	77369.2	66932.8	58560	2.15589e+06	2.1845e+06	1.73204e+06	305278	366875	328408	4.90508	0.00549199	1.12726	up	2.30743	0.00243195	1.10161	up	-2.59765	0.00674583	1.09048	down	--	--	--	--	--	--	--	--	--	--	--	--	--	--	--	--
meta_786	6-C-MethylKaempferol-3-glucoside	C22H22O11	Flavonoids	Flavones	436811	616816	397097	1.33776e+06	1.42471e+06	1.35362e+06	4.71869e+06	4.22064e+06	4.11818e+06	1.53059	0.00224373	1.12484	up	3.1941	0.000800958	1.10679	up	1.66351	0.00329853	1.09829	up	--	--	--	--	--	--	--	--	--	--	--	--	--	--	--	--
meta_787	Diosmetin-7-O-Beta-D-Glucopyranoside	C22H22O11	Flavonoids	Flavanones	539893	502282	511242	1.38217e+06	1.35493e+06	1.31961e+06	5.01858e+06	4.09728e+06	4.36149e+06	1.38529	1.38828e-05	1.13831	up	3.11246	0.00465803	1.1021	up	1.72717	0.00732137	1.0904	up	--	--	--	--	--	--	--	--	--	--	--	--	--	--	--	--
meta_788	1-O-Galloyl-6-O-cinnamoyl-β-D-glucose	C22H22O11	Phenolic acids	Phenolic acids	1.05367e+06	1.27273e+06	1.11204e+06	9.81581e+06	1.00321e+07	1.09601e+07	8.89338e+06	8.32208e+06	7.23842e+06	3.16643	0.00106891	1.13633	up	2.8296	0.00419289	1.10182	up	-0.336833	0.0281004	0.963532	unchanged	--	--	--	--	--	--	--	--	--	--	--	--	--	--	--	--
meta_789	Yuanhuanin	C22H22O11	Flavonoids	Flavones	364369	461618	529252	1.25548e+06	1.24884e+06	1.3378e+06	4.33909e+06	4.05675e+06	4.02935e+06	1.51947	0.000410359	1.12964	up	3.21267	7.83489e-05	1.11057	up	1.69319	0.000542508	1.10407	up	--	--	--	--	--	--	--	--	--	--	--	--	--	--	--	--
meta_790	Isorhamnetin-3-O-rhamnoside	C22H22O11	Flavonoids	Flavonols	9.43118	9.10609	9.32055	10.5188	10.6445	10.6296	11.5146	11.3634	11.2127	0.18698	0.0018352	1.12592	up	0.285958	9.25567e-05	1.10403	up	0.0989781	0.00525284	1.07388	up	--	--	--	--	--	--	--	--	--	--	--	--	--	--	--	--
meta_791	Chrysoeriol-5-O-glucoside	C22H22O11	Flavonoids	Flavones	9.43118	9.10609	9.32055	35220.5	48134.7	23454.8	34208.6	32115.6	34295.9	11.8275	0.0378318	1.05812	up	11.8016	0.00045143	1.11154	up	-0.0259013	0.799935	0.157785	unchanged	--	--	--	--	--	--	--	--	--	--	--	--	--	--	--	--
meta_792	8-Methoxykaempferol-7-O-rhamnoside	C22H22O11	Flavonoids	Flavonols	108343	125785	142656	151529	217870	174680	108322	53630.4	81231.1	0.522888	0.0842694	0.897662	unchanged	-0.680856	0.0874592	0.853098	unchanged	-1.20374	0.0174197	0.990317	unchanged	--	--	--	--	--	--	--	--	--	--	--	--	--	--	--	--
meta_793	Chrysoeriol-7-O-glucoside	C22H22O11	Flavonoids	Flavones	9.43118	9.10609	9.32055	10.5188	10.6445	10.6296	66326.7	57536.9	78451.6	0.18698	0.0018352	1.12592	up	12.7983	0.00798844	1.09498	up	12.6113	0.00798875	1.08946	up	--	--	--	--	--	--	--	--	--	--	--	--	--	--	--	--
meta_794	Diosmetin-7-O-galactoside	C22H22O11	Flavonoids	Flavanones	455956	384672	338605	1.2556e+06	1.44092e+06	1.14789e+06	4.95333e+06	4.34412e+06	4.73251e+06	1.70934	0.00406143	1.11605	up	3.58124	0.00123991	1.10857	up	1.87191	0.000546057	1.09951	up	--	--	--	--	--	--	--	--	--	--	--	--	--	--	--	--
meta_795	Hispidulin-7-O-Glucoside	C22H22O11	Flavonoids	Flavones	554323	470987	581799	1.43196e+06	1.82507e+06	1.59385e+06	5.0672e+06	3.58605e+06	4.66673e+06	1.59244	0.0070786	1.11324	up	3.04161	0.0122298	1.08488	up	1.44918	0.0184793	1.05315	up	--	--	--	--	--	--	--	--	--	--	--	--	--	--	--	--
meta_796	Sibiricose A3	C19H26O13	Phenolic acids	Phenolic acids	34641.8	27091.6	26102.7	28003.4	41517.3	31246.3	45916.4	42820	45963.4	0.189481	0.434435	0.460074	unchanged	0.62774	0.0180871	1.04338	up	0.438259	0.100886	0.888388	unchanged	--	--	--	--	--	--	--	--	--	--	--	--	--	--	--	--
meta_797	ellagic acid-4-O-glucoside	C20H16O13	Tannins	Tannin	58582.3	97644.6	75428.1	169260	181525	172377	610364	566114	588891	1.20588	0.00811878	1.1071	up	2.96048	8.45509e-06	1.11007	up	1.7546	0.000417506	1.10466	up	--	--	--	--	--	--	--	--	--	--	--	--	--	--	--	--
meta_798	Quercetin-3-O-glucoside (Isoquercitrin)*	C21H20O12	Flavonoids	Flavonols	8.10453e+06	9.04174e+06	8.95591e+06	1.14905e+07	1.46161e+07	1.39106e+07	4.11942e+07	3.44199e+07	3.29728e+07	0.610604	0.0299531	1.04787	up	2.05153	0.0077212	1.09386	up	1.44092	0.00628428	1.07717	up	--	--	--	--	--	--	--	--	--	--	--	--	--	--	--	--
meta_799	Myricetin-3-O-rhamnoside (Myricitrin)	C21H20O12	Flavonoids	Flavonols	519637	569991	483747	2.23922e+06	2.05014e+06	3.2379e+06	11.5146	11.3634	11.2127	2.23229	0.0322799	1.06821	up	-15.4799	0.00226697	1.10752	down	-17.7122	0.0208929	1.06208	down	--	--	--	--	--	--	--	--	--	--	--	--	--	--	--	--
meta_800	6-Hydroxykaempferol-7-O-glucoside	C21H20O12	Flavonoids	Flavonols	1.74645e+06	2.40178e+06	3.05144e+06	1.32105e+06	1.55375e+06	1.52582e+06	8.92894e+06	8.61892e+06	8.19649e+06	-0.676999	0.126794	0.880186	unchanged	1.87433	0.000566996	1.10182	up	2.55133	0.000274529	1.10473	up	--	--	--	--	--	--	--	--	--	--	--	--	--	--	--	--
meta_801	Quercetin-3-O-galactoside (Hyperin)*	C21H20O12	Flavonoids	Flavonols	471192	589508	555453	1.11907e+06	1.37811e+06	1.0585e+06	3.45771e+06	2.37067e+06	2.28191e+06	1.13444	0.0139915	1.08491	up	2.30721	0.0282791	1.04983	up	1.17278	0.0490354	0.984321	unchanged	--	--	--	--	--	--	--	--	--	--	--	--	--	--	--	--
meta_802	Quercetin-4'-O-glucoside (Spiraeoside)*	C21H20O12	Flavonoids	Flavonols	7.00024e+06	5.72581e+06	6.02428e+06	1.15411e+07	8.16094e+06	1.19985e+07	2.5272e+07	2.32862e+07	2.63598e+07	0.742184	0.0591589	0.982378	unchanged	2.00182	0.000572508	1.10651	up	1.25964	0.000978602	1.08344	up	--	--	--	--	--	--	--	--	--	--	--	--	--	--	--	--
meta_803	Quercetin-7-O-glucoside*	C21H20O12	Flavonoids	Flavonols	6.17208e+06	5.31543e+06	4.99695e+06	7.95714e+06	7.49199e+06	1.06699e+07	2.59002e+07	2.0588e+07	2.55425e+07	0.652027	0.0701079	0.953619	unchanged	2.12549	0.00663742	1.09318	up	1.47346	0.00356175	1.07164	up	--	--	--	--	--	--	--	--	--	--	--	--	--	--	--	--
meta_804	6-HydroxyLuteolin 5-glucoside	C21H20O12	Flavonoids	Flavones	4.12436e+06	2.893e+06	3.498e+06	5.85665e+06	6.9807e+06	7.06326e+06	1.32636e+07	1.83482e+07	1.2998e+07	0.93017	0.00414489	1.08013	up	2.0813	0.0192567	1.06184	up	1.15113	0.0364873	1.01574	up	--	--	LMPK12111175	6-Hydroxyluteolin 5-glucoside	-	-	Polyketides [PK]	Flavonoids [PK12]	Flavones and Flavonols [PK1211]	--	--	--	--	--	--	--
meta_805	Isohyperoside*	C21H20O12	Flavonoids	Flavonols	1.93821e+06	2.41929e+06	2.66702e+06	1.49998e+06	1.54133e+06	1.8668e+06	1.09745e+07	1.16131e+07	1.0531e+07	-0.511617	0.0605555	0.938158	unchanged	2.24859	5.79717e-05	1.10832	up	2.76021	0.000313355	1.10414	up	--	--	--	--	--	--	--	--	--	--	--	--	--	--	--	--
meta_806	Hesperetin-7-O-glucoside*	C22H24O11	Flavonoids	Flavanones	570765	645612	442498	346899	454132	633820	3.35331e+06	3.3156e+06	4.24986e+06	-0.235844	0.511108	0.389873	unchanged	2.72627	0.00781818	1.09061	up	2.96212	0.00608936	1.08538	up	--	--	--	--	--	--	--	--	--	--	--	--	--	--	--	--
meta_807	Hesperetin-5-O-glucoside*	C22H24O11	Flavonoids	Flavanones	7.24619e+06	5.94506e+06	6.74569e+06	1.15934e+07	1.07482e+07	1.18189e+07	2.34182e+07	2.16991e+07	2.61518e+07	0.780465	0.000766129	1.11529	up	1.83836	0.0033014	1.09893	up	1.05789	0.00776427	1.08195	up	--	--	--	--	--	--	--	--	--	--	--	--	--	--	--	--
meta_808	LysoPE 17:1*	C22H44NO7P	Lipids	LPE	25618.2	28803.6	27821.8	17482.3	24601.9	18503.8	35067.1	38116.8	41017.3	-0.455717	0.0664929	0.947432	unchanged	0.472381	0.0111832	1.04416	up	0.928098	0.0038477	1.05599	up	--	--	--	--	--	--	--	--	--	--	--	--	--	--	--	--
meta_809	LysoPE 17:1(2n isomer)*	C22H44NO7P	Lipids	LPE	31198.4	28129.7	31841.1	24801	24025.9	23859.9	43659.6	42969	37034.3	-0.324957	0.0268596	1.06422	down	0.438001	0.0189533	1.01753	up	0.762958	0.0136678	1.07392	up	--	--	--	--	--	--	--	--	--	--	--	--	--	--	--	--
meta_810	Taxifolin-3'-O-glucoside	C21H22O12	Flavonoids	Flavanonols	1.70683e+06	1.44807e+06	1.74636e+06	626933	385664	408224	595357	630999	659182	-1.81686	0.000791251	1.11574	down	-1.37451	0.00682054	1.09304	down	0.442351	0.17609	0.77433	unchanged	--	--	--	--	--	--	--	--	--	--	--	--	--	--	--	--
meta_811	LysoPC 14:0	C22H46NO7P	Lipids	LPC	40687.2	35212.2	43670.9	52792.8	54066	56033.4	89418.7	98238.2	97462.1	0.451342	0.017983	1.07002	up	1.25813	0.000138424	1.10239	up	0.806784	0.00227448	1.09533	up	--	--	--	--	--	--	--	--	--	--	--	--	--	--	--	--
meta_812	Galloylisorhamnetin	C23H16O11	Flavonoids	Flavonols	2333.48	8932.06	13849.3	140730	61772.7	137110	11.5146	11.3634	11.2127	4.00389	0.0531406	1.02146	unchanged	-9.17288	0.129108	0.869521	unchanged	-13.1768	0.0480063	1.00764	down	--	--	--	--	--	--	--	--	--	--	--	--	--	--	--	--
meta_813	gentisic acid 5-O-β-D-(6'-O-galloyl)-gluco-pyranoside	C20H20O13	Phenolic acids	Phenolic acids	668367	892468	1.12023e+06	932073	788182	988412	598031	702337	845799	0.0399749	0.953144	0.036573	unchanged	-0.30382	0.314382	0.571425	unchanged	-0.343795	0.117343	0.784439	unchanged	--	--	--	--	--	--	--	--	--	--	--	--	--	--	--	--
meta_814	Isorhamnetin-3-O-gallate	C23H16O11	Flavonoids	Flavonols	9.43118	9.10609	9.32055	142121	85450.9	76956	11.5146	11.3634	11.2127	13.3458	0.0382897	1.05718	up	0.285958	9.25567e-05	1.10403	up	-13.0598	0.0382911	1.02668	down	--	--	--	--	--	--	--	--	--	--	--	--	--	--	--	--
meta_815	2,3-Dihydroxy 5(6),12(13)diene ursolic acid	C30H46O4	Terpenoids	Triterpene	6123.67	5276.68	4639.35	2689.9	2166.52	2136.2	2506.99	2234.31	2578.17	-1.19666	0.0104867	1.089	down	-1.12527	0.0167331	1.06432	down	0.0713852	0.634428	0.280405	unchanged	--	--	--	--	--	--	--	--	--	--	--	--	--	--	--	--
meta_816	Camaldulenic acid	C30H46O4	Terpenoids	Triterpene	120929	130885	123539	67609.1	62949.5	60698.6	63339.3	55257.9	63098.9	-0.973375	0.000162818	1.132	down	-1.04877	9.35638e-05	1.10413	down	-0.0753934	0.398007	0.476079	unchanged	--	--	--	--	--	--	--	--	--	--	--	--	--	--	--	--
meta_817	2α,3α-Dihydroxyurs-12,18-dien-28-oic acid	C30H46O4	Terpenoids	Triterpene	5654.62	5534.28	6718.25	2181.37	2193.01	2261.86	1973.48	2513.59	2288.76	-1.42675	0.00963308	1.11751	down	-1.40362	0.00437052	1.08662	down	0.0231326	0.795733	0.160605	unchanged	--	--	--	--	--	--	--	--	--	--	--	--	--	--	--	--
meta_818	Ambolic acid	C31H50O3	Terpenoids	Triterpene	2340.82	4262.46	4754.31	5138.68	3494.13	5808.37	2658.34	5784.37	6856.32	0.378844	0.365529	0.517967	unchanged	0.384062	0.429933	0.456848	unchanged	0.00521828	0.854404	0.109761	unchanged	--	--	--	--	--	--	--	--	--	--	--	--	--	--	--	--
meta_819	p-Coumaroylferuloyltartaric acid	C23H20O11	Phenolic acids	Phenolic acids	10270	16718.8	14059.5	33361	23101	24468.2	11.5146	11.3634	11.2127	0.988523	0.0335041	0.994565	unchanged	-10.1942	0.0182209	1.07306	down	-11.1827	0.0139312	1.07672	down	--	--	--	--	--	--	--	--	--	--	--	--	--	--	--	--
meta_820	hederagenin	C30H48O4	Terpenoids	Triterpene	45354.6	40228.7	40803.3	59178.9	54838.4	46612	14257.7	16921.4	14824.4	0.340938	0.0730695	0.931386	unchanged	-1.45986	0.000748098	1.1025	down	-1.8008	0.00699384	1.08595	down	--	--	--	--	--	--	--	--	--	--	--	--	--	--	--	--
meta_821	Maslinic acid	C30H48O4	Terpenoids	Triterpene	199889	222168	211079	151354	168704	158606	63665.6	90436.6	62753.8	-0.403589	0.00390069	1.08647	down	-1.56577	0.000429661	1.0985	down	-1.16218	0.00303196	1.07688	down	--	--	LMPR0106180014	Maslinic acid	2alpha,3beta-dihydroxyurs-12-en-29-oic acid	-	Prenol Lipids [PR]	Isoprenoids [PR01]	C30 isoprenoids (triterpenes) [PR0106]	--	--	--	--	--	--	--
meta_822	Corosolic acid	C30H48O4	Terpenoids	Triterpene	244310	239318	238440	163895	160307	163708	68300.8	97249.6	75708.2	-0.565512	1.65542e-05	1.13805	down	-1.59767	0.00206065	1.10578	down	-1.03216	0.00995213	1.08262	down	--	--	--	--	--	--	--	--	--	--	--	--	--	--	--	--
meta_823	Pomolic acid	C30H48O4	Terpenoids	Triterpene	48831.5	43541.3	45418	63983.7	56023.4	60213.2	14412.5	17802.7	15284.2	0.386785	0.00986082	1.0612	up	-1.54067	0.000219586	1.10421	down	-1.92745	0.000653973	1.09986	down	--	--	LMPR0106180016	Pomolic acid	3beta,19-Dihydroxy-5alpha-urs-12-en-28-oic acid	-	Prenol Lipids [PR]	Isoprenoids [PR01]	C30 isoprenoids (triterpenes) [PR0106]	--	--	--	--	--	--	--
meta_824	3,24-Dihydroxy-17,21-semiacetal-12(13)oleanolic fruit	C30H48O4	Terpenoids	Triterpene	217148	229979	209226	159606	167616	157767	71183.3	92845.7	71473.5	-0.435924	0.00374813	1.10916	down	-1.48908	0.000139925	1.10272	down	-1.05316	0.00280708	1.08803	down	--	--	--	--	--	--	--	--	--	--	--	--	--	--	--	--
meta_825	2,3-dihydroxy-12-ursen-28-oic acid	C30H48O4	Terpenoids	Triterpene	43189.6	46541.2	41829.6	57602.2	49724.2	60810.8	10501.6	20083	14130.5	0.350229	0.0495139	0.982921	unchanged	-1.60611	0.00286351	1.0875	down	-1.95634	0.000769268	1.08332	down	--	--	--	--	--	--	--	--	--	--	--	--	--	--	--	--
meta_826	10-Formyltetrahydrofuran	C20H23N7O7	Alkaloids	Alkaloids	692312	777620	871699	1.30363e+06	1.57208e+06	1.39484e+06	301977	315677	311514	0.868927	0.00404619	1.09372	up	-1.32738	0.0115126	1.08637	down	-2.19631	0.00487804	1.09599	down	--	--	--	--	--	--	--	--	--	--	--	--	--	--	--	--
meta_827	Trigallic acid	C21H14O13	Phenolic acids	Phenolic acids	63641.6	69587.7	61037.2	15918.5	14930.8	12479.2	269237	209529	265828	-2.16999	0.0007348	1.13316	down	1.93127	0.00998932	1.08816	up	4.10127	0.00666931	1.09201	up	--	--	--	--	--	--	--	--	--	--	--	--	--	--	--	--
meta_828	LysoPE 18:3*	C23H42NO7P	Lipids	LPE	444513	548814	499467	659705	574061	534799	506413	480939	491017	0.244364	0.128569	0.791592	unchanged	-0.0089975	0.88967	0.0859573	unchanged	-0.253361	0.114558	0.873793	unchanged	--	--	--	--	--	--	--	--	--	--	--	--	--	--	--	--
meta_829	LysoPE 18:3(2n isomer)*	C23H42NO7P	Lipids	LPE	487121	504993	545708	672340	588703	529910	471088	460169	462300	0.214601	0.16703	0.781316	unchanged	-0.14056	0.10417	0.89672	unchanged	-0.355162	0.0841373	0.938263	unchanged	--	--	--	--	--	--	--	--	--	--	--	--	--	--	--	--
meta_830	LysoPE 18:2*	C23H44NO7P	Lipids	LPE	2.39887e+06	2.47676e+06	2.54803e+06	1.81087e+06	2.42885e+06	2.50658e+06	1.26629e+06	1.1254e+06	1.28485e+06	-0.152504	0.413548	0.512488	unchanged	-1.01585	5.55355e-05	1.10633	down	-0.863346	0.0375919	1.01272	down	--	--	--	--	--	--	--	--	--	--	--	--	--	--	--	--
meta_831	LysoPE 18:2(2n isomer)*	C23H44NO7P	Lipids	LPE	2.45546e+06	2.69621e+06	2.57144e+06	2.04673e+06	2.29757e+06	2.87295e+06	1.27638e+06	1.21173e+06	1.21851e+06	-0.111181	0.567015	0.358769	unchanged	-1.05842	0.00135648	1.10608	down	-0.947236	0.0401672	1.02078	down	--	--	--	--	--	--	--	--	--	--	--	--	--	--	--	--
meta_832	Quercetin-3-O-glucuronide	C21H18O13	Flavonoids	Flavonols	6731.98	3420.65	1725.85	19697.1	15634.5	16969.6	47234.2	75266.4	53044.8	2.34628	0.00240666	1.09723	up	4.07074	0.021082	1.0603	up	1.72446	0.0383564	1.02061	up	--	--	--	--	--	--	--	--	--	--	--	--	--	--	--	--
meta_833	3,4-Digalloylshikimic acid	C21H18O13	Phenolic acids	Phenolic acids	4.25388e+06	4.31973e+06	4.90779e+06	1.32338e+07	1.25795e+07	1.19583e+07	6.43744e+06	6.93663e+06	6.97094e+06	1.4881	0.000226053	1.13364	up	0.59576	0.00123225	1.08279	up	-0.892344	0.00099425	1.09624	down	--	--	--	--	--	--	--	--	--	--	--	--	--	--	--	--
meta_834	Quercetin-4′-O-glucuronide	C21H18O13	Flavonoids	Flavonols	61493.4	79904.9	53949.4	10.5188	10.6445	10.6296	59435.9	41277.1	46586.3	-12.5528	0.0137307	1.10914	down	-0.404581	0.172198	0.721224	unchanged	12.1482	0.0118447	1.08117	up	--	--	--	--	--	--	--	--	--	--	--	--	--	--	--	--
meta_835	Isorhamnetin-3-O-Glucoside	C22H22O12	Flavonoids	Flavonols	398908	357869	265977	202861	213790	209970	1.13698e+06	1.30212e+06	1.20395e+06	-0.68664	0.0773598	0.978602	unchanged	1.85095	0.000186695	1.10149	up	2.53758	0.00218224	1.10191	up	--	--	--	--	--	--	--	--	--	--	--	--	--	--	--	--
meta_836	3'-O-Methyltricetin-7-O-glucoside	C22H22O12	Flavonoids	Flavones	236440	170689	163472	31800.7	41581.2	37765.8	1.05728e+06	1.18596e+06	1.136e+06	-2.34853	0.0208987	1.0901	down	2.58476	0.00011121	1.10764	up	4.93329	0.00111476	1.10431	up	--	--	--	--	--	--	--	--	--	--	--	--	--	--	--	--
meta_837	6-Methoxykaempferol-3-O-glucoside	C22H22O12	Flavonoids	Flavonols	173901	305094	174936	133905	178414	204903	852312	790492	885530	-0.307655	0.417547	0.486866	unchanged	2.00211	0.000651954	1.09761	up	2.30976	7.5882e-05	1.10105	up	--	--	--	--	--	--	--	--	--	--	--	--	--	--	--	--
meta_838	1-O-Galloyl-2-O-p-Coumaroyl-β-D-glucose	C22H22O12	Phenolic acids	Phenolic acids	886049	998432	1.48166e+06	1.50302e+06	1.17938e+06	1.60968e+06	1.5917e+06	1.16383e+06	1.56442e+06	0.374087	0.247398	0.646922	unchanged	0.381559	0.242513	0.634196	unchanged	0.00747169	0.96323	0.0271368	unchanged	--	--	--	--	--	--	--	--	--	--	--	--	--	--	--	--
meta_839	Isorhamnetin-7-O-glucoside (Brassicin)	C22H22O12	Flavonoids	Flavonols	351102	307098	326633	246748	270088	209238	1.00842e+06	1.19772e+06	1.239e+06	-0.44555	0.0202266	1.01702	down	1.80303	0.0060893	1.09572	up	2.24858	0.00408995	1.09279	up	--	--	--	--	--	--	--	--	--	--	--	--	--	--	--	--
meta_840	Pedaliin	C22H22O12	Flavonoids	Flavones	150155	205170	209329	17267.2	78645.5	39833.9	1.47093e+06	1.59694e+06	1.79665e+06	-2.29914	0.00552038	1.07033	down	3.11803	0.00326164	1.10255	up	5.41717	0.0027528	1.09873	up	--	--	--	--	--	--	--	--	--	--	--	--	--	--	--	--
meta_841	Isotamarixin	C22H22O12	Flavonoids	Flavonols	156516	167593	184806	33639.2	27452.3	32954.2	1.64889e+06	1.72724e+06	1.66185e+06	-2.43851	0.00231064	1.13137	down	3.31042	6.24963e-05	1.1119	up	5.74893	0.000198526	1.10645	up	--	--	--	--	--	--	--	--	--	--	--	--	--	--	--	--
meta_842	Rhamnetin-3-O-Glucoside	C22H22O12	Flavonoids	Flavonols	331035	305793	393368	197321	194937	232269	1.02548e+06	1.12804e+06	966747	-0.718688	0.0207098	1.04925	down	1.6039	0.000822231	1.09949	up	2.32258	0.00194029	1.09944	up	--	--	--	--	--	--	--	--	--	--	--	--	--	--	--	--
meta_843	Nepetin-7-O-alloside	C22H22O12	Flavonoids	Flavones	338663	358132	429170	198911	275457	279145	1.16063e+06	957648	1.07768e+06	-0.588975	0.030869	0.972437	unchanged	1.5081	0.00229767	1.0933	up	2.09707	0.00160142	1.09331	up	--	--	--	--	--	--	--	--	--	--	--	--	--	--	--	--
meta_844	Desrhamnosylacteoside	C23H26O11	Phenolic acids	Phenolic acids	117366	159701	138721	55803.5	23369.5	34604.1	11.5146	11.3634	11.2127	-1.94947	0.00353129	1.08942	down	-13.5519	0.00768714	1.09563	down	-11.6024	0.057528	0.989433	unchanged	--	--	--	--	--	--	--	--	--	--	--	--	--	--	--	--
meta_845	1'-O-(3,4-Dihydroxyphenethyl)-O-caffeoyl-glucoside	C23H26O11	Phenolic acids	Phenolic acids	150312	178702	176158	76462.5	96814.5	91552.8	60497.8	50600.2	78496.4	-0.934531	0.00304305	1.09961	down	-1.43317	0.00104516	1.08374	down	-0.498643	0.0747263	0.858984	unchanged	--	--	--	--	--	--	--	--	--	--	--	--	--	--	--	--
meta_846	Plantainoside A	C23H26O11	Phenolic acids	Phenolic acids	242413	218405	234287	47209.6	60521.4	70782.6	11.5146	11.3634	11.2127	-1.97954	6.2374e-05	1.13248	down	-14.3032	0.000924662	1.11049	down	-12.3237	0.0129021	1.07891	down	--	--	--	--	--	--	--	--	--	--	--	--	--	--	--	--
meta_847	3,5-Digalloylshikimic acid	C23H26O11	Phenolic acids	Phenolic acids	801525	917297	1.06534e+06	102165	100662	88910.8	1.02695e+07	1.17374e+07	1.08604e+07	-3.24751	0.0081899	1.12097	down	3.56892	0.00135615	1.10841	up	6.81643	0.0015373	1.10354	up	--	--	--	--	--	--	--	--	--	--	--	--	--	--	--	--
meta_848	LysoPC 15:1	C23H46NO7P	Lipids	LPC	37436.6	40584.8	46793.3	26662.9	28957.9	22745	69522.7	76872.4	78763	-0.67245	0.0131026	1.04883	down	0.85526	0.00105536	1.08295	up	1.52771	0.000338436	1.09669	up	--	--	--	--	--	--	--	--	--	--	--	--	--	--	--	--
meta_849	LysoPE 18:1*	C23H46NO7P	Lipids	LPE	259745	264704	253653	249168	250017	243985	170570	183002	184698	-0.0661342	0.0465503	0.961247	unchanged	-0.532315	0.000236796	1.10223	down	-0.466181	0.00132656	1.096	down	--	--	--	--	--	--	--	--	--	--	--	--	--	--	--	--
meta_850	LysoPE 18:1(2n isomer)*	C23H46NO7P	Lipids	LPE	130758	160196	156979	136032	151342	125406	107683	76851	99739.5	-0.116318	0.385766	0.500655	unchanged	-0.664714	0.0141986	1.00247	down	-0.548397	0.0244953	0.967217	unchanged	--	--	--	--	--	--	--	--	--	--	--	--	--	--	--	--
meta_851	Myricetin-3-O-glucoside	C21H20O13	Flavonoids	Flavonols	2.46866e+06	2.23686e+06	1.93909e+06	1.22708e+06	1.58178e+06	1.35079e+06	76613.1	73308.1	57718	-0.676669	0.0147458	1.04053	down	-5.00386	0.00501314	1.10135	down	-4.32719	0.00604205	1.09336	down	--	--	--	--	--	--	--	--	--	--	--	--	--	--	--	--
meta_852	3',5',5,7-Tetrahydroxy-4'-methoxyflavanone-3'-O-glucoside	C22H24O12	Flavonoids	Flavones	1.45565e+06	2.51702e+06	2.04389e+06	1.92927e+06	1.68231e+06	1.48637e+06	97193.6	81364.8	84654.7	-0.211469	0.432572	0.476535	unchanged	-4.48314	0.024656	1.05955	down	-4.27167	0.00620446	1.09318	down	--	--	--	--	--	--	--	--	--	--	--	--	--	--	--	--
meta_853	LysoPC 15:0(2n isomer)*	C23H48NO7P	Lipids	LPC	40798.3	37688.1	36243.5	83850.2	101678	89650.1	107774	106457	102443	1.25924	0.00663707	1.1171	up	1.46618	7.38919e-06	1.11039	up	0.206943	0.108513	0.867016	unchanged	--	--	--	--	--	--	--	--	--	--	--	--	--	--	--	--
meta_854	LysoPC 15:0*	C23H48NO7P	Lipids	LPC	46407.7	45989.8	40739.1	97241.8	101402	103252	98350.2	100771	94643.9	1.1832	2.49964e-05	1.13516	up	1.14378	3.05231e-05	1.10752	up	-0.0394181	0.34208	0.524862	unchanged	--	--	--	--	--	--	--	--	--	--	--	--	--	--	--	--
meta_855	LysoPE 18:0	C23H48NO7P	Lipids	LPE	24453	21579.4	22114.6	45340.8	50636.1	50757.6	17553.4	19660	19910	1.10665	0.00108415	1.12685	up	-0.254717	0.0348849	0.941593	unchanged	-1.36136	0.00107658	1.09775	down	--	--	--	--	--	--	--	--	--	--	--	--	--	--	--	--
meta_856	4,6-(S)-Hexahydroxydiphenoyl-D-glucose	C20H18O14	Phenolic acids	Phenolic acids	1.25487e+06	1.42632e+06	1.25693e+06	6.78955e+06	6.90985e+06	6.29013e+06	1.67909e+07	1.72699e+07	1.87464e+07	2.34511	0.000543848	1.1367	up	3.7462	0.00119062	1.10962	up	1.40109	0.0013057	1.09993	up	--	--	--	--	--	--	--	--	--	--	--	--	--	--	--	--
meta_857	4,6-(S)-Hexahydroxydiphenoyl-β-D-glucose	C20H18O14	Phenolic acids	Phenolic acids	2.31955e+06	2.29716e+06	2.23413e+06	1.15055e+07	1.06542e+07	1.06747e+07	2.45991e+07	2.11183e+07	2.8565e+07	2.26011	0.000962258	1.13741	up	3.42791	0.0090281	1.0927	up	1.1678	0.021878	1.05608	up	--	--	--	--	--	--	--	--	--	--	--	--	--	--	--	--
meta_858	5-O-p-Coumaroylshikimic acid O-glucoside	C22H26O12	Phenolic acids	Phenolic acids	313849	304396	334494	35944	40236.4	47372.6	11.5146	11.3634	11.2127	-2.95516	0.000274346	1.13713	down	-14.7583	0.000782102	1.1108	down	-11.8032	0.00648952	1.09271	down	--	--	--	--	--	--	--	--	--	--	--	--	--	--	--	--
meta_859	LysoPG 16:1	C22H43O9P	Lipids	Glycerol ester	4254.3	2898.06	2218.6	5986.14	6063.37	6132.34	25330.9	20405	19273.4	1.00817	0.0385045	1.05515	up	2.83618	0.00576837	1.08864	up	1.82801	0.0138605	1.07678	up	--	--	--	--	--	--	--	--	--	--	--	--	--	--	--	--
meta_860	3,11-Dioxo-19α-hydroxyurs-12-en-28-oic acid	C30H44O5	Terpenoids	Triterpene	1629.39	7036.48	4195.59	4783.14	3407.32	5051.19	11.5146	11.3634	11.2127	0.258385	0.944417	0.0439245	unchanged	-8.31116	0.111508	0.898399	unchanged	-8.56955	0.0131147	1.07846	down	--	--	--	--	--	--	--	--	--	--	--	--	--	--	--	--
meta_861	scopoletin-7-O-xylosyl(1→6)glucoside	C21H26O13	Lignans and Coumarins	Coumarins	9.43118	9.10609	9.32055	10.5188	10.6445	10.6296	45760.4	53284.5	51548.5	0.18698	0.0018352	1.12592	up	12.3809	0.0020477	1.108	up	12.194	0.00204781	1.10242	up	--	--	--	--	--	--	--	--	--	--	--	--	--	--	--	--
meta_862	Corosolic Acid Methyl Ester	C31H50O4	Terpenoids	Triterpene	41428	42377.7	37392	18389.2	17169.7	18774.3	33849.1	30872	28424.2	-1.15639	0.00238975	1.1282	down	-0.381369	0.0129723	1.00751	down	0.775019	0.00933467	1.07293	up	--	--	--	--	--	--	--	--	--	--	--	--	--	--	--	--
meta_863	Cistanoside F	C21H28O13	Phenolic acids	Phenolic acids	163977	191714	161442	552741	468419	639135	11.5146	11.3634	11.2127	1.67569	0.0136862	1.10215	up	-13.8735	0.00314916	1.10557	down	-15.5492	0.00783695	1.08979	down	--	--	--	--	--	--	--	--	--	--	--	--	--	--	--	--
meta_864	Di-O-galloyl Methyl gallate	C22H32O12	Flavonoids	Flavanols	143930	137542	148694	10.5188	10.6445	10.6296	53235.9	41200.1	45329.2	-13.7105	0.000507269	1.13865	down	-1.6293	3.74693e-05	1.10714	down	12.0812	0.00569797	1.09443	up	--	--	--	--	--	--	--	--	--	--	--	--	--	--	--	--
meta_865	2α,3α,23-trihydroxyolean-12-en-28-oic acid	C30H48O5	Terpenoids	Triterpene	17123.9	10914.2	13951.8	7858.73	11255.5	6671.73	11.5146	11.3634	11.2127	-0.714509	0.0794019	0.874355	unchanged	-10.2313	0.0160378	1.07769	down	-9.51678	0.0246605	1.05426	down	--	--	--	--	--	--	--	--	--	--	--	--	--	--	--	--
meta_866	Rutundic acid	C30H48O5	Terpenoids	Triterpene	13016.1	11998.8	12884.1	2725.66	3059.83	2849.8	3011.71	4452.58	4755.43	-2.13455	0.000436354	1.13714	down	-1.65992	0.000548793	1.10084	down	0.474627	0.152556	0.816622	unchanged	--	--	--	--	--	--	--	--	--	--	--	--	--	--	--	--
meta_867	2α,3α-Dihydroxyursolic acid	C30H48O5	Terpenoids	Triterpene	18020.9	18164.6	17857.1	2436.74	3618.91	2519.1	6711.1	5632.48	5979.11	-2.67989	0.000349781	1.13829	down	-1.56428	0.000313481	1.11084	down	1.11561	0.00313946	1.05865	up	--	--	--	--	--	--	--	--	--	--	--	--	--	--	--	--
meta_868	MadAsiatic acid	C30H48O5	Terpenoids	Triterpene	17990.5	16037.8	16815.3	8582.66	10190.6	8505.58	5070.91	10125	5685.59	-0.901757	0.000577218	1.11743	down	-1.35163	0.015844	1.05381	down	-0.449869	0.311742	0.592085	unchanged	--	--	--	--	--	--	--	--	--	--	--	--	--	--	--	--
meta_869	Tormentic acid	C30H48O5	Terpenoids	Triterpene	19091.9	16790.6	15432.8	3631.92	2633.34	3454.86	6517.53	6330.2	6087.13	-2.40871	0.00347939	1.12544	down	-1.43335	0.00893254	1.09111	down	0.975361	0.00439725	1.08196	up	--	--	--	--	--	--	--	--	--	HMDB0036651	Organic compounds	Lipids and lipid-like molecules	Prenol lipids	Triterpenoids	13653335	53155-25-2
meta_870	Kaempferol-3-O-(2''-acetyl)glucoside*	C23H22O12	Flavonoids	Flavonols	94981.5	78623	71843.8	22587.4	33685.3	18277	211101	178772	194104	-1.7566	0.00377099	1.09471	down	1.25707	0.000937497	1.08978	up	3.01367	0.0005902	1.09872	up	--	--	--	--	--	--	--	--	--	--	--	--	--	--	--	--
meta_871	2,3,4,5-Trihydroxybutyl 6-O-(E)-caffeoyl-β-D-glucopyranoside	C21H30O13	Phenolic acids	Phenolic acids	9.43118	9.10609	9.32055	10.5188	10.6445	10.6296	296629	246612	271422	0.18698	0.0018352	1.12592	up	14.8154	0.00281544	1.1063	up	14.6285	0.00281546	1.10073	up	--	--	--	--	--	--	--	--	--	--	--	--	--	--	--	--
meta_872	tricin-7-O-Glucoside	C23H24O12	Flavonoids	Flavones	113352	180806	206512	100932	78120.4	110908	9289.73	9413.48	2781	-0.758325	0.115028	0.87366	unchanged	-4.6957	0.0282992	1.05042	down	-3.93737	0.00888414	1.08056	down	--	--	--	--	--	--	--	--	--	--	--	--	--	--	--	--
meta_873	Jaceosidin-7-O-Glucoside	C23H24O12	Flavonoids	Flavones	141698	146881	166962	96867.8	91744.2	121933	11.5146	11.3634	11.2127	-0.560374	0.0173469	1.01922	down	-13.6913	0.00256462	1.10685	down	-13.131	0.00802298	1.08939	down	--	--	--	--	--	--	--	--	--	--	--	--	--	--	--	--
meta_874	Isolariciresinol-9'-O-xyloside	C25H32O10	Lignans and Coumarins	Lignans	1.73523e+06	2.05737e+06	3.20068e+06	1.08977e+06	2.3897e+06	851278	11.5146	11.3634	11.2127	-0.788582	0.245946	0.640708	unchanged	-17.5857	0.0345087	1.03945	down	-16.7971	0.0943914	0.922871	unchanged	--	--	--	--	--	--	--	--	--	--	--	--	--	--	--	--
meta_875	Laricitrin-3-O-glucoside	C22H22O13	Flavonoids	Flavonols	87305.5	81932.5	84638.8	54723.6	36950.8	62347.4	11.5146	11.3634	11.2127	-0.754578	0.0425788	1.03488	down	-12.851	0.000335853	1.11179	down	-12.0964	0.0208179	1.06223	down	--	--	--	--	--	--	--	--	--	--	--	--	--	--	--	--
meta_876	1-O-Caffeoyl-4-O-galloyl-β-D-glucose	C22H22O13	Phenolic acids	Phenolic acids	9.43118	9.10609	9.32055	1.66653e+06	1.87841e+06	2.02872e+06	11.5146	11.3634	11.2127	17.5892	0.00318228	1.13259	up	0.285958	9.25567e-05	1.10403	up	-17.3032	0.00318229	1.09993	down	--	--	--	--	--	--	--	--	--	--	--	--	--	--	--	--
meta_877	Monogalloyl-diglucose	C19H26O15	Phenolic acids	Phenolic acids	314740	338888	287725	10.5188	10.6445	10.6296	537233	388289	458201	-14.8379	0.00221059	1.13479	down	0.546333	0.0629033	0.946811	unchanged	15.3842	0.00858917	1.08816	up	--	--	--	--	--	--	--	--	--	--	--	--	--	--	--	--
meta_878	Secoisolariciresinol-9'-O-xyloside	C25H34O10	Lignans and Coumarins	Lignans	2.04751e+06	1.12642e+06	1.51469e+06	388238	210478	373737	11.5146	11.3634	11.2127	-2.27926	0.0383984	1.04298	down	-17.0158	0.0279645	1.05279	down	-14.7365	0.0295495	1.04426	down	--	--	--	--	--	--	--	--	--	--	--	--	--	--	--	--
meta_879	LysoPC 16:0(2n isomer)*	C24H50NO7P	Lipids	LPC	5.72923e+06	5.80473e+06	5.78091e+06	1.63112e+07	1.74831e+07	1.64511e+07	1.05299e+07	1.00873e+07	1.10464e+07	1.53631	0.00109118	1.13722	up	0.86984	0.00317657	1.1051	up	-0.666467	0.000281076	1.09482	down	--	--	--	--	--	--	--	--	--	--	--	--	--	--	--	--
meta_880	LysoPC 16:0*	C24H50NO7P	Lipids	LPC	6.36196e+06	6.62498e+06	6.28505e+06	1.79825e+07	1.88113e+07	1.80538e+07	1.03139e+07	1.17277e+07	1.07534e+07	1.50899	9.86427e-05	1.1385	up	0.765256	0.00599516	1.09281	up	-0.743733	0.000334657	1.09704	down	--	--	--	--	--	--	--	--	--	--	--	--	--	--	--	--
meta_881	3-O-Digalloyl quinic acid	C21H20O14	Phenolic acids	Phenolic acids	192847	230586	277949	85985.5	94372.2	108430	1.47029e+07	1.51424e+07	1.46625e+07	-1.27074	0.0243074	1.06881	down	6.0036	7.63679e-05	1.11229	up	7.27434	0.000105855	1.10669	up	--	--	--	--	--	--	--	--	--	--	--	--	--	--	--	--
meta_882	5-O-p-Coumaroylquinic acid O-glucoside	C22H28O13	Phenolic acids	Phenolic acids	56804	39884.7	34988.3	74597.1	65983.2	67763.8	11.5146	11.3634	11.2127	0.691011	0.0460154	0.995951	unchanged	-11.8733	0.0219387	1.06528	down	-12.5643	0.0014265	1.10378	down	--	--	--	--	--	--	--	--	--	--	--	--	--	--	--	--
meta_883	p-Coumaroylsinapoyltartaric acid	C24H22O12	Phenolic acids	Phenolic acids	9.43118	9.10609	9.32055	48372.6	53991.5	50128.1	11.5146	11.3634	11.2127	12.4005	0.00106477	1.13738	up	0.285958	9.25567e-05	1.10403	up	-12.1146	0.00106485	1.10458	down	--	--	--	--	--	--	--	--	--	--	--	--	--	--	--	--
meta_884	Sinapoyl-p-coumaroyltartaric acid	C24H22O12	Phenolic acids	Phenolic acids	20314.8	19341.3	16737.6	23564.5	21413.3	28687	12562.4	6119.59	8236.11	0.379401	0.098829	0.874349	unchanged	-1.12555	0.0182441	1.01723	down	-1.50495	0.00586545	1.03862	down	--	--	--	--	--	--	--	--	--	--	--	--	--	--	--	--
meta_885	Feruloylferuloyltartaric acid	C24H22O12	Phenolic acids	Phenolic acids	8523.28	8131.33	4061.07	23107.5	30111.1	34273.4	27534	27135.9	34781.8	2.13492	0.0107127	1.08571	up	2.17626	0.00325851	1.07929	up	0.0413349	0.88157	0.0879463	unchanged	--	--	--	--	--	--	--	--	--	--	--	--	--	--	--	--
meta_886	Kaempferol-3-O-(2''-O-acetyl)glucuronide	C23H20O13	Flavonoids	Flavonols	26361.2	40487.7	32967.8	27815.3	23208.7	30136.1	67924.7	36154.7	46051.8	-0.284974	0.26777	0.64212	unchanged	0.561473	0.208678	0.705103	unchanged	0.846448	0.128208	0.849464	unchanged	--	--	--	--	--	--	--	--	--	--	--	--	--	--	--	--
meta_887	1,6-Di-O-caffeoyl-β-D-glucose	C24H24O12	Phenolic acids	Phenolic acids	53580.7	65078.2	54051.9	10.5188	10.6445	10.6296	11.5146	11.3634	11.2127	-12.3888	0.00423205	1.13022	down	-12.2898	0.00423216	1.10319	down	0.0989781	0.00525284	1.07388	up	--	--	--	--	--	--	--	--	--	--	--	--	--	--	--	--
meta_888	Chrysoeriol-7-O-(6''-acetyl)glucoside	C24H24O12	Flavonoids	Flavones	9.43118	9.10609	9.32055	32891.2	52535.6	54768.5	11.5146	11.3634	11.2127	12.2445	0.0214199	1.09248	up	0.285958	9.25567e-05	1.10403	up	-11.9585	0.0214217	1.06098	down	--	--	--	--	--	--	--	--	--	--	--	--	--	--	--	--
meta_889	1-O-Caffeoyl-(6-O-glucosyl)-β-D-glucose	C21H28O14	Phenolic acids	Phenolic acids	104875	104083	98401.2	10.5188	10.6445	10.6296	11.5146	11.3634	11.2127	-13.2257	0.000395817	1.13891	down	-13.1267	0.000395823	1.11166	down	0.0989781	0.00525284	1.07388	up	--	--	--	--	--	--	--	--	--	--	--	--	--	--	--	--
meta_890	Maltotriose	C18H32O16	Others	Saccharides and Alcohols	18779.6	43232.7	31253.9	54930.5	25704.2	32690.8	21400.5	15234.6	18670.4	0.287724	0.586992	0.323607	unchanged	-0.686523	0.210035	0.729697	unchanged	-0.974248	0.154693	0.810687	unchanged	C01835	ABC transporters(ko02010)	--	--	--	--	--	--	--	HMDB0038852	Organic compounds	Organic oxygen compounds	Organooxygen compounds	Carbohydrates and carbohydrate conjugates	871	6118-87-2
meta_891	Raffinose	C18H32O16	Others	Saccharides and Alcohols	28833.2	21330.5	20727.9	56474.4	77644.9	42864.5	76361.1	77025.2	79410.9	1.29402	0.0649262	0.981272	unchanged	1.73176	0.00085687	1.10673	up	0.437745	0.206507	0.747461	unchanged	C00492	ABC transporters(ko02010);;Metabolic pathways(ko01100);;Galactose metabolism(ko00052)	--	--	--	--	--	--	--	HMDB0003213	Organic compounds	Organic oxygen compounds	Organooxygen compounds	Carbohydrates and carbohydrate conjugates	439242	512-69-6
meta_892	Planteose	C18H32O16	Others	Saccharides and Alcohols	31804	47777.6	41048.7	12121.2	26777	17153.8	43857.9	40690	31216.2	-1.16194	0.027338	0.982945	unchanged	-0.05436	0.800375	0.149314	unchanged	1.10758	0.0262184	0.959022	unchanged	--	--	--	--	--	--	--	--	--	--	--	--	--	--	--	--
meta_893	Manninotriose	C18H32O16	Others	Saccharides and Alcohols	32687.4	39411.2	22944.1	28556.3	29253.6	26689.8	37909.9	38681.2	37365.7	-0.135585	0.540113	0.388933	unchanged	0.29682	0.317722	0.611085	unchanged	0.432405	0.00156526	1.09052	up	C05404	Metabolic pathways(ko01100);;Galactose metabolism(ko00052)	--	--	--	--	--	--	--	HMDB0060468	Organic compounds	Organic oxygen compounds	Organooxygen compounds	Carbohydrates and carbohydrate conjugates	440660	_
meta_894	Quercetin-3-O-(6''-acetyl)glucoside*	C23H22O13	Flavonoids	Flavonols	8610.57	8103	15618.1	10.5188	10.6445	10.6296	68766.6	75238.6	48021.5	-9.91069	0.047165	1.03922	down	2.61098	0.016623	1.05912	up	12.5217	0.0160582	1.07221	up	--	--	--	--	--	--	--	--	--	--	--	--	--	--	--	--
meta_895	Quercetin-3-O-(6''-acetyl)galactoside*	C23H22O13	Flavonoids	Flavonols	12681.8	40835.8	27853.9	196714	465581	460652	196721	449639	185695	3.83804	0.0585054	1.01384	unchanged	3.38439	0.0997299	0.914828	unchanged	-0.453652	0.477198	0.403745	unchanged	--	--	--	--	--	--	--	--	--	--	--	--	--	--	--	--
meta_896	Eupatilin-7-O-glucoside	C24H26O12	Flavonoids	Flavones	16714.2	18443.9	16627.9	5652.46	4236.18	3898.7	296975	311586	329080	-1.92632	9.84653e-05	1.13084	down	4.17879	0.000946238	1.11034	up	6.10511	0.000875946	1.10492	up	--	--	--	--	--	--	--	--	--	--	--	--	--	--	--	--
meta_897	Isolariciresinol-9'-O-rhamnoside (Aviculin)	C26H34O10	Lignans and Coumarins	Lignans	472062	526787	425504	158238	170100	141787	11.5146	11.3634	11.2127	-1.59772	0.00535753	1.11955	down	-15.3341	0.00377918	1.10418	down	-13.7364	0.00273315	1.10091	down	--	--	--	--	--	--	--	--	--	--	--	--	--	--	--	--
meta_898	Chestnutlignansoide	C26H34O10	Lignans and Coumarins	Lignans	10258	10455.8	8727.76	56231.3	49559.8	60093.9	13281.5	7717.93	10748.9	2.49434	0.00363846	1.12919	up	0.0783829	0.68768	0.245604	unchanged	-2.41596	0.000982337	1.09383	down	--	--	--	--	--	--	--	--	--	--	--	--	--	--	--	--
meta_899	ATP	C10H16N5O13P3	Nucleotides and derivatives	Nucleotides and derivatives	21271.5	32102	27773.2	32988.2	27867.4	30931	11080.8	17152.5	25084.1	0.194769	0.386831	0.517343	unchanged	-0.66401	0.14938	0.745913	unchanged	-0.858779	0.07309	0.918087	unchanged	C00002	Photosynthesis(ko00195);;Oxidative phosphorylation(ko00190);;Zeatin biosynthesis(ko00908);;Purine metabolism(ko00230);;Biosynthesis of various secondary metabolites - part 2(ko00998);;Biosynthesis of secondary metabolites(ko01110);;Metabolic pathways(ko01100)	--	--	--	--	--	--	--	HMDB0000538	Organic compounds	Nucleosides, nucleotides, and analogues	Purine nucleotides	Purine ribonucleotides	5957	56-65-5
meta_900	LysoPC 17:1	C25H50NO7P	Lipids	LPC	33063.6	35728.2	19577.3	43033.7	47946.6	39241	96130.4	86911.4	99606.2	0.602588	0.0896253	0.888894	unchanged	1.72309	0.000708511	1.09223	up	1.12051	0.000755665	1.0896	up	--	--	--	--	--	--	--	--	--	--	--	--	--	--	--	--
meta_901	1-O-Galloyl-2-O-Feruloyl-β-D-glucose	C23H24O13	Phenolic acids	Phenolic acids	609108	745394	551062	414056	375244	313869	311688	407986	371876	-0.786366	0.0261689	1.02648	down	-0.801158	0.0257716	1.00599	down	-0.0147921	0.928399	0.0528644	unchanged	--	--	--	--	--	--	--	--	--	--	--	--	--	--	--	--
meta_902	5,6,3′,4′-Tetrahydroxy-3,7-dimethoxyflavone-6-O-glucoside	C23H24O13	Flavonoids	Flavones	31941.3	28787.4	15589.1	49695.6	50211.5	46880.1	1947.89	2019.54	3829.76	1.00957	0.0378482	1.04501	up	-3.298	0.0430392	1.01765	down	-4.30757	1.92049e-05	1.10544	down	--	--	--	--	--	--	--	--	--	--	--	--	--	--	--	--
meta_903	8R-Dihydrodehydrodiconferyl alcohol 4-O-β-D-glucopyranoside	C25H32O11	Lignans and Coumarins	Lignans	2.9026e+07	2.9354e+07	2.97667e+07	3.20929e+07	3.24446e+07	3.17117e+07	6.73221e+06	6.53613e+06	6.70046e+06	0.126881	0.000856195	1.11248	up	-2.1422	2.74099e-05	1.11233	down	-2.26908	1.99255e-05	1.10677	down	--	--	--	--	--	--	--	--	--	--	--	--	--	--	--	--
meta_904	LysoPC 17:0	C25H52NO7P	Lipids	LPC	37241.7	35568.4	34384.5	102544	109686	99186.1	48320.4	50282	49596.3	1.53812	0.00112625	1.13479	up	0.467878	0.000341998	1.10061	up	-1.07024	0.00246888	1.09959	down	--	--	--	--	--	--	--	--	--	--	--	--	--	--	--	--
meta_905	p-Coumaroylquinic acid-4'-O-glucuronide	C22H26O14	Phenolic acids	Phenolic acids	311512	317165	329523	69497.9	70969.6	76546.2	2.51249e+07	2.93455e+07	2.67909e+07	-2.14339	7.92061e-05	1.13858	down	6.40356	0.00209543	1.10789	up	8.54695	0.00205768	1.10239	up	--	--	--	--	--	--	--	--	--	--	--	--	--	--	--	--
meta_906	2-α-Linolenoyl-glycerol-1-O-glucoside*	C27H46O9	Lipids	Glycerol ester	4037.59	6594.43	4938.85	5165.91	5154.56	6454.54	7081.49	4291.22	5310.84	0.128755	0.672125	0.257825	unchanged	0.0984859	0.754507	0.183836	unchanged	-0.0302696	0.975679	0.0183095	unchanged	--	--	--	--	--	--	--	--	--	--	--	--	--	--	--	--
meta_907	1-α-Linolenoyl-glycerol-3-O-glucoside*	C27H46O9	Lipids	Glycerol ester	8728.77	9860.07	9618.91	8852.52	8858.39	6422.65	9278.86	7873.35	7320.77	-0.238983	0.230684	0.695852	unchanged	-0.210109	0.156208	0.753116	unchanged	0.0288733	0.915782	0.0626196	unchanged	--	--	--	--	--	--	--	--	--	--	--	--	--	--	--	--
meta_908	LysoPC 18:3(2n isomer)*	C26H48NO7P	Lipids	LPC	2.34658e+06	2.378e+06	2.41009e+06	3.77485e+06	3.6732e+06	3.99449e+06	2.13455e+06	1.93343e+06	1.96596e+06	0.68069	0.00331721	1.12963	up	-0.243023	0.0206781	1.04871	down	-0.923713	0.00023571	1.09827	down	--	--	--	--	--	--	--	--	--	--	--	--	--	--	--	--
meta_909	LysoPC 18:3*	C26H48NO7P	Lipids	LPC	2.41889e+06	2.0857e+06	2.94011e+06	4.51187e+06	3.59029e+06	4.26802e+06	1.97527e+06	1.89277e+06	1.97144e+06	0.740216	0.0117642	1.03855	up	-0.336316	0.162847	0.812716	unchanged	-1.07653	0.0149726	1.07274	down	--	--	--	--	--	--	--	--	--	--	--	--	--	--	--	--
meta_910	Sinapoylcaffeoyltartaric acid	C24H22O13	Phenolic acids	Phenolic acids	11622.4	9371.18	12694.6	58984.9	61645	58842	10412.2	6868.32	7659.52	2.42458	3.6101e-06	1.13808	up	-0.445265	0.115878	0.787909	unchanged	-2.86985	4.33158e-06	1.10528	down	--	--	--	--	--	--	--	--	--	--	--	--	--	--	--	--
meta_911	Phellamurin	C26H30O11	Flavonoids	Flavanonols	183457	186523	235872	90402.3	106073	103360	233388	260450	227718	-1.00855	0.0201122	1.07706	down	0.259394	0.13872	0.777081	unchanged	1.26794	0.00134775	1.09315	up	--	--	--	--	--	--	--	--	--	HMDB0031876	Organic compounds	Lipids and lipid-like molecules	Fatty Acyls	Fatty acyl glycosides	14239303	117861-55-9
meta_912	LysoPC 18:2*	C26H50NO7P	Lipids	LPC	1.11152e+07	1.02413e+07	1.0158e+07	2.76493e+07	2.02258e+07	1.76782e+07	7.68652e+06	1.32283e+07	7.68718e+06	1.03195	0.0615633	1.00712	unchanged	-0.188333	0.653381	0.279216	unchanged	-1.22029	0.0333316	0.961339	unchanged	--	--	--	--	--	--	--	--	--	--	--	--	--	--	--	--
meta_913	LysoPC 18:2(2n isomer)*	C26H50NO7P	Lipids	LPC	1.01039e+07	1.1158e+07	1.05405e+07	1.83694e+07	2.01667e+07	1.8192e+07	7.5399e+06	7.04016e+06	6.62982e+06	0.834547	0.00153631	1.12392	up	-0.5852	0.00103665	1.08459	down	-1.41975	0.000798123	1.09963	down	--	--	--	--	--	--	--	--	--	--	--	--	--	--	--	--
meta_914	Naringenin-7-O-(6''-malonyl)glucoside	C24H24O13	Flavonoids	Flavanones	11498.7	13780.5	13649.4	37715.8	41014.6	31390.4	25460.1	32835.3	33867.4	1.49623	0.0100206	1.10681	up	1.23681	0.0159336	1.06272	up	-0.259417	0.197162	0.677121	unchanged	--	--	--	--	--	--	--	--	--	--	--	--	--	--	--	--
meta_915	Matairesinol-4'-O-glucoside (Matairesinoside)	C26H32O11	Lignans and Coumarins	Lignans	182190	182112	179296	625987	735160	674591	262559	273379	252647	1.90186	0.00397976	1.13072	up	0.53602	0.00449239	1.10048	up	-1.36584	0.00451392	1.09393	down	--	--	--	--	--	--	--	--	--	--	--	--	--	--	--	--
meta_916	Dehydrodiconiferyl alcohol-gamma'-O-glucoside	C26H32O11	Phenolic acids	Phenolic acids	65173.7	74946.2	86639.7	82846.2	80740.1	108818	208850	258266	202477	0.260797	0.245761	0.650122	unchanged	1.56323	0.00802465	1.0785	up	1.30243	0.00696375	1.06047	up	--	--	--	--	--	--	--	--	--	--	--	--	--	--	--	--
meta_917	Pinoresinol-4-O-glucoside	C26H32O11	Lignans and Coumarins	Lignans	672810	620752	946077	486601	383606	400370	417827	394286	513268	-0.800825	0.0738917	0.953382	unchanged	-0.741438	0.0806941	0.909749	unchanged	0.0593876	0.725262	0.205339	unchanged	--	--	--	--	--	--	--	--	--	--	--	--	--	--	--	--
meta_918	2α,3β,19α,23,24-Pentahydroxyolean-12-en-28-oic acid	C30H48O7	Terpenoids	Triterpene	1206.35	1245.31	1300.22	10.5188	10.6445	10.6296	11.5146	11.3634	11.2127	-6.86942	0.000481705	1.13871	down	-6.77044	0.000482255	1.11147	down	0.0989781	0.00525284	1.07388	up	--	--	--	--	--	--	--	--	--	--	--	--	--	--	--	--
meta_919	1β,2α,3α,19α,23-Pentahydroxyurs-12-en-28-oic acid	C30H48O7	Terpenoids	Triterpene	9.43118	9.10609	9.32055	8805.19	7606.48	7257.43	11.5146	11.3634	11.2127	9.70945	0.00351888	1.13183	up	0.285958	9.25567e-05	1.10403	up	-9.42349	0.00352072	1.09918	down	--	--	--	--	--	--	--	--	--	--	--	--	--	--	--	--
meta_920	LysoPC 18:1*	C26H52NO7P	Lipids	LPC	391415	323904	226096	234348	298603	301999	297205	232698	238282	-0.146591	0.552649	0.363157	unchanged	-0.266203	0.35723	0.538217	unchanged	-0.119611	0.501784	0.383084	unchanged	--	--	--	--	--	--	--	--	--	--	--	--	--	--	--	--
meta_921	LysoPC 18:1(2n isomer)*	C26H52NO7P	Lipids	LPC	1.19043e+06	1.08818e+06	1.12147e+06	2.27569e+06	2.11034e+06	2.17246e+06	5.84226e+06	5.48185e+06	5.71512e+06	0.948109	0.000170401	1.13322	up	2.32573	0.000219034	1.11125	up	1.37762	0.000133104	1.1045	up	--	--	--	--	--	--	--	--	--	--	--	--	--	--	--	--
meta_922	Rosmarinic acid-3'-O-glucoside	C24H26O13	Phenolic acids	Phenolic acids	43904.3	40580.8	47412.6	812708	638448	829192	11.5146	11.3634	11.2127	4.10479	0.00713477	1.12359	up	-11.9039	0.00200761	1.10808	down	-16.0087	0.00638293	1.09294	down	--	--	--	--	--	--	--	--	--	--	--	--	--	--	--	--
meta_923	5'-Methoxyisolariciresinol-9'-O-xyloside	C26H34O11	Lignans and Coumarins	Lignans	593735	683989	761737	1.19225e+06	2.04269e+06	1.89278e+06	11.5146	11.3634	11.2127	1.29912	0.0547969	1.01214	unchanged	-15.85	0.00506023	1.10136	down	-17.1491	0.0227149	1.05829	down	--	--	--	--	--	--	--	--	--	--	--	--	--	--	--	--
meta_924	Dihydrodehydrodiconiferyl alcohol-4-O-glucoside	C26H34O11	Lignans and Coumarins	Lignans	35943.3	41075.5	33058.9	655101	494652	634883	307594	449109	336356	4.01379	0.0079659	1.12159	up	3.29827	0.016701	1.07569	up	-0.715514	0.0265378	0.959132	unchanged	--	--	--	--	--	--	--	--	--	--	--	--	--	--	--	--
meta_925	lariciresinol-4'-O-glucoside	C26H34O11	Lignans and Coumarins	Lignans	49181.5	45976.6	45380.7	599421	926726	1.02247e+06	59192.8	55559.7	85615.2	4.1448	0.0245184	1.08585	up	0.48541	0.168004	0.803709	unchanged	-3.65939	0.0252126	1.05176	down	--	--	--	--	--	--	--	--	--	--	--	--	--	--	--	--
meta_926	LysoPC 18:0	C26H54NO7P	Lipids	LPC	47927.2	49771.9	49149.3	146551	133956	165763	80404	78133.8	80802.5	1.59824	0.008305	1.12066	up	0.704756	2.45231e-05	1.11024	up	-0.893482	0.0168759	1.06888	down	--	--	--	--	--	--	--	--	--	--	--	--	--	--	--	--
meta_927	Secoisolariciresinol 4-O-glucoside	C26H36O11	Lignans and Coumarins	Lignans	95062.1	135408	135521	425708	419253	464809	343609	315677	356277	1.85719	8.98424e-05	1.13106	up	1.48982	0.000297361	1.09743	up	-0.36737	0.00672188	1.0349	down	--	--	--	--	--	--	--	--	--	--	--	--	--	--	--	--
meta_928	7R,8S-erythro-3',4,9,9'-tetrahydroxy-3-methoxy-8-O-4'-neolignan-7-O-glucopyr-anoside,	C25H34O12	Lignans and Coumarins	Lignans	1.08165e+06	1.27323e+06	1.08098e+06	2.92914e+06	3.46102e+06	3.24368e+06	1.43894e+06	1.51841e+06	1.41741e+06	1.48841	0.00197958	1.12518	up	0.352253	0.0236143	1.01321	up	-1.13616	0.00604645	1.0895	down	--	--	--	--	--	--	--	--	--	--	--	--	--	--	--	--
meta_929	3,5-O-Dicaffeoylquinic acid Methyl Ester	C26H26O12	Phenolic acids	Phenolic acids	9.43118	9.10609	9.32055	10.5188	10.6445	10.6296	385752	366332	313594	0.18698	0.0018352	1.12592	up	15.2015	0.00366289	1.10443	up	15.0146	0.00366292	1.09887	up	--	--	--	--	--	--	--	--	--	--	--	--	--	--	--	--
meta_930	Feruloylsinapoyltartaric acid	C25H24O13	Phenolic acids	Phenolic acids	8127.06	12250.7	8401.02	4524.85	11332.9	10231.7	19899.8	20512.3	16167.5	-0.224268	0.740676	0.201574	unchanged	0.993342	0.00820718	1.02923	up	1.21761	0.0211498	0.992541	unchanged	--	--	--	--	--	--	--	--	--	--	--	--	--	--	--	--
meta_931	Fraxetin-7,8-di-O-glucoside	C22H28O15	Lignans and Coumarins	Coumarins	35611.1	54353.2	45880.9	216886	203997	210466	11.5146	11.3634	11.2127	2.23742	4.03555e-05	1.13621	up	-11.9279	0.0140264	1.08197	down	-14.1654	0.000312494	1.10624	down	--	--	--	--	--	--	--	--	--	--	--	--	--	--	--	--
meta_932	LysoPC 19:2(2n isomer)	C27H52NO7P	Lipids	LPC	22787.8	21778.7	24424	11074.6	8961.41	7581.04	77634.1	58565.9	66343.1	-1.33666	0.000596885	1.1208	down	1.54574	0.0137776	1.07905	up	2.88239	0.00733014	1.08687	up	--	--	--	--	--	--	--	--	--	--	--	--	--	--	--	--
meta_933	Kaempferol-3-O-(6''-malonyl)galactoside*	C24H22O14	Flavonoids	Flavonols	102582	105327	99240	210412	255233	236214	464039	335765	447113	1.18816	0.00865795	1.11784	up	2.00723	0.0159551	1.07749	up	0.819072	0.0355359	1.00357	up	--	--	--	--	--	--	--	--	--	--	--	--	--	--	--	--
meta_934	Kaempferol-3-O-(6''-malonyl)glucoside*	C24H22O14	Flavonoids	Flavonols	83768.8	79011.5	73934.7	221491	212690	259362	341459	359906	351219	1.54734	0.00695918	1.11942	up	2.15425	2.0765e-05	1.11144	up	0.606911	0.00761647	1.07253	up	--	--	--	--	--	--	--	--	--	--	--	--	--	--	--	--
meta_935	Uridine-5'-Diphosphate-D-Xylose	C14H22N2O16P2	Nucleotides and derivatives	Nucleotides and derivatives	919121	779117	902881	415423	545379	487155	489717	476848	463097	-0.850136	0.00294706	1.09115	down	-0.859947	0.0107875	1.08427	down	-0.00981074	0.887278	0.0877198	unchanged	--	--	--	--	--	--	--	--	--	--	--	--	--	--	--	--
meta_936	Eriodictyol-7-O-(6''-malonyl)glucoside	C24H24O14	Flavonoids	Flavanones	16789.6	25296.7	17145.7	33675.4	38604.2	26257.5	11.5146	11.3634	11.2127	0.742941	0.0480772	0.936944	unchanged	-10.7252	0.0192527	1.0709	down	-11.4681	0.0117331	1.0814	down	--	--	--	--	--	--	--	--	--	--	--	--	--	--	--	--
meta_937	5,4′-Dihydroxy-3,6,7,3′-tetramethoxyflavone-4′-O-glucoside	C25H28O13	Flavonoids	Flavones	15135	20687	30811.7	48410	39990.4	56783.4	47632.1	41009.4	64968.9	1.17011	0.0173125	1.01543	up	1.23918	0.0344972	0.96002	unchanged	0.0690711	0.763305	0.177738	unchanged	--	--	--	--	--	--	--	--	--	--	--	--	--	--	--	--
meta_938	Nortrachelogenin-4-O-glucoside	C26H32O12	Lignans and Coumarins	Lignans	14530.3	17155.9	16060.3	187901	211992	152594	46091.7	37461.5	36380.2	3.52273	0.0102354	1.11654	up	1.32393	0.012078	1.07592	up	-2.1988	0.0120058	1.07562	down	--	--	--	--	--	--	--	--	--	--	--	--	--	--	--	--
meta_939	1-Hydroxypinoresinol-1-O-Glucoside	C26H32O12	Lignans and Coumarins	Lignans	15893.6	19503.2	15263.9	70127.8	33368.3	56860.1	14453.4	28002.1	14803.3	1.60453	0.0744857	0.980695	unchanged	0.113522	0.676652	0.255996	unchanged	-1.49101	0.0691831	0.916558	unchanged	--	--	--	--	--	--	--	--	--	--	--	--	--	--	--	--
meta_940	LysoPC 20:2	C28H54NO7P	Lipids	LPC	8187.32	7916.33	7263.61	16196.6	12600.8	15558.2	10849.1	9465.62	9185.32	0.91792	0.0192441	1.0836	up	0.334206	0.0382148	0.966465	unchanged	-0.583714	0.0302732	0.992748	unchanged	--	--	--	--	--	--	--	--	--	--	--	--	--	--	--	--
meta_941	Quercetin-7-O-(6''-malonyl)glucoside*	C24H22O15	Flavonoids	Flavonols	186727	241888	213917	1.00624e+06	1.44943e+06	1.13771e+06	1.95889e+06	1.59101e+06	2.01343e+06	2.47469	0.0162702	1.10063	up	3.11437	0.00590314	1.09807	up	0.639678	0.0245294	0.962205	unchanged	--	--	--	--	--	--	--	--	--	--	--	--	--	--	--	--
meta_942	Quercetin-3-O-(6''-malonyl)galactoside*	C24H22O15	Flavonoids	Flavonols	296936	307118	264144	2.42108e+06	1.77362e+06	2.03569e+06	2.4095e+06	2.04416e+06	2.26148e+06	2.83446	0.0106075	1.11527	up	2.95101	0.00261833	1.10591	up	0.116547	0.506072	0.387949	unchanged	--	--	--	--	--	--	--	--	--	--	--	--	--	--	--	--
meta_943	Hesperetin-7-O-(6''-malonyl)glucoside	C25H26O14	Flavonoids	Flavanones	58730.1	67639	41931.1	109402	77160	109505	64695.5	72679.3	64667.4	0.824122	0.0371236	0.969963	unchanged	0.289425	0.271199	0.640058	unchanged	-0.534697	0.0928038	0.903575	unchanged	--	--	--	--	--	--	--	--	--	--	--	--	--	--	--	--
meta_944	5'-Methoxymatairesinoside	C27H34O12	Lignans and Coumarins	Lignans	190541	257207	224076	651735	672629	780332	11.5146	11.3634	11.2127	1.65372	0.00202134	1.12073	up	-14.2447	0.00730497	1.09646	down	-15.8984	0.00320978	1.09987	down	--	--	--	--	--	--	--	--	--	--	--	--	--	--	--	--
meta_945	Eucommin A	C27H34O12	Lignans and Coumarins	Lignans	176919	218597	168484	682449	594817	628576	14931.9	6310.25	7253.62	1.76376	0.000379736	1.12978	up	-4.40627	0.00616266	1.09566	down	-6.17003	0.00149377	1.10323	down	--	--	--	--	--	--	--	--	--	--	--	--	--	--	--	--
meta_946	5'-Methoxyisolariciresinol-9'-O-glucoside	C27H36O12	Lignans and Coumarins	Lignans	9.43118	9.10609	9.32055	75365	76016.3	72002.6	28604.9	24663.7	23189.1	12.9524	0.000278902	1.13917	up	11.4004	0.00400196	1.10369	up	-1.55205	3.00986e-05	1.10311	down	--	--	--	--	--	--	--	--	--	--	--	--	--	--	--	--
meta_947	Phloretin-4'-O-(6''-Salicyloyl)glucoside	C28H28O12	Flavonoids	Chalcones	5386.36	4019.93	3664.74	10.5188	10.6445	10.6296	8206.47	6732.46	8780.92	-8.65085	0.0142671	1.10797	down	0.870692	0.0121783	1.01324	up	9.52154	0.00591622	1.09395	up	--	--	--	--	--	--	--	--	--	--	--	--	--	--	--	--
meta_948	LysoPI 16:0	C25H49O11P	Lipids	Glycerol ester	912.561	1021.91	1334.6	1205.69	1554.81	734.565	1119.48	520.787	595.121	0.0486344	0.797517	0.157979	unchanged	-0.614271	0.213404	0.67274	unchanged	-0.662905	0.241896	0.630043	unchanged	--	--	--	--	--	--	--	--	--	--	--	--	--	--	--	--
meta_949	N1,N8-Bis(sinapoyl)spermidine	C29H39N3O8	Alkaloids	Phenolamine	337500	326888	329782	1.22708e+06	1.02876e+06	1.20493e+06	11.5146	11.3634	11.2127	1.79522	0.0056747	1.12673	up	-14.8207	9.13338e-05	1.11234	down	-16.616	0.002945	1.10044	down	--	--	--	--	--	--	--	--	--	--	--	--	--	--	--	--
meta_950	Epicatechin-epiafzelechin	C30H26O11	Flavonoids	Flavanols	9.43118	9.10609	9.32055	277311	231460	260662	81148.6	67867.5	66523.7	14.7331	0.00271893	1.13363	up	12.8954	0.00419432	1.10326	up	-1.83769	0.00241485	1.09409	down	--	--	--	--	--	--	--	--	--	--	--	--	--	--	--	--
meta_951	Gambiriin B3	C30H26O11	Tannins	Tannin	17826	20468.5	24037.7	10.5188	10.6445	10.6296	777160	535572	672663	-10.9136	0.00742767	1.12305	down	4.98743	0.0116585	1.08694	up	15.901	0.0109889	1.083	up	--	--	--	--	--	--	--	--	--	--	--	--	--	--	--	--
meta_952	Pinoresinol-4-O-(6''-acetyl)glucoside	C28H34O12	Lignans and Coumarins	Lignans	18031.4	13596.4	13288	54799.6	50017.6	91896.5	11.5146	11.3634	11.2127	2.09092	0.0603	1.0085	unchanged	-10.3384	0.0103284	1.08992	down	-12.4293	0.0384199	1.02644	down	--	--	--	--	--	--	--	--	--	--	--	--	--	--	--	--
meta_953	Isorhamnetin-3-O-(6''-malonylglucoside)	C25H24O15	Flavonoids	Flavonols	3327.64	4410.59	1309.54	4353.86	10258.3	17914.4	37773	28322.8	40866.6	1.79318	0.179142	0.794078	unchanged	3.71717	0.00986833	1.08236	up	1.92399	0.0103994	1.01361	up	--	--	--	--	--	--	--	--	--	--	--	--	--	--	--	--
meta_954	Tamarixetin-3-O-(6''-malonyl)glucoside	C25H24O15	Flavonoids	Flavonols	9.43118	9.10609	9.32055	13536.6	29991.6	22839.5	50111.6	36712.8	43121.6	11.1273	0.0434072	1.04679	up	12.1596	0.00788798	1.09519	up	1.0323	0.0277365	0.95788	unchanged	--	--	--	--	--	--	--	--	--	--	--	--	--	--	--	--
meta_955	3'-O-Methyltricetin-7-O-(6''-malonyl)glucoside	C25H24O15	Flavonoids	Flavones	4591.94	2490.82	3756.18	7071.92	6543.8	17208.2	44222.5	21767.3	29432.1	1.40409	0.191777	0.782994	unchanged	3.12171	0.0494235	1.00707	up	1.71762	0.0622099	0.910329	unchanged	--	--	--	--	--	--	--	--	--	--	--	--	--	--	--	--
meta_956	Theaflavin	C29H24O12	Tannins	Proanthocyanidins	9.43118	9.10609	9.32055	22626	20139.5	27843.7	11.5146	11.3634	11.2127	11.2781	0.00918215	1.11915	up	0.285958	9.25567e-05	1.10403	up	-10.9922	0.00918375	1.08688	down	--	--	--	--	--	--	--	--	--	HMDB0005788	Organic compounds	Phenylpropanoids and polyketides	Flavonoids	Flavans	114777	4670-05-7
meta_957	Hispidulin-8-C-(2''-O-xylosyl)xyloside	C26H28O14	Flavonoids	Flavonoid carbonoside	9.43118	9.10609	9.32055	4830.48	2919.56	1977.11	11.5146	11.3634	11.2127	8.33487	0.061271	1.01158	unchanged	0.285958	9.25567e-05	1.10403	up	-8.04891	0.0613427	0.982257	unchanged	--	--	--	--	--	--	--	--	--	--	--	--	--	--	--	--
meta_958	Apigenin-6-C-(2''-xylosyl)glucoside	C26H28O14	Flavonoids	Flavonoid carbonoside	9.43118	9.10609	9.32055	10.5188	10.6445	10.6296	11.5146	11.3634	11.2127	0.18698	0.0018352	1.12592	up	0.285958	9.25567e-05	1.10403	up	0.0989781	0.00525284	1.07388	up	--	--	--	--	--	--	--	--	--	--	--	--	--	--	--	--
meta_959	Uridine 5'-diphospho-D-glucose	C15H24N2O17P2	Nucleotides and derivatives	Nucleotides and derivatives	4.27861e+06	4.20175e+06	4.39319e+06	2.62959e+06	2.5502e+06	2.75862e+06	3.97497e+06	4.15586e+06	3.89118e+06	-0.698003	3.93029e-05	1.13413	down	-0.0990336	0.0471695	0.921859	unchanged	0.59897	0.000231829	1.09542	up	--	--	--	--	--	--	--	--	--	--	--	--	--	--	--	--
meta_960	Quercetin-3-O-xylosyl(1→2)arabinoside	C25H26O15	Flavonoids	Flavonols	9.43118	9.10609	9.32055	10.5188	10.6445	10.6296	11.5146	11.3634	11.2127	0.18698	0.0018352	1.12592	up	0.285958	9.25567e-05	1.10403	up	0.0989781	0.00525284	1.07388	up	--	--	--	--	--	--	--	--	--	--	--	--	--	--	--	--
meta_961	Phloretin-4'-O-(6''-cinnamoyl)glucoside	C30H30O11	Flavonoids	Chalcones	108322	111175	109610	822432	821322	908702	27189.8	23406.2	26172.9	2.9537	0.0015102	1.13634	up	-2.10276	1.2932e-06	1.11192	down	-5.05647	0.00120967	1.10422	down	--	--	--	--	--	--	--	--	--	--	--	--	--	--	--	--
meta_962	Phloretin-2'-O-(6''-O-xylosyl)glucoside	C26H32O14	Flavonoids	Chalcones	9.29548e+06	7.86655e+06	7.93292e+06	43150.5	40229.3	36376.9	11.5146	11.3634	11.2127	-7.71034	0.00311341	1.13274	down	-19.4743	0.00308434	1.10571	down	-11.764	0.0024072	1.10162	down	--	--	--	--	--	--	--	--	--	--	--	--	--	--	--	--
meta_963	2α,3α-Epoxy-5,7,3',4'-tetrahydroxyflavan-(4β-8-catechin)	C30H24O12	Tannins	Proanthocyanidins	58349.7	84029	69199.9	22697.3	10132.1	8166.85	192435	232332	239130	-2.49903	0.00537612	1.08966	down	1.65925	0.0027823	1.08725	up	4.15828	0.00256021	1.09517	up	--	--	--	--	--	--	--	--	--	--	--	--	--	--	--	--
meta_964	2α,3α-Epoxy-5,7,3',4'-tetrahydroxyflavan-(4β-8-epicatechin)	C30H24O12	Tannins	Proanthocyanidins	71408.7	55759.6	44537.7	28430	33054.9	21762.4	221170	184807	268033	-1.03874	0.0472609	0.988812	unchanged	1.98301	0.0133765	1.06491	up	3.02175	0.0133832	1.07466	up	--	--	--	--	--	--	--	--	--	--	--	--	--	--	--	--
meta_965	Tetrahydroxyflavan-(4α-8-epicatechin)	C30H24O12	Flavonoids	Flavanols	9.43118	9.10609	9.32055	56401.9	65409.6	58910.5	11.5146	11.3634	11.2127	12.6443	0.00197982	1.13531	up	0.285958	9.25567e-05	1.10403	up	-12.3583	0.00197996	1.10256	down	--	--	--	--	--	--	--	--	--	--	--	--	--	--	--	--
meta_966	Procyanidin A2	C30H24O12	Tannins	Proanthocyanidins	45452	45394.9	41682.5	10.5188	10.6445	10.6296	185219	146412	173049	-12.0115	0.00079634	1.138	down	1.9233	0.00785386	1.09381	up	13.9348	0.0046086	1.0968	up	--	--	--	--	--	--	--	--	--	HMDB0037655	Organic compounds	Phenylpropanoids and polyketides	Flavonoids	Biflavonoids and polyflavonoids	124025	41743-41-3
meta_967	Apigenin-6-C-(2''-glucuronyl)xyloside	C26H26O15	Flavonoids	Flavonoid carbonoside	54715.5	51427.1	61896.7	514078	626361	436853	160271	155591	249632	3.21919	0.0132282	1.10968	up	1.71984	0.0481175	1.00911	up	-1.49935	0.0114135	1.03702	down	--	--	--	--	--	--	--	--	--	--	--	--	--	--	--	--
meta_968	Procyanidin B4*	C30H26O12	Tannins	Proanthocyanidins	474504	479173	461036	1.05956e+07	1.08278e+07	8.95356e+06	2.07212e+06	2.12989e+06	1.79329e+06	4.41949	0.00371	1.13139	up	2.07948	0.00451105	1.10234	up	-2.34001	0.0042331	1.0951	down	--	--	--	--	--	--	--	--	--	--	--	--	--	--	--	--
meta_969	Procyanidin B1*	C30H26O12	Tannins	Proanthocyanidins	3.76493e+06	3.35731e+06	3.17385e+06	1.22264e+06	1.15653e+06	1.21933e+06	4.94911e+07	4.50523e+07	4.36336e+07	-1.51342	0.00549106	1.1259	down	3.74794	0.00156278	1.10871	up	5.26137	0.00154098	1.10353	up	--	--	--	--	--	--	--	--	--	--	--	--	--	--	--	--
meta_970	Kaempferol-3-O-(4''-p-coumaroyl)rhamnoside	C30H26O12	Flavonoids	Flavonols	9.43118	9.10609	9.32055	10.5188	10.6445	10.6296	13596.2	22723.1	16845.2	0.18698	0.0018352	1.12592	up	10.8496	0.0219914	1.06515	up	10.6626	0.0219946	1.05978	up	--	--	--	--	--	--	--	--	--	--	--	--	--	--	--	--
meta_971	Procyanidin B2*	C30H26O12	Tannins	Proanthocyanidins	1.59565e+06	1.42672e+06	1.84847e+06	2.51166e+07	2.5049e+07	2.30166e+07	4.85648e+06	5.19499e+06	5.49572e+06	3.91622	0.000661125	1.13766	up	1.68072	0.000219712	1.10402	up	-2.23551	0.000654634	1.10389	down	--	--	--	--	--	--	--	--	--	--	--	--	--	--	--	--
meta_972	Apigenin-7-O-(6''-p-Coumaryl)glucoside	C30H26O12	Flavonoids	Flavones	93688.3	110760	97606.8	72581	60672.8	63478.9	11.5146	11.3634	11.2127	-0.619101	0.00703499	1.07299	down	-13.0985	0.00261981	1.10673	down	-12.4794	0.00299156	1.10034	down	--	--	--	--	--	--	--	--	--	--	--	--	--	--	--	--
meta_973	Procyanidin B3*	C30H26O12	Tannins	Proanthocyanidins	2.73682e+06	3.17691e+06	3.00091e+06	10.5188	10.6445	10.6296	2.91742e+06	3.16939e+06	3.03416e+06	-18.0817	0.0018471	1.13561	down	0.0348895	0.670482	0.253173	unchanged	18.1166	0.000572918	1.10567	up	--	--	--	--	--	--	--	--	--	--	--	--	--	--	--	--
meta_974	Apigenin-7-O-rutinoside (Isorhoifolin)	C27H30O14	Flavonoids	Flavones	220166	127303	92045.6	1.79895e+06	1.74168e+06	1.76735e+06	568643	624497	508272	3.68924	7.97844e-05	1.13831	up	2.04285	0.00125193	1.08136	up	-1.6464	8.15236e-05	1.1048	down	--	--	--	--	--	--	--	--	--	--	--	--	--	--	--	--
meta_975	Isovitexin-2''-O-rhamnoside	C27H30O14	Flavonoids	Flavonoid carbonoside	20370.3	13230.1	19039.8	173420	201324	114957	60476	54802.1	70276.2	3.20378	0.0284169	1.07561	up	1.83477	0.00353978	1.085	up	-1.36901	0.0536255	0.986143	unchanged	--	--	--	--	--	--	--	--	--	--	--	--	--	--	--	--
meta_976	vitexin-2''-O-rhamnoside	C27H30O14	Flavonoids	Flavonoid carbonoside	23837.8	17720.5	20479.3	10.5188	10.6445	10.6296	127238	117300	85255.2	-10.907	0.00724401	1.12347	down	2.40018	0.0179891	1.06948	up	13.3072	0.013021	1.07865	up	--	--	--	--	--	--	--	--	--	HMDB0039855	Organic compounds	Phenylpropanoids and polyketides	Flavonoids	Flavonoid glycosides	13589027	32426-34-9
meta_977	Kaempferol-3,7-O-dirhamnoside (Kaempferitrin)	C27H30O14	Flavonoids	Flavonols	438089	283402	280466	2.96491e+06	4.00282e+06	3.63993e+06	1.25953e+06	928457	839296	3.4256	0.00751902	1.11921	up	1.60564	0.0217814	1.02976	up	-1.81996	0.00674233	1.07103	down	--	--	--	--	--	--	--	--	--	--	--	--	--	--	--	--
meta_978	Genistein-7-O-galactoside-rhamnose	C27H30O14	Flavonoids	Isoflavones	120153	91423.1	73016.1	48829.5	39324.5	81924.8	11.5146	11.3634	11.2127	-0.783365	0.112922	0.811269	unchanged	-12.9863	0.0202753	1.06876	down	-12.2029	0.0481655	1.00734	down	--	--	--	--	--	--	--	--	--	--	--	--	--	--	--	--
meta_979	Uridine-5′-diphosphoglucuronic acid	C15H22N2O18P2	Nucleotides and derivatives	Nucleotides and derivatives	38372.3	40126.5	43740.3	27068.4	13485.5	20176.2	49698.4	66873.9	33770.2	-1.06431	0.0224723	1.05372	down	0.245602	0.431033	0.484246	unchanged	1.30991	0.0729006	0.910349	unchanged	--	--	--	--	--	--	--	--	--	--	--	--	--	--	--	--
meta_980	Epitheaflavic acid-3-O-Gallate	C28H20O14	Flavonoids	Flavanols	9.43118	9.10609	9.32055	5.07603e+06	5.82174e+06	5.59472e+06	541954	567844	538384	19.1566	0.0016076	1.13615	up	15.8357	0.000285344	1.11191	up	-3.3209	0.00195253	1.10255	down	--	--	--	--	--	--	--	--	--	--	--	--	--	--	--	--
meta_981	Kaempferol-3-O-sambubioside	C26H28O15	Flavonoids	Flavonols	18560.6	18130.2	22875.7	101027	78425.5	80656.3	1.45353e+06	896083	944521	2.12511	0.00902426	1.11322	up	5.76201	0.0262645	1.05627	up	3.6369	0.0295296	1.04385	up	--	--	--	--	--	--	--	--	--	--	--	--	--	--	--	--
meta_982	Quercetin-3-O-rhamnosyl(1→2)arabinoside	C26H28O15	Flavonoids	Flavonols	10961.1	6941.27	15162.5	10.5188	10.6445	10.6296	209233	182143	191974	-9.9381	0.0434564	1.04667	down	4.21024	0.000861568	1.10805	up	14.1483	0.00165401	1.10328	up	--	--	--	--	--	--	--	--	--	--	--	--	--	--	--	--
meta_983	Gambiriin A1	C30H28O12	Tannins	Tannin	55262.5	29862.9	63728.7	10.5188	10.6445	10.6296	2.13942e+06	2.49933e+06	1.92821e+06	-12.1082	0.039592	1.0545	down	5.527	0.00587145	1.09922	up	17.6352	0.00575084	1.09431	up	--	--	--	--	--	--	--	--	--	--	--	--	--	--	--	--
meta_984	Isosalipurposide-6''-O-p-coumaric acid	C30H28O12	Flavonoids	Chalcones	114201	121678	118609	485853	505096	527961	45240.9	32515.9	41817.2	2.09888	0.00071205	1.1375	up	-1.58126	0.000268535	1.10565	down	-3.68014	0.000244255	1.10529	down	--	--	--	--	--	--	--	--	--	--	--	--	--	--	--	--
meta_985	Naringenin-7-O-Rutinoside(Narirutin)*	C27H32O14	Flavonoids	Flavanones	40164.3	51370.5	37680.9	11213.3	9678.5	8951.55	11.5146	11.3634	11.2127	-2.10747	0.0140374	1.10383	down	-11.864	0.00942736	1.09186	down	-9.75649	0.0044711	1.0971	down	--	--	--	--	--	--	--	--	--	--	--	--	--	--	--	--
meta_986	Naringenin-7-O-Neohesperidoside(Naringin)*	C27H32O14	Flavonoids	Flavanones	147609	147691	197678	32362.9	33680.5	31357.4	11.5146	11.3634	11.2127	-2.32608	0.0155001	1.10494	down	-13.7948	0.0101438	1.09029	down	-11.4688	0.000429273	1.10598	down	--	--	--	--	--	--	--	--	--	--	--	--	--	--	--	--
meta_987	syringaresinol-4'-O-glucopyranosid	C28H36O13	Lignans and Coumarins	Lignans	67860.5	57995.7	85722.1	179767	163559	183703	37714.2	39312.5	44873.2	1.33364	0.000705762	1.11899	up	-0.780745	0.0579643	0.969861	unchanged	-2.11438	0.000756902	1.10179	down	--	--	--	--	--	--	--	--	--	--	--	--	--	--	--	--
meta_988	N',N'',N'''-p-Coumaroyl-cinnamoyl-caffeoyl spermidine	C34H37N3O6	Alkaloids	Phenolamine	967.273	6677.5	5903.74	7770.14	14531	8433.65	9732.79	16679	11234.8	1.54741	0.112329	0.815393	unchanged	1.85993	0.0453733	0.916277	unchanged	0.312518	0.48719	0.395245	unchanged	--	--	--	--	--	--	--	--	--	--	--	--	--	--	--	--
meta_989	8,8'-Methylenebiscatechin	C31H28O12	Flavonoids	Flavanols	9.43118	9.10609	9.32055	10.5188	10.6445	10.6296	440984	450699	347133	0.18698	0.0018352	1.12592	up	15.4144	0.00633462	1.09858	up	15.2274	0.00633466	1.09304	up	--	--	--	--	--	--	--	--	--	--	--	--	--	--	--	--
meta_990	Medioresinol-4'-O-(6'''-acetyl)glucoside	C29H36O13	Lignans and Coumarins	Lignans	39606.8	45224.9	20991.9	160330	172501	153976	11.5146	11.3634	11.2127	2.27448	0.000252427	1.12823	up	-11.5146	0.0405238	1.02747	down	-13.7891	0.00112005	1.10446	down	--	--	--	--	--	--	--	--	--	--	--	--	--	--	--	--
meta_991	Luteolin-7-O-(6''-caffeoyl)rhamnoside	C30H26O13	Flavonoids	Flavones	272823	260879	219157	248700	235327	274563	46212	39484.2	41374.9	0.0142991	0.92874	0.0545093	unchanged	-2.5636	0.00545477	1.09906	down	-2.5779	0.00234552	1.10017	down	--	--	--	--	--	--	--	--	--	--	--	--	--	--	--	--
meta_992	Kaempferol-3-O-(6''-p-Coumaroyl)glucoside (Tiliroside)	C30H26O13	Flavonoids	Flavonols	338705	287935	441618	612032	817596	884053	24948.3	24619.5	19090.3	1.12019	0.0196265	1.03919	up	-3.94759	0.0177729	1.07363	down	-5.06778	0.0117263	1.08134	down	--	--	--	--	--	--	--	--	--	--	--	--	--	--	--	--
meta_993	Kaempferol-3-O-(6''-p-Coumaroyl)galactoside	C30H26O13	Flavonoids	Flavonols	366936	384277	341318	386917	533836	536146	42488.9	67832.2	63998.4	0.400751	0.125533	0.873429	unchanged	-2.67583	0.000111224	1.1074	down	-3.07658	0.0114969	1.07786	down	--	--	--	--	--	--	--	--	--	--	--	--	--	--	--	--
meta_994	"vitexin-2""-O-galactoside"	C27H30O15	Flavonoids	Flavonoid carbonoside	9.43118	9.10609	9.32055	5635.98	10244.8	12387	11.5146	11.3634	11.2127	9.89518	0.0419712	1.04968	up	0.285958	9.25567e-05	1.10403	up	-9.60922	0.0419886	1.01939	down	--	--	--	--	--	--	--	--	--	--	--	--	--	--	--	--
meta_995	Luteolin-7-O-neohesperidoside (Lonicerin)	C27H30O15	Flavonoids	Flavones	3.26927e+06	2.30981e+06	2.70814e+06	3.25686e+06	2.61265e+06	2.72012e+06	11.5146	11.3634	11.2127	0.0595401	0.784458	0.166055	unchanged	-17.8656	0.00999761	1.09063	down	-17.9251	0.00480819	1.09636	down	--	--	--	--	--	--	--	--	--	--	--	--	--	--	--	--
meta_996	Saponarin(Isovitexin-7-O-glucoside)	C27H30O15	Flavonoids	Flavonoid carbonoside	9.43118	9.10609	9.32055	10.5188	10.6445	10.6296	7182.3	3049.19	6043.02	0.18698	0.0018352	1.12592	up	9.08381	0.0480905	1.01258	up	8.89683	0.0481122	1.00743	up	--	--	--	--	--	--	--	--	--	--	--	--	--	--	--	--
meta_997	Kaempferol-3-O-neohesperidoside	C27H30O15	Flavonoids	Flavonols	1.36595e+07	1.29306e+07	1.3114e+07	6.8536e+06	6.32807e+06	5.30063e+06	2.42562e+07	1.79303e+07	2.16368e+07	-1.11093	0.000985873	1.12832	down	0.674142	0.0465745	1.01083	up	1.78508	0.0108008	1.07383	up	--	--	--	--	--	--	--	--	--	--	--	--	--	--	--	--
meta_998	Apigenin-6,8-di-C-glucoside (Vicenin-2)	C27H30O15	Flavonoids	Flavonoid carbonoside	11965	9000.36	4894.32	65667.8	88714	77381.2	11.5146	10454.1	11.2127	3.24676	0.00555644	1.11705	up	-6.18429	0.287878	0.596182	unchanged	-9.43104	0.00218469	1.08468	down	--	--	--	--	--	--	--	--	--	--	--	--	--	--	--	--
meta_999	Kaempferol-3-O-glucoside-7-O-rhamnoside	C27H30O15	Flavonoids	Flavonols	2.64283e+06	1.65417e+06	3.73547e+06	2.31636e+06	3.18568e+06	2.24899e+06	11.5146	11.3634	11.2127	0.00775237	0.898042	0.0792601	unchanged	-17.7574	0.0468805	1.01492	down	-17.7652	0.0133568	1.07794	down	--	--	--	--	--	--	--	--	--	--	--	--	--	--	--	--
meta_1000	Luteolin-7-O-rutinoside	C27H30O15	Flavonoids	Flavones	925052	959954	656374	717991	592878	731412	1.38239e+06	936992	949567	-0.301544	0.219143	0.705489	unchanged	0.359128	0.248696	0.633541	unchanged	0.660672	0.0974497	0.886409	unchanged	--	--	--	--	--	--	--	--	--	--	--	--	--	--	--	--
meta_1001	Kaempferol-3-O-rutinoside(Nicotiflorin)	C27H30O15	Flavonoids	Flavonols	133650	155441	206895	245357	181241	245827	6825.73	9943.14	13567.4	0.448903	0.126283	0.790829	unchanged	-4.06285	0.0183569	1.07106	down	-4.51175	0.00944663	1.08517	down	--	--	--	--	--	--	--	--	--	--	--	--	--	--	--	--
meta_1002	Poncirin (Isosakuranetin-7-O-neohesperidoside)	C28H34O14	Flavonoids	Flavanones	635829	700521	612681	694172	621689	718089	126611	117722	115652	0.0611483	0.509799	0.387678	unchanged	-2.43555	0.00214036	1.10702	down	-2.4967	0.00240674	1.10093	down	--	--	--	--	--	--	--	--	--	--	--	--	--	--	--	--
meta_1003	Didymin (Isosakuranetin-7-O-rutinoside)	C28H34O14	Flavonoids	Flavanones	385159	442323	558446	673099	875692	801024	15021.5	14186.6	19365.6	0.770372	0.0153397	1.02513	up	-4.8309	0.0127615	1.08449	down	-5.60127	0.0058652	1.09399	down	--	--	--	--	--	--	--	--	--	--	--	--	--	--	--	--
meta_1004	4'-O-Glucosylvitexin	C27H30O15	Flavonoids	Flavonoid carbonoside	9.43118	9.10609	9.32055	13138	28396.1	18736.5	11.5146	11.3634	11.2127	10.9915	0.045885	1.04181	up	0.285958	9.25567e-05	1.10403	up	-10.7055	0.0458939	1.01174	down	--	--	--	--	--	--	--	--	--	--	--	--	--	--	--	--
meta_1005	Kaempferol-3-O-glucorhamnoside	C27H30O15	Flavonoids	Flavonols	2.58603e+06	2.97719e+06	3.21455e+06	1.7141e+06	1.85759e+06	2.49548e+06	11.5146	11.3634	11.2127	-0.546368	0.0438975	0.947509	unchanged	-17.9574	0.00389918	1.10391	down	-17.411	0.0138085	1.07699	down	--	--	--	--	--	--	--	--	--	--	--	--	--	--	--	--
meta_1006	Quercetin-3-O-sambubioside	C26H28O16	Flavonoids	Flavonols	31238.2	30188.7	18356.3	55279.9	38229.3	31995.1	1.29846e+06	1.14641e+06	827647	0.655231	0.148986	0.781369	unchanged	5.373	0.0165015	1.07652	up	4.71777	0.0168462	1.07005	up	--	--	--	--	--	--	--	--	--	--	--	--	--	--	--	--
meta_1007	"Eriodictyol-7-O-(6""-O-p-coumaroyl)glucoside"	C30H28O13	Flavonoids	Flavanones	78400.4	61750.4	67430	475170	505805	667339	41141.7	45117.9	38143.1	2.98018	0.014579	1.10601	up	-0.734992	0.0180632	1.0395	down	-3.71517	0.0134146	1.07763	down	--	--	--	--	--	--	--	--	--	--	--	--	--	--	--	--
meta_1008	Kaempferol-3-O-(2''-galloyl)galactoside	C28H24O15	Flavonoids	Flavonols	169143	227005	171343	280888	385688	325053	1.46658e+07	1.44354e+07	1.21693e+07	0.806751	0.0235911	1.01687	up	6.19301	0.00341409	1.10494	up	5.38626	0.00346226	1.09921	up	--	--	--	--	--	--	--	--	--	--	--	--	--	--	--	--
meta_1009	"Eriodictyol-7-O-(6""-O-galloyl)glucoside"	C28H26O15	Flavonoids	Flavanones	196693	189842	196021	164257	225416	146759	220108	200918	195176	-0.14325	0.585628	0.348409	unchanged	0.0792818	0.272223	0.646844	unchanged	0.222532	0.382937	0.51964	unchanged	--	--	--	--	--	--	--	--	--	--	--	--	--	--	--	--
meta_1010	Uridine 5'-diphospho-N-acetylglucosamine	C17H27N3O17P2	Nucleotides and derivatives	Nucleotides and derivatives	37496.3	36677.3	35523.7	32014.6	31882.8	30763.3	54837.7	48949.9	64140.4	-0.212567	0.00303713	1.0982	down	0.605764	0.046102	1.01096	up	0.81833	0.0303982	1.04031	up	C00043	Metabolic pathways(ko01100);;Amino sugar and nucleotide sugar metabolism(ko00520)	--	--	--	--	--	--	--	HMDB0000290	Organic compounds	Nucleosides, nucleotides, and analogues	Pyrimidine nucleotides	Pyrimidine nucleotide sugars	445675	528-04-1
meta_1011	Diosmetin-7-O-rutinoside (Diosmin)	C28H32O15	Flavonoids	Flavanones	224871	171083	211276	172520	134937	120221	418838	302773	420813	-0.512726	0.0559961	0.912003	unchanged	0.90496	0.0305544	1.00554	up	1.41769	0.015494	1.04391	up	--	--	--	--	--	--	--	--	--	--	--	--	--	--	--	--
meta_1012	Diosmetin-7-O-Neohesperidoside (Neodiosmin)	C28H32O15	Flavonoids	Flavanones	24443.5	20264.1	24085.3	26212.9	30737.9	25663.4	11.5146	11.3634	11.2127	0.264493	0.0945944	0.84392	unchanged	-10.9626	0.0033879	1.10504	down	-11.2271	0.00339405	1.09946	down	--	--	--	--	--	--	--	--	--	--	--	--	--	--	--	--
meta_1013	Quercetin-3-O-(6''-p-Coumaroyl)glucoside	C30H26O14	Flavonoids	Flavonols	8047.73	17441.2	15099.3	75959.9	106421	94522	596994	630785	567201	2.83132	0.00763781	1.10929	up	5.54029	0.000775253	1.1103	up	2.70897	0.000188018	1.10336	up	--	--	--	--	--	--	--	--	--	--	--	--	--	--	--	--
meta_1014	Quercetin-3-O-(6''-p-Coumaroyl)galactoside	C30H26O14	Flavonoids	Flavonols	107987	98421.7	83125.8	268031	204198	304231	3.53115e+06	3.55247e+06	3.75177e+06	1.41209	0.0253515	1.06855	up	5.23368	0.00035147	1.11164	up	3.82159	6.67611e-05	1.1058	up	--	--	--	--	--	--	--	--	--	--	--	--	--	--	--	--
meta_1015	Quercetin-3-O-glucoside-7-O-rhamnoside*	C27H30O16	Flavonoids	Flavonols	1.04618e+07	9.09628e+06	8.59158e+06	7.39789e+06	8.12238e+06	8.06598e+06	9.12264e+06	8.16022e+06	8.32531e+06	-0.251464	0.0969234	0.891946	unchanged	-0.133232	0.271711	0.618943	unchanged	0.118232	0.152777	0.737258	unchanged	--	--	--	--	--	--	--	--	--	--	--	--	--	--	--	--
meta_1016	orientin-7-O-glucoside	C27H30O16	Flavonoids	Flavonoid carbonoside	127950	92114.2	131865	81551.3	60696.4	110422	173103	187219	212182	-0.50255	0.160789	0.744478	unchanged	0.715175	0.0127906	1.00935	up	1.21772	0.00514802	1.04638	up	--	--	--	--	--	--	--	--	--	--	--	--	--	--	--	--
meta_1017	Luteolin-7-O-gentiobioside	C27H30O16	Flavonoids	Flavones	23598.9	36170.4	41892.7	39599.9	55260.6	29479.5	477345	704736	747240	0.283742	0.463646	0.431441	unchanged	4.25975	0.018056	1.07255	up	3.976	0.0181939	1.06604	up	--	--	--	--	--	--	--	--	--	--	--	--	--	--	--	--
meta_1018	Luteolin-7,3'-di-O-glucoside	C27H30O16	Flavonoids	Flavones	27765.4	43966.2	24943.9	28107.5	32366.5	25815.8	760246	737121	588916	-0.124887	0.625652	0.305166	unchanged	4.46795	0.00599568	1.09807	up	4.59284	0.00636616	1.09284	up	--	--	--	--	--	--	--	--	--	--	--	--	--	--	--	--
meta_1019	Quercetin-3-O-neohesperidoside*	C27H30O16	Flavonoids	Flavonols	8.31946e+06	8.38893e+06	6.68853e+06	8.93071e+06	7.97892e+06	9.58519e+06	8.85116e+06	6.97652e+06	7.76343e+06	0.183037	0.22969	0.660939	unchanged	0.0128008	0.937628	0.0462414	unchanged	-0.170236	0.24941	0.619813	unchanged	--	--	--	--	--	--	--	--	--	--	--	--	--	--	--	--
meta_1020	Quercetin-3-O-rutinoside (Rutin)*	C27H30O16	Flavonoids	Flavonols	699197	667962	728245	1.08609e+06	1.15782e+06	825992	840669	1.08151e+06	814379	0.536884	0.0802449	0.964465	unchanged	0.374108	0.123116	0.863688	unchanged	-0.162776	0.448107	0.429788	unchanged	--	--	--	--	--	--	--	--	--	--	--	--	--	--	--	--
meta_1021	Quercetin-3-O-(4''-O-glucosyl)rhamnoside*	C27H30O16	Flavonoids	Flavonols	9.69138e+06	9.28244e+06	7.86437e+06	8.3523e+06	1.06958e+07	9.26583e+06	7.00025e+06	8.88533e+06	7.53494e+06	0.0755077	0.606533	0.307316	unchanged	-0.198037	0.221831	0.651755	unchanged	-0.273545	0.141085	0.751056	unchanged	--	--	--	--	--	--	--	--	--	--	--	--	--	--	--	--
meta_1022	Kaempferol-3,7-di-O-glucoside	C27H30O16	Flavonoids	Flavonols	9.43118	9.10609	9.32055	21942.3	11843.8	10978.6	11.5146	11.3634	11.2127	10.5605	0.0514345	1.03076	unchanged	0.285958	9.25567e-05	1.10403	up	-10.2746	0.0514477	1.001	unchanged	--	--	--	--	--	--	--	--	--	--	--	--	--	--	--	--
meta_1023	Kaempferol-3-O-galactoside-4'-O-glucoside	C27H30O16	Flavonoids	Flavonols	9.43118	9.10609	9.32055	10.5188	10.6445	10.6296	11.5146	11.3634	11.2127	0.18698	0.0018352	1.12592	up	0.285958	9.25567e-05	1.10403	up	0.0989781	0.00525284	1.07388	up	--	--	--	--	--	--	--	--	--	--	--	--	--	--	--	--
meta_1024	Kaempferol-3-O-sophoroside	C27H30O16	Flavonoids	Flavonols	61140.3	60530.2	57463.2	7925.35	11720	15314.9	11.5146	11.3634	11.2127	-2.40799	0.000249535	1.13408	down	-12.3479	0.000362979	1.11174	down	-9.93989	0.0319795	1.03934	down	--	--	--	--	--	--	--	--	--	--	--	--	--	--	--	--
meta_1025	Hesperetin-7-O-neohesperidoside(Neohesperidin)*	C28H34O15	Flavonoids	Flavanones	119304	115192	156844	151413	115359	145106	77851.6	83854.6	88827	0.0778989	0.713066	0.22128	unchanged	-0.631396	0.0641723	0.962082	unchanged	-0.709295	0.0321879	1.01694	down	--	--	--	--	--	--	--	--	--	--	--	--	--	--	--	--
meta_1026	Hesperetin-7-O-rutinoside (Hesperidin)*	C28H34O15	Flavonoids	Flavanones	33069.9	28878.4	34126.7	37124.4	39926.5	32536.1	21868.8	20285	16648.4	0.188448	0.174608	0.732516	unchanged	-0.713914	0.00507478	1.04731	down	-0.902362	0.00427955	1.05633	down	--	--	--	--	--	--	--	--	--	--	--	--	--	--	--	--
meta_1027	Rutin hydrate	C27H30O16.xH2O	Flavonoids	Flavanols	7.76742e+06	7.66682e+06	9.32914e+06	7.67208e+06	8.18613e+06	6.31789e+06	9.2612e+06	8.70402e+06	5.27084e+06	-0.161856	0.32802	0.554349	unchanged	-0.128964	0.735183	0.204849	unchanged	0.0328914	0.813988	0.141934	unchanged	--	--	--	--	--	--	--	--	--	--	--	--	--	--	--	--
meta_1028	1-O-cinnamoyl-4,6-(S)-HHDP-β-D-glucose	C29H24O15	Phenolic acids	Phenolic acids	37167.2	44388.1	47951.1	10.5188	10.6445	10.6296	52815	33928.7	47436	-11.9713	0.00535899	1.12768	down	0.0345551	0.824043	0.133371	unchanged	12.0059	0.0154194	1.07356	up	--	--	--	--	--	--	--	--	--	--	--	--	--	--	--	--
meta_1029	Oxiglutatione	C20H32N6O12S2	Amino acids and derivatives	Amino acids and derivatives	952571	861790	768438	169680	185901	201774	1.08921e+06	969744	1.09718e+06	-2.21033	0.00504492	1.12553	down	0.29248	0.050217	0.909729	unchanged	2.50281	0.00147822	1.10171	up	C00127	Metabolic pathways(ko01100);;Glutathione metabolism(ko00480)	--	--	--	--	--	--	--	HMDB0011691	Organic compounds	Organic acids and derivatives	Carboxylic acids and derivatives	Amino acids, peptides, and analogues	65359	15718-51-1
meta_1030	1,6-Di-O-galloyl-3-O-cinnamoyl-β-D-glucose	C29H26O15	Phenolic acids	Phenolic acids	610355	620094	582368	1.52722e+07	1.53211e+07	1.64511e+07	415370	377292	372038	4.69737	0.000645527	1.13832	up	-0.639514	0.000316143	1.09786	down	-5.33688	0.000624658	1.10553	down	--	--	--	--	--	--	--	--	--	--	--	--	--	--	--	--
meta_1031	syringaresinol-4'-O-(6''-acetyl)glucoside	C30H38O14	Lignans and Coumarins	Lignans	141950	191734	170866	1.19447e+06	493943	612644	29820.3	21173.9	68347.7	2.09345	0.108946	0.923007	unchanged	-2.25056	0.00329081	1.06001	down	-4.344	0.0776759	0.9506	unchanged	--	--	--	--	--	--	--	--	--	--	--	--	--	--	--	--
meta_1032	Rhamnetin-3-O-Rutinoside	C28H32O16	Flavonoids	Flavonols	37010.1	39585.2	34753.2	79372.7	63726.6	85147.9	73007.8	70531.6	99324.6	1.02683	0.0218017	1.08039	up	1.10948	0.03879	1.02387	up	0.0826546	0.688997	0.234927	unchanged	--	--	--	--	--	--	--	--	--	--	--	--	--	--	--	--
meta_1033	Narcissin*	C28H32O16	Flavonoids	Flavonols	68884.3	40024.3	65498.6	71726.7	70244.6	104372	60838.1	100064	108701	0.514015	0.173713	0.729686	unchanged	0.624534	0.154957	0.751594	unchanged	0.110519	0.697641	0.227433	unchanged	--	--	--	--	--	--	--	--	--	--	--	--	--	--	--	--
meta_1034	Isorhamnetin-3-O-neohespeidoside*	C28H32O16	Flavonoids	Flavonols	38792.6	57931.9	47439.5	56455.7	36868	63157.6	53754.1	55711.2	113819	0.100739	0.694328	0.237507	unchanged	0.558927	0.311292	0.6026	unchanged	0.458188	0.380953	0.514232	unchanged	--	--	--	--	--	--	--	--	--	--	--	--	--	--	--	--
meta_1035	Rhamnazin 3-Glucosyl-Arabinofuranoside	C28H32O16	Flavonoids	Flavonols	160582	155542	161546	336778	280366	321498	223000	200237	168988	0.970454	0.0110694	1.11305	up	0.301037	0.132999	0.857849	unchanged	-0.669417	0.00748322	1.02836	down	--	--	--	--	--	--	--	--	--	--	--	--	--	--	--	--
meta_1036	Sexangularetin-3-O-glucoside-7-O-rhamnoside	C28H32O16	Flavonoids	Flavonols	50796.4	39168.3	27141.4	65117.4	52323.9	50271	74284.6	71574.6	128846	0.555109	0.120044	0.814381	unchanged	1.22173	0.0926695	0.887328	unchanged	0.666618	0.190603	0.752782	unchanged	--	--	--	--	--	--	--	--	--	--	--	--	--	--	--	--
meta_1037	6-C-Methylquercetin-3-O-rutinoside	C28H32O16	Flavonoids	Flavonols	137790	148035	125983	253001	232643	275165	11.5146	11.3634	11.2127	0.885309	0.00350926	1.10887	up	-13.5462	0.00214765	1.10778	down	-14.4315	0.00233629	1.10178	down	--	--	--	--	--	--	--	--	--	--	--	--	--	--	--	--
meta_1038	Methylhesperidin	C29H36O15	Flavonoids	Flavanones	141719	141529	145121	270287	262400	363639	184554	182623	179553	1.04913	0.0406452	1.05195	up	0.351977	4.24183e-05	1.1076	up	-0.697149	0.0695014	0.966418	unchanged	--	--	--	--	--	--	--	--	--	--	--	--	--	--	--	--
meta_1039	Hesperidin methylchalcone	C29H36O15	Flavonoids	Chalcones	9.43118	9.10609	9.32055	10.5188	10.6445	10.6296	7646.85	12749.8	6980.78	0.18698	0.0018352	1.12592	up	9.87132	0.0377049	1.03305	up	9.68434	0.0377152	1.02783	up	--	--	--	--	--	--	--	--	--	--	--	--	--	--	--	--
meta_1040	Myricetin-3-O-galactoside-3'-O-rhamnoside	C27H30O17	Flavonoids	Flavonols	306461	311995	385311	472915	358225	552362	11.5146	11.3634	11.2127	0.448269	0.140198	0.815411	unchanged	-14.8267	0.00571906	1.09991	down	-15.275	0.0146046	1.07529	down	--	--	--	--	--	--	--	--	--	--	--	--	--	--	--	--
meta_1041	Meratin	C27H30O17	Flavonoids	Flavones	11540.6	20307.6	8756.96	29651.4	54940.1	32018.7	48940.9	48991.6	34690.9	1.55588	0.0711655	0.936682	unchanged	1.7803	0.00824574	1.03845	up	0.224419	0.60576	0.303434	unchanged	--	--	--	--	--	--	--	--	--	--	--	--	--	--	--	--
meta_1042	6-Hydroxykaempferol-7,6-O-Diglucoside	C27H30O17	Flavonoids	Flavonols	19297.3	11582.9	31444.4	73412	62463.4	77695.4	85945.1	79624.9	57902.4	1.88788	0.00288278	1.09428	up	1.93902	0.00898358	1.03912	up	0.0511341	0.753971	0.186999	unchanged	--	--	--	--	--	--	--	--	--	--	--	--	--	--	--	--
meta_1043	Quercetin-3-O-sophoroside (Baimaside)	C27H30O17	Flavonoids	Flavonols	19051	37218.6	25331.2	72789.1	83818.7	78209.1	200700	230072	209715	1.57718	0.00271786	1.10756	up	3.02484	0.000190721	1.10594	up	1.44767	0.00165252	1.09671	up	--	--	--	--	--	--	--	--	--	--	--	--	--	--	--	--
meta_1044	Quercetin3,7-diglucoside	C27H30O17	Flavonoids	Flavonols	23554.9	11254.1	14091.6	50870.2	67578.7	55035.4	73071.7	56675.8	38758.6	1.88748	0.00353631	1.09146	up	1.80841	0.0430611	0.982627	unchanged	-0.0790621	0.890837	0.0824517	unchanged	--	--	--	--	--	--	--	--	--	--	--	--	--	--	--	--
meta_1045	Myricetin-3-O-rutinoside	C27H30O17	Flavonoids	Flavonols	328174	546092	507524	495366	377657	472191	11.5146	11.3634	11.2127	-0.0140466	0.882829	0.0909124	unchanged	-15.2614	0.0205956	1.06806	down	-15.2473	0.00638465	1.09293	down	--	--	--	--	--	--	--	--	--	--	--	--	--	--	--	--
meta_1046	Hesperetin-8-C-glucoside-3'-O-glucoside	C28H34O16	Flavonoids	Flavonoid carbonoside	13201.6	4076.7	7765.05	22457.7	12089.8	15279.5	23901.8	26135.9	11685.5	1.10378	0.112595	0.813619	unchanged	1.37554	0.0942697	0.846421	unchanged	0.271758	0.51125	0.37919	unchanged	--	--	--	--	--	--	--	--	--	--	--	--	--	--	--	--
meta_1047	3,4,5-Tri-O-Galloylshikimic acid	C28H22O17	Phenolic acids	Phenolic acids	86163.3	75216.3	138348	10.5188	10.6445	10.6296	1.69521e+06	1.52674e+06	1.26529e+06	-13.1388	0.0359754	1.06191	down	3.94487	0.0068587	1.09468	up	17.0837	0.00691941	1.09177	up	--	--	--	--	--	--	--	--	--	--	--	--	--	--	--	--
meta_1048	1,6-Di-O-galloyl-2-O-p-coumaroyl-β-D-glucose	C29H26O16	Phenolic acids	Phenolic acids	55020.5	88535.5	95171.1	638457	665261	688633	90321.9	58760.4	84678.3	3.10043	8.40324e-06	1.13738	up	-0.0149449	0.92175	0.0582579	unchanged	-3.11537	1.63164e-05	1.10498	down	--	--	--	--	--	--	--	--	--	--	--	--	--	--	--	--
meta_1049	Gemin D	C27H22O18	Tannins	Tannin	3.02856e+06	3.55684e+06	3.41153e+06	1.9655e+06	1.79999e+06	2.29304e+06	2.6554e+06	2.48493e+06	2.51227e+06	-0.726498	0.00366407	1.08365	down	-0.38284	0.0283283	1.02377	down	0.343658	0.0534065	0.957334	unchanged	--	--	--	--	--	--	--	--	--	--	--	--	--	--	--	--
meta_1050	Isocorilagin	C27H22O18	Tannins	Tannin	883168	857703	968208	1.95475e+06	1.80307e+06	1.67534e+06	227618	78986	179752	1.00307	0.00313286	1.11926	up	-2.60873	0.000265448	1.10043	down	-3.61179	0.000320013	1.10012	down	--	--	--	--	--	--	--	--	--	--	--	--	--	--	--	--
meta_1051	Isostrictinin	C27H22O18	Tannins	Tannin	3.26413e+06	2.68943e+06	3.44819e+06	1.59197e+06	1.75032e+06	1.89491e+06	1.60565e+06	2.39769e+06	1.94204e+06	-0.839763	0.016209	1.07496	down	-0.672489	0.0236407	0.969775	unchanged	0.167274	0.417982	0.479453	unchanged	--	--	--	--	--	--	--	--	--	--	--	--	--	--	--	--
meta_1052	Galloyl-ellagyl-glucose	C27H22O18	Tannins	Tannin	1.73041e+06	938686	834469	1.50466e+06	1.39467e+06	1.53834e+06	207660	160401	139847	0.417326	0.38587	0.544648	unchanged	-2.72826	0.0710114	0.9674	unchanged	-3.14559	0.000165332	1.104	down	--	--	--	--	--	--	--	--	--	--	--	--	--	--	--	--
meta_1053	Corilagin	C27H22O18	Tannins	Tannin	260709	240856	232113	29467.9	22295.6	14170.5	374775	326838	313781	-3.53748	0.000166804	1.13564	down	0.466307	0.0223562	1.02053	up	4.00379	0.00222865	1.09899	up	--	--	--	--	--	--	--	--	--	--	--	--	--	--	--	--
meta_1054	1,2,6-Tri-O-galloyl-glucose	C27H24O18	Phenolic acids	Phenolic acids	194178	205686	196073	45927.5	38980.3	46356.9	225725	318328	215944	-2.1867	1.26249e-05	1.13806	down	0.328841	0.234638	0.712197	unchanged	2.51554	0.0228838	1.05666	up	--	--	--	--	--	--	--	--	--	--	--	--	--	--	--	--
meta_1055	Chrysoeriol-7-O-(6''-feruloyl)glucoside	C32H30O14	Flavonoids	Flavones	5585.78	4222.7	5277.71	31277.1	26469.4	30054.6	35784.9	34922.4	28940	2.54766	0.00193372	1.13117	up	2.72751	0.00454003	1.09933	up	0.179847	0.212178	0.670881	unchanged	--	--	--	--	--	--	--	--	--	--	--	--	--	--	--	--
meta_1056	tricin-7-O-rutinoside*	C29H34O16	Flavonoids	Flavones	129092	111833	102234	209173	155233	130839	11.5146	11.3634	11.2127	0.508433	0.149641	0.820511	unchanged	-13.2795	0.00468664	1.10219	down	-13.788	0.0190951	1.06582	down	--	--	--	--	--	--	--	--	--	--	--	--	--	--	--	--
meta_1057	tricin-7-O-neohesperidoside*	C29H34O16	Flavonoids	Flavones	84918.4	78049.3	67475.6	125349	176297	109177	11.5146	11.3634	11.2127	0.810529	0.0890896	0.936592	unchanged	-12.7053	0.00433456	1.10297	down	-13.5159	0.0211261	1.06158	down	--	--	--	--	--	--	--	--	--	--	--	--	--	--	--	--
meta_1058	Luteolin-7-O-(6''-eudesmyl)glucoside	C31H30O15	Flavonoids	Flavones	18225.2	13945.5	12078.4	47887.5	53292.5	37563.9	10767.3	6716.17	7072.85	1.65492	0.0118739	1.08717	up	-0.86181	0.0481114	0.919832	unchanged	-2.51673	0.00999265	1.07342	down	--	--	--	--	--	--	--	--	--	--	--	--	--	--	--	--
meta_1059	2-O-Di-gallic acyl-Glucoside-Glucoside	C26H30O19	Phenolic acids	Phenolic acids	25321.7	17595	26108.9	10.5188	10.6445	10.6296	4960.24	16498.5	18431.2	-11.0494	0.0136648	1.10927	down	-0.982373	0.136317	0.774582	unchanged	10.067	0.0872724	0.935282	unchanged	--	--	--	--	--	--	--	--	--	--	--	--	--	--	--	--
meta_1060	Valoneoyl-D-glucose	C27H22O19	Tannins	Tannin	9.43118	9.10609	9.32055	20801.6	22967.4	14857.8	109971	120935	119726	10.9989	0.0150561	1.10624	up	13.602	0.000880773	1.11058	up	2.60312	5.1422e-05	1.10277	up	--	--	--	--	--	--	--	--	--	--	--	--	--	--	--	--
meta_1061	Furosin	C27H22O19	Tannins	Tannin	9.43118	9.10609	9.32055	10.5188	10.6445	10.6296	11.5146	11.3634	11.2127	0.18698	0.0018352	1.12592	up	0.285958	9.25567e-05	1.10403	up	0.0989781	0.00525284	1.07388	up	--	--	--	--	--	--	--	--	--	--	--	--	--	--	--	--
meta_1062	D(+)-Melezitose O-rhamnoside	C24H42O20	Others	Saccharides and Alcohols	9.43118	9.10609	9.32055	10.5188	10.6445	10.6296	11.5146	11.3634	11.2127	0.18698	0.0018352	1.12592	up	0.285958	9.25567e-05	1.10403	up	0.0989781	0.00525284	1.07388	up	--	--	--	--	--	--	--	--	--	--	--	--	--	--	--	--
meta_1063	1,6-Di-O-galloyl-2-O-Feruloyl-β-D-glucose	C30H28O17	Phenolic acids	Phenolic acids	202393	147478	211069	80729.6	64080.2	47842.7	6159.29	15011.1	18812.4	-1.55663	0.0129209	1.07264	down	-3.94087	0.0107931	1.08343	down	-2.38424	0.0214567	1.02735	down	--	--	--	--	--	--	--	--	--	--	--	--	--	--	--	--
meta_1064	Nicotinic acid adenine dinucleotide	C21H27N7O14P2	Nucleotides and derivatives	Nucleotides and derivatives	202477	177731	150361	230479	251330	262504	103289	76237.4	105279	0.496891	0.0224652	1.02032	up	-0.90214	0.0149393	1.02104	down	-1.39903	0.000320704	1.09071	down	C00857	Metabolic pathways(ko01100);;Nicotinate and nicotinamide metabolism(ko00760)	--	--	--	--	--	--	--	--	--	--	--	--	--	--
meta_1065	Stachyose	C24H42O21	Others	Saccharides and Alcohols	2270.4	1368.65	3036.32	6385.16	9221.73	10314.3	6009.48	11136.4	7890.01	2.00277	0.0197546	1.0602	up	1.93549	0.0441871	0.989465	unchanged	-0.0672827	0.884569	0.0856704	unchanged	C01613	Galactose metabolism(ko00052);;Metabolic pathways(ko01100)	--	--	--	--	--	--	--	HMDB0003553	Organic compounds	Organic oxygen compounds	Organooxygen compounds	Carbohydrates and carbohydrate conjugates	439531	470-55-3
meta_1066	2-α-Linolenoyl-glycerol-1,3-di-O-glucoside	C33H56O14	Lipids	Glycerol ester	8492.26	11529.3	12579.6	20774.7	18486	26461.8	11482.1	13264.9	19500.1	1.01485	0.0256878	1.02615	up	0.423291	0.250399	0.645937	unchanged	-0.591561	0.102745	0.803059	unchanged	--	--	--	--	--	--	--	--	--	--	--	--	--	--	--	--
meta_1067	Dicaffeoylquinic acid-O-glucoside	C31H34O17	Phenolic acids	Phenolic acids	42668.8	39899.8	33750.7	85121.8	38849.1	59120.7	14018.4	18516.1	20103.1	0.588863	0.235606	0.720268	unchanged	-1.15365	0.00403671	1.06508	down	-1.74252	0.0805894	0.940105	unchanged	--	--	--	--	--	--	--	--	--	--	--	--	--	--	--	--
meta_1068	2-Linoleoylglycerol-1,3-di-O-glucoside	C33H58O14	Lipids	Glycerol ester	21556.5	23397.6	21637.1	13281.8	15966.8	6894.96	17296.2	21695.3	23987.7	-0.966619	0.0574723	1.00155	unchanged	-0.0926189	0.608644	0.313019	unchanged	0.874	0.0603462	0.887822	unchanged	--	--	--	--	--	--	--	--	--	--	--	--	--	--	--	--
meta_1069	Quercetin-3-O-(2''-malonyl)glucoside-7-O-arabinoside	C29H30O19	Flavonoids	Flavonols	9.43118	9.10609	9.32055	10.5188	10.6445	10.6296	11.5146	11.3634	11.2127	0.18698	0.0018352	1.12592	up	0.285958	9.25567e-05	1.10403	up	0.0989781	0.00525284	1.07388	up	--	--	--	--	--	--	--	--	--	--	--	--	--	--	--	--
meta_1070	Kaempferol-3-O-(2-O-Xylosyl-6-O-Rhamnosyl)Glucoside	C32H38O19	Flavonoids	Flavonols	48672.2	50982	32711	10.5188	1.97717e+06	10.6296	11.5146	11.3634	11.2127	-6.15354	0.449288	0.481892	unchanged	-11.8847	0.0165386	1.07664	down	-5.73115	0.42265	0.495025	unchanged	--	--	--	--	--	--	--	--	--	--	--	--	--	--	--	--
meta_1071	Licorice glycoside C2	C36H38O16	Flavonoids	Flavanones	9.43118	9.10609	9.32055	182700	208503	249772	11.5146	11.3634	11.2127	14.4617	0.00825514	1.12121	up	0.285958	9.25567e-05	1.10403	up	-14.1757	0.0082553	1.08889	down	--	--	LMPK12140031	Licorice glycoside C2	(2S)-7,4'-Dihydroxyflavanone 4'-[4-feruloylapiosyl-(1->2)-glucoside]	-	Polyketides [PK]	Flavonoids [PK12]	Flavanones [PK1214]	--	--	--	--	--	--	--
meta_1072	Galloylprocyanidin B4	C37H30O16	Tannins	Proanthocyanidins	830625	861537	907863	3.53351e+06	4.24954e+06	4.27535e+06	5.80656e+06	4.99221e+06	6.58983e+06	2.20888	0.00556787	1.12638	up	2.73327	0.0085204	1.09352	up	0.524386	0.0415504	0.95467	unchanged	--	--	--	--	--	--	--	--	--	--	--	--	--	--	--	--
meta_1073	Luteolin-7-O-(2''-O-rhamnosyl)rutinoside	C33H40O19	Flavonoids	Flavones	16019.4	12066.6	8305.85	36279.4	37122.3	28151.9	13385.1	7105.31	7302.21	1.52054	0.00469085	1.08117	up	-0.403011	0.398638	0.475178	unchanged	-1.92356	0.00314318	1.06404	down	--	--	--	--	--	--	--	--	--	--	--	--	--	--	--	--
meta_1074	Luteolin-7-O-rutinoside-5-O-rhamnoside	C33H40O19	Flavonoids	Flavones	11053.3	13503.3	12005.9	9390.15	9593.93	11878	11.5146	11.3634	11.2127	-0.247945	0.151237	0.75689	unchanged	-10.0509	0.00341189	1.10499	down	-9.80297	0.00596901	1.09384	down	--	--	--	--	--	--	--	--	--	--	--	--	--	--	--	--
meta_1075	Kaempferol-3-O-robinoside-7-O-rhamnoside (Robinin)	C33H40O19	Flavonoids	Flavonols	10933.9	6506	9130.51	23126.2	15811.9	18349.1	10121.1	8394.81	13805.3	1.12294	0.0222425	1.02421	up	0.284248	0.404704	0.471394	unchanged	-0.838695	0.0398025	0.931346	unchanged	--	--	--	--	--	--	--	--	--	--	--	--	--	--	--	--
meta_1076	Kaempferol-3-O-rutinoside-7-O-rhamnoside	C33H40O19	Flavonoids	Flavonols	218730	298467	247067	144447	213352	191735	3084	130907	2896.62	-0.482914	0.0830901	0.862011	unchanged	-4.58388	0.0216214	1.00886	down	-4.10096	0.0654633	0.912397	unchanged	--	--	--	--	--	--	--	--	--	--	--	--	--	--	--	--
meta_1077	Quercetin-3-O-(2''-O-arabinosyl)rutinoside	C32H38O20	Flavonoids	Flavonols	9.43118	9.10609	9.32055	1.74297e+06	1.58533e+06	1.35362e+06	1.50893e+07	1.03031e+07	1.32596e+07	17.3346	0.0052083	1.12803	up	20.37	0.0115105	1.08736	up	3.03543	0.0143608	1.07462	up	--	--	--	--	--	--	--	--	--	--	--	--	--	--	--	--
meta_1078	Quercetin-3-O-(2''-O-Xylosyl)rutinoside	C32H38O20	Flavonoids	Flavonols	9.43118	4063.34	1678.73	10323.1	9497.9	4739.86	216846	113727	152543	4.26753	0.0477917	0.946937	unchanged	8.59512	0.0337331	1.04059	up	4.32759	0.0362029	1.02984	up	--	--	--	--	--	--	--	--	--	--	--	--	--	--	--	--
meta_1079	Luteolin-7-O-Sophoroside-5-O-arabinoside	C32H38O20	Flavonoids	Flavones	9.43118	9.10609	9.32055	10.5188	10.6445	10.6296	1.29066e+06	895061	998404	0.18698	0.0018352	1.12592	up	16.7688	0.0122291	1.08582	up	16.5819	0.0122291	1.08034	up	--	--	--	--	--	--	--	--	--	--	--	--	--	--	--	--
meta_1080	NADP (Nicotinamide adenine dinucleotide phosphate)	C21H28N7O17P3	Nucleotides and derivatives	Nucleotides and derivatives	293205	286700	321621	17928.7	40536.8	30613.3	168996	156513	160416	-3.41564	0.000113025	1.13493	down	-0.890575	0.00287422	1.09792	down	2.52507	0.000295347	1.09987	up	--	--	--	--	--	--	--	--	--	--	--	--	--	--	--	--
meta_1081	3-Hydroxyphloretin-4'-O-[4'',6''-O-(S)-HHDP]-β-D-glucoside	C35H30O19	Flavonoids	Chalcones	9.43118	9.10609	9.32055	49461.8	39734.9	39151.2	11.5146	11.3634	11.2127	12.145	0.00605598	1.12613	up	0.285958	9.25567e-05	1.10403	up	-11.859	0.00605656	1.09364	down	--	--	--	--	--	--	--	--	--	--	--	--	--	--	--	--
meta_1082	3-Hydroxyphloretin-4'-O-(4'',6''-di-O-galloyl)glucoside	C35H32O19	Flavonoids	Chalcones	9.43118	9.10609	9.32055	150828	198911	161322	11.5146	11.3634	11.2127	14.1366	0.00726254	1.12343	up	0.285958	9.25567e-05	1.10403	up	-13.8507	0.00726272	1.09103	down	--	--	--	--	--	--	--	--	--	--	--	--	--	--	--	--
meta_1083	Kaempferol-3-O-rutinoside-7-O-glucoside	C33H40O20	Flavonoids	Flavonols	142945	161350	126956	447798	870641	402992	11.5146	11.3634	11.2127	1.91523	0.101326	0.936245	unchanged	-13.609	0.00474502	1.10206	down	-15.5242	0.0612791	0.982379	unchanged	--	--	--	--	--	--	--	--	--	--	--	--	--	--	--	--
meta_1084	Quercetin-3-O-rutinoside-7-O-rhamnoside	C33H40O20	Flavonoids	Flavonols	9.43118	9.10609	9.32055	7777.85	17409.8	15635	1.14352e+07	1.12699e+07	9.42527e+06	10.4171	0.0442471	1.04509	up	20.1157	0.00359821	1.10458	up	9.6986	0.00360673	1.09899	up	--	--	--	--	--	--	--	--	--	--	--	--	--	--	--	--
meta_1085	Kaempferol-3-O-(6''-Rhamnosyl-2''-Glucosyl)Glucoside (Camelliaside A)	C33H40O20	Flavonoids	Flavonols	9.43118	9.10609	9.32055	51404.3	95656.7	45392	1.9452e+07	1.86664e+07	2.02202e+07	12.6571	0.0559724	1.02186	unchanged	20.9809	0.000531695	1.11136	up	8.32377	0.000527623	1.10575	up	--	--	--	--	--	--	--	--	--	--	--	--	--	--	--	--
meta_1086	quercetin 3-O-α-rhamnopyranosyl (1→2)-[α-rhamnopyranosyl (1→6)]-β-glucopyranoside	C33H40O20	Flavonoids	Flavonols	43348.9	41741.3	73968.9	69012.8	70423.2	69690.1	11.5146	11.3634	11.2127	0.446493	0.252321	0.709488	unchanged	-12.1252	0.0369677	1.03451	down	-12.5717	3.41378e-05	1.10686	down	--	--	--	--	--	--	--	--	--	--	--	--	--	--	--	--
meta_1087	Quercetin-3-O-Sambubioside-5-O-Glucoside	C32H38O21	Flavonoids	Flavonols	9.43118	9.10609	9.32055	10.5188	10.6445	10.6296	493568	559119	500934	0.18698	0.0018352	1.12592	up	15.7486	0.00159889	1.10899	up	15.5616	0.0015989	1.1034	up	--	--	--	--	--	--	--	--	--	--	--	--	--	--	--	--
meta_1088	Isorhamnetin-3-O-rutinoside-7-O-rhamnoside	C34H42O20	Flavonoids	Flavonols	9307.74	5744.93	3322.05	7586.17	6659.94	6661.22	11.5146	11.3634	11.2127	0.307291	0.677218	0.265009	unchanged	-8.93941	0.0722029	0.967126	unchanged	-9.2467	0.00196057	1.10261	down	--	--	--	--	--	--	--	--	--	--	--	--	--	--	--	--
meta_1089	Quercetin-3-O-rutinoside-7-O-glucoside	C33H40O21	Flavonoids	Flavonols	9.43118	9.10609	9.32055	69489.7	78785	81463	21888	11994.2	8483.03	12.99	0.00223759	1.13472	up	10.4414	0.072218	0.967064	unchanged	-2.54858	0.000339949	1.09069	down	--	--	--	--	--	--	--	--	--	--	--	--	--	--	--	--
meta_1090	1-O-p-Coumaroyl-3-O-galloyl-4,6-(S)-HHDP-β-D-glucose	C36H28O20	Phenolic acids	Phenolic acids	198893	153154	177453	16772.8	28387.8	20219.9	160117	161500	211895	-3.04434	0.00480066	1.12245	down	0.00653171	0.953687	0.0344962	unchanged	3.05087	0.00947507	1.08046	up	--	--	--	--	--	--	--	--	--	--	--	--	--	--	--	--
meta_1091	Casuariin	C34H24O22	Tannins	Tannin	9.43118	9.10609	9.32055	240881	266445	245095	236945	213633	386851	14.7035	0.000994003	1.13754	up	14.8088	0.0357872	1.03691	up	0.105321	0.655007	0.276861	unchanged	--	--	--	--	--	--	--	--	--	--	--	--	--	--	--	--
meta_1092	Granatin A	C34H24O22	Tannins	Tannin	9.43118	9.10609	9.32055	1.32233e+06	1.03208e+06	1.24201e+06	3.0025e+06	2.26259e+06	2.33486e+06	16.954	0.00516934	1.12811	up	18.0294	0.00853269	1.09379	up	1.07538	0.0197341	1.0361	up	--	--	--	--	--	--	--	--	--	--	--	--	--	--	--	--
meta_1093	Digalloyl-HHDP-glucose	C34H26O22	Tannins	Tannin	3.18585e+06	2.97597e+06	3.37922e+06	4.20998e+06	3.89307e+06	3.19207e+06	1.61473e+06	1.59922e+06	2.01393e+06	0.235828	0.181985	0.765552	unchanged	-0.874353	0.00142985	1.07963	down	-1.11018	0.0108302	1.05233	down	--	--	--	--	--	--	--	--	--	--	--	--	--	--	--	--
meta_1094	Sanguiin H1	C34H26O22	Tannins	Tannin	5.54145e+06	3.8796e+06	6.64524e+06	642770	625001	652764	1.26497e+06	1.28079e+06	1.16836e+06	-3.02985	0.0278387	1.07881	down	-2.07929	0.0358397	1.03621	down	0.950561	0.00230001	1.09897	up	--	--	--	--	--	--	--	--	--	--	--	--	--	--	--	--
meta_1095	Tercatain	C34H26O22	Tannins	Tannin	3.21855e+06	3.10467e+06	3.47387e+06	3.92422e+06	5.61299e+06	4.23247e+06	1.55243e+06	1.59732e+06	2.16119e+06	0.475094	0.119874	0.889463	unchanged	-0.898464	0.00599254	1.06564	down	-1.37356	0.0214459	1.03	down	--	--	--	--	--	--	--	--	--	--	--	--	--	--	--	--
meta_1096	Tellimagrandin I	C34H26O22	Tannins	Tannin	2.95364e+06	3.72904e+06	3.73495e+06	3.98909e+06	4.28952e+06	4.3657e+06	1.48884e+06	2.02358e+06	1.16892e+06	0.2869	0.0865776	0.905426	unchanged	-1.18204	0.00605672	1.04123	down	-1.46894	0.00305181	1.08399	down	--	--	--	--	--	--	--	--	--	--	--	--	--	--	--	--
meta_1097	1,3-Di-O-galloyl-4,6-(S)-HHDP-β-D-glucose	C34H26O22	Phenolic acids	Phenolic acids	9.51324e+06	7.54814e+06	8.56299e+06	562675	589188	589483	1.6677e+06	1.41096e+06	1.65263e+06	-3.87316	0.00503232	1.1284	down	-2.43496	0.00572952	1.09776	down	1.4382	0.00641337	1.09166	up	--	--	--	--	--	--	--	--	--	--	--	--	--	--	--	--
meta_1098	Nobotanin D	C34H26O22	Tannins	Tannin	4.73026e+06	6.78191e+06	6.01186e+06	181520	140910	130886	472342	490143	505107	-5.27133	0.0108379	1.11539	down	-3.56253	0.0122534	1.08572	down	1.7088	0.000180861	1.10061	up	--	--	--	--	--	--	--	--	--	--	--	--	--	--	--	--
[truncated: 20 more rows]
