# Supplementary material for: Metabolite Analysis of Camellia oleifera Fruit Pericarp Using UPLC-MS/MS: A Comparative Study of Three Oil Tea Varieties
Source: Int J Mol Sci. 2024 Nov 7;25(22):11973. doi: 10.3390/ijms252211973 (PMC11594035; doi:10.3390/ijms252211973)
Supplement: Supplementary file 1 [file ijms-25-11973-s001.zip › Supplemental Table S2. Significantly different metabolites.xlsx]

## Sheet: Differential Metabolites
Supplemental Table 2. Significantly different metabolites
#ID	name	Formula	Class I	Class II	log2FC	Pvalue	VIP	FC_3_Pvalue_0.01_VIP_1_regulated	Group
meta_103	4-Hydroxybenzoic Acid	C7H6O3	Phenolic acids	Phenolic acids	12.4913	0.00239835	1.13436	up	COT vs SFOT
meta_104	2,5-Dihydroxybenzaldehyde	C7H6O3	Phenolic acids	Phenolic acids	12.8604	0.00543779	1.12751	up	COT vs SFOT
meta_117	L-Cyclopentylglycine	C7H13NO2	Amino acids and derivatives	Amino acids and derivatives	3.50575	0.000177225	1.13913	up	COT vs SFOT
meta_144	cinnamic acid	C9H8O2	Phenolic acids	Phenolic acids	3.00792	1.10823e-06	1.13883	up	COT vs SFOT
meta_164	Phenoxyacetic acid	C8H8O3	Phenolic acids	Phenolic acids	11.0072	0.000616508	1.1384	up	COT vs SFOT
meta_173	Orotic acid	C5H4N2O4	Others	Vitamin	11.0709	0.00610749	1.12601	up	COT vs SFOT
meta_174	3-Indoleacetonitrile	C10H8N2	Alkaloids	Plumerane	3.35287	0.00176291	1.13245	up	COT vs SFOT
meta_215	Vanillic acid	C8H8O4	Phenolic acids	Phenolic acids	11.4405	0.00146885	1.13647	up	COT vs SFOT
meta_218	Phloracetophenone	C8H8O4	Phenolic acids	Phenolic acids	11.1757	0.0087816	1.12005	up	COT vs SFOT
meta_268	D-Mannitol	C6H14O6	Others	Saccharides and Alcohols	12.4001	0.0051306	1.1282	up	COT vs SFOT
meta_270	Dulcitol	C6H14O6	Others	Saccharides and Alcohols	3.65753	0.00554579	1.12651	up	COT vs SFOT
meta_283	3-Indoleacrylic acid	C11H9NO2	Alkaloids	Plumerane	3.14153	0.000637826	1.13835	up	COT vs SFOT
meta_311	3-Methyl-4,8-dihydroxy-3,4-dihydroisocoumarin	C10H10O4	Phenolic acids	Phenolic acids	11.4877	0.00692012	1.1242	up	COT vs SFOT
meta_322	1-Methoxy-indole-3-acetamide	C11H12N2O2	Alkaloids	Plumerane	3.55142	0.00170109	1.13552	up	COT vs SFOT
meta_324	Methoxyindoleacetic acid	C11H11NO3	Alkaloids	Plumerane	3.32826	0.00105534	1.13736	up	COT vs SFOT
meta_341	N-Acetyl-5-hydroxytryptamine	C12H14N2O2	Alkaloids	Plumerane	3.82489	2.70616e-05	1.13818	up	COT vs SFOT
meta_372	N-Acetyl-L-Tryptophan	C13H14N2O3	Amino acids and derivatives	Amino acids and derivatives	3.41658	0.00133608	1.13427	up	COT vs SFOT
meta_381	Pinocembrin (Dihydrochrysin)	C15H12O4	Flavonoids	Flavanones	14.294	9.06359e-05	1.1396	up	COT vs SFOT
meta_415	Epiafzelechin*	C15H14O5	Flavonoids	Flavanols	3.17832	0.00889779	1.07594	up	COT vs SFOT
meta_456	4-(3,4,5-Trihydroxybenzoxy)benzoic Acid	C14H10O7	Phenolic acids	Phenolic acids	4.43838	0.00013567	1.13917	up	COT vs SFOT
meta_458	5,7,3',4',5'-Pentahydroxyflavan (Tricetiflavan)	C15H14O6	Flavonoids	Flavanols	4.51042	0.00414484	1.13029	up	COT vs SFOT
meta_459	Epicatechin*	C15H14O6	Flavonoids	Flavanols	3.78929	0.000442296	1.13812	up	COT vs SFOT
meta_468	9-Oxo-10E,12Z-octadecadienoic acid	C18H30O3	Lipids	Free fatty acids	7.95088	0.00485761	1.12881	up	COT vs SFOT
meta_513	Epigallocatechin*	C15H14O7	Flavonoids	Flavanols	3.75473	7.4731e-05	1.13917	up	COT vs SFOT
meta_514	N-Feruloylagmatine	C15H22N4O3	Alkaloids	Phenolamine	15.6481	0.00101219	1.1375	up	COT vs SFOT
meta_516	Glutathione reduced form	C10H17N3O6S	Amino acids and derivatives	Amino acids and derivatives	4.61973	0.0015925	1.13534	up	COT vs SFOT
meta_569	1-O-Vanilloyl-D-Glucose	C14H18O9	Phenolic acids	Phenolic acids	6.07115	0.00152668	1.13609	up	COT vs SFOT
meta_575	Pyridoxine-5'-O-glucoside	C14H21NO8	Others	Vitamin	3.12899	0.000881333	1.13608	up	COT vs SFOT
meta_592	Esculin (6,7-DihydroxyCoumarin-6-glucoside)	C15H16O9	Lignans and Coumarins	Coumarins	3.74858	0.000739027	1.1368	up	COT vs SFOT
meta_593	Esculetin-7-O-glucoside	C15H16O9	Lignans and Coumarins	Coumarins	3.67655	0.00971116	1.11434	up	COT vs SFOT
meta_594	Daphnin	C15H16O9	Lignans and Coumarins	Coumarins	3.58868	1.43706e-05	1.13694	up	COT vs SFOT
meta_617	syringic acid 4-O-rhamnopyranoside	C15H20O9	Lignans and Coumarins	Lignans	4.78628	0.0011099	1.13695	up	COT vs SFOT
meta_641	1-O-Feruloyl-β-D-glucose	C16H20O9	Phenolic acids	Phenolic acids	3.54912	0.00266652	1.13034	up	COT vs SFOT
meta_676	Quercetin-3-O-Sulfonate	C15H10O9S	Flavonoids	Flavonols	11.957	0.00601587	1.12621	up	COT vs SFOT
meta_756	3,4,2',4',6'-Pentahydroxychalcone-4'-O-glucoside	C21H22O11	Flavonoids	Chalcones	3.93051	0.00279206	1.13171	up	COT vs SFOT
meta_767	Dihydromarein	C21H24O11	Flavonoids	Chalcones	3.60638	0.00432325	1.1299	up	COT vs SFOT
meta_776	Flavin Single Nucleotide(FMN)	C17H21N4O9P	Nucleotides and derivatives	Nucleotides and derivatives	4.43082	0.000693452	1.1343	up	COT vs SFOT
meta_785	Vnilloylcaffeoyltartaric acid	C21H18O12	Phenolic acids	Phenolic acids	4.90508	0.00549199	1.12726	up	COT vs SFOT
meta_788	1-O-Galloyl-6-O-cinnamoyl-β-D-glucose	C22H22O11	Phenolic acids	Phenolic acids	3.16643	0.00106891	1.13633	up	COT vs SFOT
meta_876	1-O-Caffeoyl-4-O-galloyl-β-D-glucose	C22H22O13	Phenolic acids	Phenolic acids	17.5892	0.00318228	1.13259	up	COT vs SFOT
meta_883	p-Coumaroylsinapoyltartaric acid	C24H22O12	Phenolic acids	Phenolic acids	12.4005	0.00106477	1.13738	up	COT vs SFOT
meta_919	1β,2α,3α,19α,23-Pentahydroxyurs-12-en-28-oic acid	C30H48O7	Terpenoids	Triterpene	9.70945	0.00351888	1.13183	up	COT vs SFOT
meta_922	Rosmarinic acid-3'-O-glucoside	C24H26O13	Phenolic acids	Phenolic acids	4.10479	0.00713477	1.12359	up	COT vs SFOT
meta_924	Dihydrodehydrodiconiferyl alcohol-4-O-glucoside	C26H34O11	Lignans and Coumarins	Lignans	4.01379	0.0079659	1.12159	up	COT vs SFOT
meta_946	5'-Methoxyisolariciresinol-9'-O-glucoside	C27H36O12	Lignans and Coumarins	Lignans	12.9524	0.000278902	1.13917	up	COT vs SFOT
meta_950	Epicatechin-epiafzelechin	C30H26O11	Flavonoids	Flavanols	14.7331	0.00271893	1.13363	up	COT vs SFOT
meta_956	Theaflavin	C29H24O12	Tannins	Proanthocyanidins	11.2781	0.00918215	1.11915	up	COT vs SFOT
meta_965	Tetrahydroxyflavan-(4α-8-epicatechin)	C30H24O12	Flavonoids	Flavanols	12.6443	0.00197982	1.13531	up	COT vs SFOT
meta_968	Procyanidin B4*	C30H26O12	Tannins	Proanthocyanidins	4.41949	0.00371	1.13139	up	COT vs SFOT
meta_971	Procyanidin B2*	C30H26O12	Tannins	Proanthocyanidins	3.91622	0.000661125	1.13766	up	COT vs SFOT
meta_974	Apigenin-7-O-rutinoside (Isorhoifolin)	C27H30O14	Flavonoids	Flavones	3.68924	7.97844e-05	1.13831	up	COT vs SFOT
meta_977	Kaempferol-3,7-O-dirhamnoside (Kaempferitrin)	C27H30O14	Flavonoids	Flavonols	3.4256	0.00751902	1.11921	up	COT vs SFOT
meta_980	Epitheaflavic acid-3-O-Gallate	C28H20O14	Flavonoids	Flavanols	19.1566	0.0016076	1.13615	up	COT vs SFOT
meta_998	Apigenin-6,8-di-C-glucoside (Vicenin-2)	C27H30O15	Flavonoids	Flavonoid carbonoside	3.24676	0.00555644	1.11705	up	COT vs SFOT
meta_1030	1,6-Di-O-galloyl-3-O-cinnamoyl-β-D-glucose	C29H26O15	Phenolic acids	Phenolic acids	4.69737	0.000645527	1.13832	up	COT vs SFOT
meta_1048	1,6-Di-O-galloyl-2-O-p-coumaroyl-β-D-glucose	C29H26O16	Phenolic acids	Phenolic acids	3.10043	8.40324e-06	1.13738	up	COT vs SFOT
meta_1071	Licorice glycoside C2	C36H38O16	Flavonoids	Flavanones	14.4617	0.00825514	1.12121	up	COT vs SFOT
meta_1077	Quercetin-3-O-(2''-O-arabinosyl)rutinoside	C32H38O20	Flavonoids	Flavonols	17.3346	0.0052083	1.12803	up	COT vs SFOT
meta_1081	3-Hydroxyphloretin-4'-O-[4'',6''-O-(S)-HHDP]-β-D-glucoside	C35H30O19	Flavonoids	Chalcones	12.145	0.00605598	1.12613	up	COT vs SFOT
meta_1082	3-Hydroxyphloretin-4'-O-(4'',6''-di-O-galloyl)glucoside	C35H32O19	Flavonoids	Chalcones	14.1366	0.00726254	1.12343	up	COT vs SFOT
meta_1089	Quercetin-3-O-rutinoside-7-O-glucoside	C33H40O21	Flavonoids	Flavonols	12.99	0.00223759	1.13472	up	COT vs SFOT
meta_1091	Casuariin	C34H24O22	Tannins	Tannin	14.7035	0.000994003	1.13754	up	COT vs SFOT
meta_1092	Granatin A	C34H24O22	Tannins	Tannin	16.954	0.00516934	1.12811	up	COT vs SFOT
meta_1102	6-Hydroxykaempferol-3,6-O-Diglucoside-7-O-Glucuronic Acid	C33H38O23	Flavonoids	Flavonols	16.0984	0.00797917	1.12183	up	COT vs SFOT
meta_1103	Catechin-catechin-catechin	C45H38O18	Flavonoids	Flavanols	3.90155	0.00555671	1.12486	up	COT vs SFOT
meta_1104	Procyanidin C1*	C45H38O18	Tannins	Proanthocyanidins	4.64653	0.00467938	1.1291	up	COT vs SFOT
meta_1105	Procyanidin C2*	C45H38O18	Tannins	Proanthocyanidins	3.97507	0.0029748	1.13257	up	COT vs SFOT
meta_1109	Geraniinic acid C	C41H28O27	Tannins	Tannin	12.561	0.00156626	1.13624	up	COT vs SFOT
meta_1	Putrescine	C4H12N2	Alkaloids	Alkaloids	-3.0983	0.00338403	1.12838	down	COT vs SFOT
meta_6	L-Azetidine-2-carboxylic acid	C4H7NO2	Amino acids and derivatives	Amino acids and derivatives	-1.09197	0.00304516	1.08813	down	COT vs SFOT
meta_11	γ-Aminobutyric acid	C4H9NO2	Organic acids	Organic acids	0.318769	0.000918001	1.11181	up	COT vs SFOT
meta_13	Choline	C5H13NO	Alkaloids	Alkaloids	0.300597	0.00151316	1.12946	up	COT vs SFOT
meta_19	L-Serine	C3H7NO3	Amino acids and derivatives	Amino acids and derivatives	-0.351727	7.25706e-05	1.13193	down	COT vs SFOT
meta_41	L-Homoserine	C4H9NO3	Amino acids and derivatives	Amino acids and derivatives	-2.8959	0.000198571	1.13895	down	COT vs SFOT
meta_42	L-Threonine	C4H9NO3	Amino acids and derivatives	Amino acids and derivatives	-2.94121	0.00081493	1.13758	down	COT vs SFOT
meta_44	D-(-)-Threose	C4H8O4	Others	Saccharides and Alcohols	-2.42726	0.000272032	1.1338	down	COT vs SFOT
meta_45	Benzamide	C7H7NO	Phenolic acids	Phenolic acids	-6.58021	2.3444e-06	1.1398	down	COT vs SFOT
meta_46	Phenethylamine	C8H11N	Alkaloids	Alkaloids	-6.49203	0.000293882	1.13912	down	COT vs SFOT
meta_49	2-Phenylethanol	C8H10O	Phenolic acids	Phenolic acids	-18.461	0.00233611	1.1345	down	COT vs SFOT
meta_53	4-Hydroxybenzyl Alcohol	C7H8O2	Phenolic acids	Phenolic acids	0.18698	0.0018352	1.12592	up	COT vs SFOT
meta_54	4-MethylCatechol	C7H8O2	Phenolic acids	Phenolic acids	0.18698	0.0018352	1.12592	up	COT vs SFOT
meta_56	Pyrogallol	C6H6O3	Phenolic acids	Phenolic acids	0.18698	0.0018352	1.12592	up	COT vs SFOT
meta_57	Methyl 2-furoate	C6H6O3	Organic acids	Organic acids	0.18698	0.0018352	1.12592	up	COT vs SFOT
meta_61	Cycloleucine	C6H11NO2	Amino acids and derivatives	Amino acids and derivatives	0.308581	0.0067852	1.06483	up	COT vs SFOT
meta_65	Agmatine	C5H14N4	Alkaloids	Alkaloids	-2.86146	0.00681122	1.12316	down	COT vs SFOT
meta_66	5-Aminolevulinate	C5H9NO3	Alkaloids	Alkaloids	-0.735894	0.00527603	1.11714	down	COT vs SFOT
meta_69	3-Guanidinopropionic acid	C4H9N3O2	Organic acids	Organic acids	-1.14263	0.00231641	1.13163	down	COT vs SFOT
meta_83	3-Ureidopropionic Acid	C4H8N2O3	Organic acids	Organic acids	-0.358947	0.00111907	1.12104	down	COT vs SFOT
meta_84	L-Asparagine	C4H8N2O3	Amino acids and derivatives	Amino acids and derivatives	-1.42538	0.00537023	1.1255	down	COT vs SFOT
meta_93	S-Methyl-L-cysteine	C4H9NO2S	Amino acids and derivatives	Amino acids and derivatives	0.300272	0.00101948	1.11399	up	COT vs SFOT
meta_101	L-Tyramine	C8H11NO	Amino acids and derivatives	Amino acids and derivatives	-10.4061	0.000496954	1.13867	down	COT vs SFOT
meta_102	Phenylethanolamine	C8H11NO	Alkaloids	Alkaloids	-19.2793	0.00403041	1.13068	down	COT vs SFOT
meta_106	Salicylic acid	C7H6O3	Phenolic acids	Phenolic acids	0.18698	0.0018352	1.12592	up	COT vs SFOT
meta_127	4-Guanidinobutyric acid	C5H11N3O2	Organic acids	Organic acids	-0.759303	0.00158009	1.13213	down	COT vs SFOT
meta_128	2-Methyl-3-oxosuccinic acid	C5H6O5	Organic acids	Organic acids	-0.808455	0.00298985	1.10853	down	COT vs SFOT
meta_129	α-Ketoglutaric acid	C5H6O5	Organic acids	Organic acids	-1.05124	1.10949e-05	1.13865	down	COT vs SFOT
meta_134	O-Acetylserine	C5H9NO4	Amino acids and derivatives	Amino acids and derivatives	-1.27527	5.19362e-05	1.13541	down	COT vs SFOT
meta_136	L-Glutamic acid	C5H9NO4	Amino acids and derivatives	Amino acids and derivatives	-0.540153	0.000997581	1.11957	down	COT vs SFOT
meta_161	8-Azaguanine	C4H4N6O	Nucleotides and derivatives	Nucleotides and derivatives	-0.568331	0.00439974	1.08478	down	COT vs SFOT
meta_170	2,3-Dihydroxybenzoic Acid*	C7H6O4	Phenolic acids	Phenolic acids	-1.07767	0.00931763	1.10761	down	COT vs SFOT
meta_176	1-Decanol*	C10H22O	Others	Saccharides and Alcohols	-1.24161	3.5038e-06	1.13814	down	COT vs SFOT
meta_177	2-Decanol*	C10H22O	Others	Saccharides and Alcohols	-1.15021	6.99071e-05	1.13887	down	COT vs SFOT
meta_178	5-Acetamidopentanoic Acid	C7H13NO3	Organic acids	Organic acids	-0.456377	0.00101522	1.12516	down	COT vs SFOT
meta_182	DL-2-Aminoadipic acid	C6H11NO4	Alkaloids	Alkaloids	-1.46997	0.00187717	1.13359	down	COT vs SFOT
meta_183	N-Acetyl-L-threonine	C6H11NO4	Amino acids and derivatives	Amino acids and derivatives	-0.971818	0.00290214	1.12482	down	COT vs SFOT
meta_188	4-Methoxycinnamaldehyde	C10H10O2	Phenolic acids	Phenolic acids	0.281504	0.00966686	1.0492	up	COT vs SFOT
meta_213	Phosphoenolpyruvate	C3H5O6P	Organic acids	Organic acids	-0.98288	0.00202569	1.12473	down	COT vs SFOT
meta_217	Gallacetophenone	C8H8O4	Phenolic acids	Phenolic acids	-2.19544	0.00761551	1.07667	down	COT vs SFOT
meta_223	DL-Glyceraldehyde-3-phosphate	C3H7O6P	Organic acids	Organic acids	-1.77682	0.00027549	1.12889	down	COT vs SFOT
meta_224	Dihydroxyacetone phosphate	C3H7O6P	Others	Saccharides and Alcohols	-1.83275	9.30544e-07	1.13894	down	COT vs SFOT
meta_225	Gallic acid	C7H6O5	Phenolic acids	Phenolic acids	-2.10655	0.00130617	1.13679	down	COT vs SFOT
meta_227	3-Dehydroshikimic acid	C7H8O5	Organic acids	Organic acids	-1.31299	0.00176587	1.10093	down	COT vs SFOT
meta_228	Dehydroascorbic acid	C6H6O6	Others	Vitamin	-2.95548	5.12622e-06	1.1395	down	COT vs SFOT
meta_229	Shikimic acid	C7H10O5	Organic acids	Organic acids	-2.60747	0.00764887	1.12124	down	COT vs SFOT
meta_230	N-Alpha-Acetyl-L-Asparagine	C6H10N2O4	Amino acids and derivatives	Amino acids and derivatives	-2.77365	0.003638	1.12969	down	COT vs SFOT
meta_235	N-Acetyl-L-Aspartic Acid	C6H9NO5	Amino acids and derivatives	Amino acids and derivatives	-1.22617	0.000894914	1.13542	down	COT vs SFOT
meta_239	L-Ascorbic acid (Vitamin C)	C6H8O6	Others	Vitamin	0.18698	0.0018352	1.12592	up	COT vs SFOT
meta_241	2-Isopropylmalic Acid	C7H12O5	Organic acids	Organic acids	-0.700596	0.00386971	1.12896	down	COT vs SFOT
meta_242	2-Propylmalic Acid	C7H12O5	Organic acids	Organic acids	-0.782626	0.000313352	1.13906	down	COT vs SFOT
meta_243	Erythorbic acid	C6H8O6	Others	Vitamin	0.18698	0.0018352	1.12592	up	COT vs SFOT
meta_244	L-Cysteinyl-L-glycine	C5H10N2O3S	Amino acids and derivatives	Amino acids and derivatives	-1.02024	0.00399096	1.09108	down	COT vs SFOT
meta_245	L-Gulono-1,4-Lactone	C6H10O6	Others	Saccharides and Alcohols	-1.86944	0.00592609	1.12239	down	COT vs SFOT
meta_253	D-Mannose*	C6H12O6	Others	Saccharides and Alcohols	-0.440169	0.0089634	1.10202	down	COT vs SFOT
meta_254	D-Fructose*	C6H12O6	Others	Saccharides and Alcohols	-0.504647	0.00342111	1.09877	down	COT vs SFOT
meta_255	D-Glucose*	C6H12O6	Others	Saccharides and Alcohols	-0.491174	0.00144864	1.10425	down	COT vs SFOT
meta_273	Methyl gallate	C8H8O5	Phenolic acids	Phenolic acids	-1.35328	0.000280119	1.13882	down	COT vs SFOT
meta_274	3-O-Methylgallic Acid	C8H8O5	Phenolic acids	Phenolic acids	-1.73772	0.00108898	1.13665	down	COT vs SFOT
meta_275	5-hydroxyisovanillic acid	C8H8O5	Phenolic acids	Phenolic acids	-3.92985	0.00896048	1.11831	down	COT vs SFOT
meta_277	(E)-Linalool-1-oic acid	C10H16O3	Lipids	Free fatty acids	-1.4301	0.000483939	1.13846	down	COT vs SFOT
meta_279	4-Hydroxy-3,5-dimethoxybenzyl alcohol	C9H12O4	Phenolic acids	Phenolic acids	-1.64329	0.00252191	1.1158	down	COT vs SFOT
meta_280	O-Phospho-L-serine	C3H8NO6P	Amino acids and derivatives	Amino acids and derivatives	-2.27198	0.00213854	1.11394	down	COT vs SFOT
meta_281	3-Phospho-D-glyceric acid	C3H7O7P	Others	Saccharides and Alcohols	-1.06967	0.0001368	1.13024	down	COT vs SFOT
meta_295	N-Acetyl-L-glutamic acid	C7H11NO5	Amino acids and derivatives	Amino acids and derivatives	-0.475255	0.00281296	1.10353	down	COT vs SFOT
meta_313	Gluconic acid	C6H12O7	Others	Saccharides and Alcohols	-0.853421	0.00332266	1.13074	down	COT vs SFOT
meta_340	5-L-Glutamyl-L-amino acid	C8H14N2O5	Amino acids and derivatives	Amino acids and derivatives	-2.41085	0.00425186	1.12281	down	COT vs SFOT
meta_350	2'-Deoxycytidine	C9H13N3O4	Nucleotides and derivatives	Nucleotides and derivatives	-1.07604	0.00118919	1.1199	down	COT vs SFOT
meta_356	Methyl sinapate	C12H14O5	Phenolic acids	Phenolic acids	0.18698	0.0018352	1.12592	up	COT vs SFOT
meta_357	3,4,5-Trimethoxycinnamic acid	C12H14O5	Phenolic acids	Phenolic acids	0.18698	0.0018352	1.12592	up	COT vs SFOT
meta_362	Thymidine	C10H14N2O5	Nucleotides and derivatives	Nucleotides and derivatives	-0.877258	1.52578e-05	1.13873	down	COT vs SFOT
meta_377	2'-Deoxyadenosine	C10H13N5O3	Nucleotides and derivatives	Nucleotides and derivatives	-1.68444	0.00206274	1.11918	down	COT vs SFOT
meta_384	Tetradecanedioic acid	C14H26O4	Lipids	Free fatty acids	-1.53918	0.000241286	1.12549	down	COT vs SFOT
meta_387	D-Fructose 6-phosphate*	C6H13O9P	Others	Saccharides and Alcohols	-0.281177	0.00214484	1.09704	down	COT vs SFOT
meta_389	7-Methoxy-5-Prenyloxycoumarin	C15H16O4	Lignans and Coumarins	Coumarins	0.18698	0.0018352	1.12592	up	COT vs SFOT
meta_390	L-γ-Glutamyl-L-leucine	C11H20N2O5	Amino acids and derivatives	Amino acids and derivatives	-0.894857	0.00715022	1.0606	down	COT vs SFOT
meta_393	Abscisic acid	C15H20O4	Organic acids	Organic acids	-1.48662	0.000199815	1.13595	down	COT vs SFOT
meta_394	N-Feruloylputrescine	C14H20N2O3	Alkaloids	Phenolamine	-1.02602	0.000855955	1.12149	down	COT vs SFOT
meta_397	2'-Deoxyguanosine	C10H13N5O4	Nucleotides and derivatives	Nucleotides and derivatives	-0.490033	0.00123422	1.12318	down	COT vs SFOT
meta_400	Tectochrysin	C16H12O4	Flavonoids	Flavones	0.18698	0.0018352	1.12592	up	COT vs SFOT
meta_406	Pinobanksin	C15H12O5	Flavonoids	Flavanonols	-1.03709	0.000150816	1.13212	down	COT vs SFOT
meta_407	Naringenin chalcone	C15H12O5	Flavonoids	Chalcones	-1.00167	0.00132084	1.11417	down	COT vs SFOT
meta_414	Afzelechin (3,5,7,4'-Tetrahydroxyflavan)*	C15H14O5	Flavonoids	Flavanols	0.18698	0.0018352	1.12592	up	COT vs SFOT
meta_416	Phloretin	C15H14O5	Flavonoids	Chalcones	-2.30594	2.94347e-05	1.13798	down	COT vs SFOT
meta_418	L-Saccharopine	C11H20N2O6	Amino acids and derivatives	Amino acids and derivatives	-1.07901	0.00472101	1.11197	down	COT vs SFOT
meta_425	Punicic acid (9Z,11E,13Z-octadecatrienoic acid)	C18H30O2	Lipids	Free fatty acids	0.315273	0.00913935	1.07467	up	COT vs SFOT
meta_427	p-Coumaroylmalic acid	C13H12O7	Phenolic acids	Phenolic acids	-8.16365	0.000132084	1.13948	down	COT vs SFOT
meta_431	2'-O-Methyladenosine	C11H15N5O4	Nucleotides and derivatives	Nucleotides and derivatives	-1.22631	0.0031176	1.12227	down	COT vs SFOT
meta_436	Guanosine	C10H13N5O5	Nucleotides and derivatives	Nucleotides and derivatives	0.254106	0.00201533	1.10458	up	COT vs SFOT
meta_440	N-(beta-D-Glucosyl)nicotinate	C12H15NO7	Others	Vitamin	-2.79216	2.04273e-05	1.13921	down	COT vs SFOT
meta_441	L-Malic acid-2-O-gallate	C11H10O9	Phenolic acids	Phenolic acids	-0.911715	0.000912403	1.1274	down	COT vs SFOT
meta_449	Eriodictyol (5,7,3',4'-Tetrahydroxyflavanone)	C15H12O6	Flavonoids	Flavanones	-0.91658	0.00451574	1.0771	down	COT vs SFOT
meta_452	10,16-Dihydroxypalmitic acid	C16H32O4	Lipids	Free fatty acids	0.18698	0.0018352	1.12592	up	COT vs SFOT
meta_457	Catechin*	C15H14O6	Flavonoids	Flavanols	-2.0096	0.000541348	1.13643	down	COT vs SFOT
meta_466	13-KODE; (9Z,11E)-13-Oxooctadeca-9,11-dienoic acid	C18H30O3	Lipids	Free fatty acids	0.18698	0.0018352	1.12592	up	COT vs SFOT
meta_471	Cis-Coutaric acid	C13H12O8	Phenolic acids	Phenolic acids	-17.0911	0.00359744	1.13165	down	COT vs SFOT
meta_481	Vnilloyltartaric acid	C12H12O9	Phenolic acids	Phenolic acids	-0.876779	0.000223792	1.12982	down	COT vs SFOT
meta_484	6,7,8-Tetrahydroxy-5-methoxyflavone	C16H12O6	Flavonoids	Flavones	0.18698	0.0018352	1.12592	up	COT vs SFOT
meta_487	4-O-Glucosyl-4-hydroxybenzoic Acid	C13H16O8	Phenolic acids	Phenolic acids	-13.3442	0.00429978	1.13007	down	COT vs SFOT
meta_495	ellagic acid	C14H6O8	Tannins	Tannin	-2.96376	0.00989172	1.11493	down	COT vs SFOT
meta_500	Isoetin (5,7,2',4',5'-Pentahydroxyflavone)	C15H10O7	Flavonoids	Flavones	0.18698	0.0018352	1.12592	up	COT vs SFOT
meta_501	Hypolaetin	C15H10O7	Flavonoids	Flavones	0.18698	0.0018352	1.12592	up	COT vs SFOT
meta_507	Nicotianamine	C12H21N3O6	Alkaloids	Alkaloids	-1.77778	0.00187824	1.12361	down	COT vs SFOT
meta_509	5,7,3',4',5'-Pentahydroxydihydroflavone	C15H12O7	Flavonoids	Flavanones	0.18698	0.0018352	1.12592	up	COT vs SFOT
meta_510	Arachidonic Acid	C20H32O2	Lipids	Free fatty acids	0.18698	0.0018352	1.12592	up	COT vs SFOT
meta_511	Methyl Brevifolincarboxylate	C14H10O8	Phenolic acids	Phenolic acids	-2.40297	0.0075662	1.11792	down	COT vs SFOT
meta_512	Gallocatechin*	C15H14O7	Flavonoids	Flavanols	-7.21953	0.000600815	1.13844	down	COT vs SFOT
meta_519	Feruloylmalic acid	C14H14O8	Phenolic acids	Phenolic acids	-4.94112	0.00375932	1.13125	down	COT vs SFOT
meta_528	2-Caffeoyl-L-tartaric acid (Caftaric acid)	C13H12O9	Phenolic acids	Phenolic acids	-11.7977	0.00369713	1.13142	down	COT vs SFOT
meta_529	1-O-Caffeoyl xylose	C14H16O8	Phenolic acids	Phenolic acids	-14.1473	0.00115238	1.13718	down	COT vs SFOT
meta_530	9-Hydroxy-12-oxo-15(Z)-octadecenoic acid	C18H32O4	Lipids	Free fatty acids	0.18698	0.0018352	1.12592	up	COT vs SFOT
meta_534	13S-Hydroperoxy-9Z,11E-octadecadienoic acid	C18H32O4	Lipids	Free fatty acids	-0.493509	0.00998373	1.06934	down	COT vs SFOT
meta_547	Dihydromyricetin (Ampelopsin)	C15H12O8	Flavonoids	Flavanonols	-2.50979	0.000137434	1.1378	down	COT vs SFOT
meta_548	Trans-5-O-(p-Coumaroyl)shikimate	C16H16O7	Phenolic acids	Phenolic acids	-2.34704	0.000539792	1.13661	down	COT vs SFOT
meta_552	(-)-Jasmonoyl-L-Isoleucine	C18H29NO4	Amino acids and derivatives	Amino acids and derivatives	-0.277161	0.000282841	1.12875	down	COT vs SFOT
meta_556	5-O-Galloylshikimic acid*	C14H14O9	Phenolic acids	Phenolic acids	-4.0663	0.000289491	1.13914	down	COT vs SFOT
meta_557	3-O-Galloylshikimic acid*	C14H14O9	Phenolic acids	Phenolic acids	-3.87155	0.00106961	1.13736	down	COT vs SFOT
meta_558	p-Coumaric acid-4-O-glucoside	C15H18O8	Phenolic acids	Phenolic acids	-1.9719	0.00667316	1.12437	down	COT vs SFOT
meta_559	Phenylpropionic acid-O-β-D-glucopyranoside	C15H18O8	Phenolic acids	Phenolic acids	-1.83257	0.00126481	1.13605	down	COT vs SFOT
meta_564	Demethyl coniferin	C15H20O8	Phenolic acids	Phenolic acids	-4.80256	0.000777846	1.13735	down	COT vs SFOT
meta_567	Cyclic 3',5'-Adenylic acid	C10H12N5O6P	Nucleotides and derivatives	Nucleotides and derivatives	0.18698	0.0018352	1.12592	up	COT vs SFOT
meta_572	9,12,13-TriHOME; 9(S),12(S),13(S)-Trihydroxy-10(E)-octadecenoic acid	C18H34O5	Lipids	Free fatty acids	-1.01957	0.00969622	1.0688	down	COT vs SFOT
meta_577	1-O-galloyl-β-D-glucose	C13H16O10	Phenolic acids	Phenolic acids	-3.74482	0.00404549	1.13062	down	COT vs SFOT
meta_583	9,10,18-Trihydroxystearic acid	C18H36O5	Lipids	Free fatty acids	0.18698	0.0018352	1.12592	up	COT vs SFOT
meta_584	Galloyl Methyl gallate	C15H12O9	Phenolic acids	Phenolic acids	-4.51905	0.00184435	1.13535	down	COT vs SFOT
meta_585	p-Dimeric galloyl methyl ester	C15H12O9	Phenolic acids	Phenolic acids	-4.24406	3.18041e-05	1.13969	down	COT vs SFOT
meta_590	D-Glucose 1,6-bisphosphate*	C6H14O12P2	Others	Saccharides and Alcohols	-1.81606	0.00011773	1.13547	down	COT vs SFOT
meta_591	D-Fructose-1,6-biphosphate*	C6H14O12P2	Others	Saccharides and Alcohols	-2.15519	0.000101724	1.13511	down	COT vs SFOT
meta_597	1-O-Caffeoyl-β-D-glucose	C15H18O9	Phenolic acids	Phenolic acids	-13.2477	0.00147713	1.13644	down	COT vs SFOT
meta_598	Vanillic Acid-4-O-Glucuronide	C15H18O9	Phenolic acids	Phenolic acids	-2.36202	0.00334306	1.12567	down	COT vs SFOT
meta_599	5,7,3',4'-Tetramethoxyflavone	C19H18O6	Flavonoids	Flavones	0.18698	0.0018352	1.12592	up	COT vs SFOT
meta_600	5,7,8,4'-Tetramethoxyflavone	C19H18O6	Flavonoids	Flavones	0.18698	0.0018352	1.12592	up	COT vs SFOT
meta_609	coniferyl alcohol-4-O-glucoside (Coniferin)	C16H22O8	Phenolic acids	Phenolic acids	-4.70567	0.00136762	1.13618	down	COT vs SFOT
meta_613	3,3',4-O-Trimethylellagic acid	C17H12O8	Tannins	Tannin	-14.1822	0.00256992	1.13397	down	COT vs SFOT
meta_614	5,7-Dihydroxy-3',4',5'-trimethoxyflavone	C18H16O7	Flavonoids	Flavones	0.18698	0.0018352	1.12592	up	COT vs SFOT
meta_615	Dihydrocaffeoylglucose	C15H20O9	Phenolic acids	Phenolic acids	-0.49869	0.00155971	1.10855	down	COT vs SFOT
meta_621	5,7,2',5'-Tetrahydroxy-8,6'-dimethoxyflavone	C17H14O8	Flavonoids	Flavones	0.18698	0.0018352	1.12592	up	COT vs SFOT
meta_637	2-Linoleoylglycerol*	C21H38O4	Lipids	Glycerol ester	-0.740026	0.000930428	1.12367	down	COT vs SFOT
meta_638	1-Linoleoylglycerol*	C21H38O4	Lipids	Glycerol ester	-0.711015	0.0026292	1.12262	down	COT vs SFOT
meta_644	5-O-Galloyl-methyl quinine ester	C15H18O10	Phenolic acids	Phenolic acids	0.18698	0.0018352	1.12592	up	COT vs SFOT
meta_645	5-Hydroxy-6,7,3',4'-tetramethoxyflavone	C19H18O7	Flavonoids	Flavones	-1.15692	0.000379568	1.1227	down	COT vs SFOT
meta_646	Epipinoresinol*	C20H22O6	Lignans and Coumarins	Lignans	-0.484888	0.00777572	1.11136	down	COT vs SFOT
meta_649	Pinoresinol*	C20H22O6	Lignans and Coumarins	Lignans	-0.433326	0.00788826	1.08345	down	COT vs SFOT
meta_663	Sinensetin (5,6,7,3',4'-Pentamethoxyflavone)	C20H20O7	Flavonoids	Flavones	0.18698	0.0018352	1.12592	up	COT vs SFOT
meta_664	3',4',5',5,7-Pentamethoxyflavone	C20H20O7	Flavonoids	Flavones	0.18698	0.0018352	1.12592	up	COT vs SFOT
meta_665	Isosinensetin	C20H20O7	Flavonoids	Flavones	0.18698	0.0018352	1.12592	up	COT vs SFOT
meta_667	3,5,7,3′4′-Pentamethoxyflavone	C20H20O7	Flavonoids	Flavones	0.18698	0.0018352	1.12592	up	COT vs SFOT
meta_689	Uridine 5'-diphosphate	C9H14N2O12P2	Nucleotides and derivatives	Nucleotides and derivatives	-1.04846	8.8206e-05	1.13221	down	COT vs SFOT
meta_692	Kaempferol-3-O-arabinoside (Juglanin)	C20H18O10	Flavonoids	Flavonols	-1.68207	0.000505966	1.13787	down	COT vs SFOT
meta_696	Liquiritigenin-4'-O-Glucoside (Liquiritin)	C21H22O9	Flavonoids	Flavanones	-4.09833	0.00354301	1.13144	down	COT vs SFOT
meta_700	Lirioresinol A	C22H26O8	Lignans and Coumarins	Lignans	-0.401085	0.00181549	1.1034	down	COT vs SFOT
meta_702	Isoliquiritin	C21H22O9	Flavonoids	Chalcones	-4.17162	6.6315e-07	1.13911	down	COT vs SFOT
meta_704	Trehalose 6-phosphate*	C12H23O14P	Others	Saccharides and Alcohols	-0.974116	0.000445416	1.12012	down	COT vs SFOT
meta_710	Adenosine 5'-diphosphate	C10H15N5O10P2	Nucleotides and derivatives	Nucleotides and derivatives	-1.6809	4.73838e-05	1.13395	down	COT vs SFOT
meta_711	Theaflavic acid	C21H16O10	Tannins	Tannin	0.18698	0.0018352	1.12592	up	COT vs SFOT
meta_712	1-O-Feruloyl-3-O-caffeoylglycerol	C22H22O9	Lipids	Glycerol ester	-13.8291	0.000784441	1.13802	down	COT vs SFOT
meta_714	Kaempferol-3-O-rhamnoside (Afzelin)(Kaempferin)	C21H20O10	Flavonoids	Flavonols	-1.89161	6.22772e-06	1.13764	down	COT vs SFOT
meta_715	Isovitexin	C21H20O10	Flavonoids	Flavonoid carbonoside	0.18698	0.0018352	1.12592	up	COT vs SFOT
meta_724	Quercetin-3-O-xyloside (Reynoutrin)	C20H18O11	Flavonoids	Flavonols	-0.840842	0.00649207	1.1067	down	COT vs SFOT
meta_728	Naringenin-4'-O-glucoside	C21H22O10	Flavonoids	Flavanones	-1.38684	0.00464919	1.12268	down	COT vs SFOT
meta_729	Isosalipurposide (Phlorizin Chalcone)	C21H22O10	Flavonoids	Chalcones	-1.79694	0.00191753	1.13493	down	COT vs SFOT
meta_730	Engeletin	C21H22O10	Flavonoids	Flavanonols	-1.22961	0.00865857	1.05252	down	COT vs SFOT
meta_732	Butin-7-O-glucoside	C21H22O10	Flavonoids	Flavanones	-1.5804	0.00107483	1.12966	down	COT vs SFOT
meta_735	Phloretin-4'-O-glucoside (Trilobatin)	C21H24O10	Flavonoids	Chalcones	-2.25087	0.000197622	1.13736	down	COT vs SFOT
meta_736	Phloretin-2'-O-glucoside (Phlorizin)	C21H24O10	Flavonoids	Chalcones	-1.83485	0.00163673	1.13013	down	COT vs SFOT
meta_740	Menatetrenone (Vitamin K2)	C31H40O2	Others	Vitamin	-0.549416	0.00433271	1.08515	down	COT vs SFOT
meta_743	Kaempferol-3-O-galactoside (Trifolin)	C21H20O11	Flavonoids	Flavonols	-14.1318	0.0068958	1.12425	down	COT vs SFOT
meta_744	Luteolin-4'-O-glucoside	C21H20O11	Flavonoids	Flavones	-1.12346	0.0019441	1.11467	down	COT vs SFOT
meta_746	Kaempferol-7-O-glucoside	C21H20O11	Flavonoids	Flavonols	-14.1039	9.87983e-05	1.13958	down	COT vs SFOT
meta_748	Kaempferol-3-O-glucoside (Astragalin)	C21H20O11	Flavonoids	Flavonols	-1.39861	0.00900059	1.11666	down	COT vs SFOT
meta_749	Luteolin-7-O-glucoside (Cynaroside)	C21H20O11	Flavonoids	Flavones	-1.60836	0.00131132	1.13535	down	COT vs SFOT
meta_760	Eriodictyol-3'-O-glucoside	C21H22O11	Flavonoids	Flavanones	-2.84792	0.000823324	1.13639	down	COT vs SFOT
meta_764	Sieboldin	C21H24O11	Flavonoids	Chalcones	-2.30125	0.000794196	1.1316	down	COT vs SFOT
meta_773	Flavogallonic Acid Dilactone	C21H10O12	Phenolic acids	Phenolic acids	-4.5911	0.00396977	1.13062	down	COT vs SFOT
meta_780	Ursolic acid	C30H48O3	Terpenoids	Triterpene	-0.7579	0.00506292	1.08483	down	COT vs SFOT
meta_790	Isorhamnetin-3-O-rhamnoside	C22H22O11	Flavonoids	Flavonols	0.18698	0.0018352	1.12592	up	COT vs SFOT
meta_793	Chrysoeriol-7-O-glucoside	C22H22O11	Flavonoids	Flavones	0.18698	0.0018352	1.12592	up	COT vs SFOT
meta_810	Taxifolin-3'-O-glucoside	C21H22O12	Flavonoids	Flavanonols	-1.81686	0.000791251	1.11574	down	COT vs SFOT
meta_816	Camaldulenic acid	C30H46O4	Terpenoids	Triterpene	-0.973375	0.000162818	1.132	down	COT vs SFOT
meta_817	2α,3α-Dihydroxyurs-12,18-dien-28-oic acid	C30H46O4	Terpenoids	Triterpene	-1.42675	0.00963308	1.11751	down	COT vs SFOT
meta_821	Maslinic acid	C30H48O4	Terpenoids	Triterpene	-0.403589	0.00390069	1.08647	down	COT vs SFOT
meta_822	Corosolic acid	C30H48O4	Terpenoids	Triterpene	-0.565512	1.65542e-05	1.13805	down	COT vs SFOT
meta_824	3,24-Dihydroxy-17,21-semiacetal-12(13)oleanolic fruit	C30H48O4	Terpenoids	Triterpene	-0.435924	0.00374813	1.10916	down	COT vs SFOT
meta_827	Trigallic acid	C21H14O13	Phenolic acids	Phenolic acids	-2.16999	0.0007348	1.13316	down	COT vs SFOT
meta_840	Pedaliin	C22H22O12	Flavonoids	Flavones	-2.29914	0.00552038	1.07033	down	COT vs SFOT
meta_841	Isotamarixin	C22H22O12	Flavonoids	Flavonols	-2.43851	0.00231064	1.13137	down	COT vs SFOT
meta_844	Desrhamnosylacteoside	C23H26O11	Phenolic acids	Phenolic acids	-1.94947	0.00353129	1.08942	down	COT vs SFOT
meta_845	1'-O-(3,4-Dihydroxyphenethyl)-O-caffeoyl-glucoside	C23H26O11	Phenolic acids	Phenolic acids	-0.934531	0.00304305	1.09961	down	COT vs SFOT
meta_846	Plantainoside A	C23H26O11	Phenolic acids	Phenolic acids	-1.97954	6.2374e-05	1.13248	down	COT vs SFOT
meta_847	3,5-Digalloylshikimic acid	C23H26O11	Phenolic acids	Phenolic acids	-3.24751	0.0081899	1.12097	down	COT vs SFOT
meta_858	5-O-p-Coumaroylshikimic acid O-glucoside	C22H26O12	Phenolic acids	Phenolic acids	-2.95516	0.000274346	1.13713	down	COT vs SFOT
meta_861	scopoletin-7-O-xylosyl(1→6)glucoside	C21H26O13	Lignans and Coumarins	Coumarins	0.18698	0.0018352	1.12592	up	COT vs SFOT
meta_862	Corosolic Acid Methyl Ester	C31H50O4	Terpenoids	Triterpene	-1.15639	0.00238975	1.1282	down	COT vs SFOT
meta_864	Di-O-galloyl Methyl gallate	C22H32O12	Flavonoids	Flavanols	-13.7105	0.000507269	1.13865	down	COT vs SFOT
meta_866	Rutundic acid	C30H48O5	Terpenoids	Triterpene	-2.13455	0.000436354	1.13714	down	COT vs SFOT
meta_867	2α,3α-Dihydroxyursolic acid	C30H48O5	Terpenoids	Triterpene	-2.67989	0.000349781	1.13829	down	COT vs SFOT
meta_868	MadAsiatic acid	C30H48O5	Terpenoids	Triterpene	-0.901757	0.000577218	1.11743	down	COT vs SFOT
meta_869	Tormentic acid	C30H48O5	Terpenoids	Triterpene	-2.40871	0.00347939	1.12544	down	COT vs SFOT
meta_870	Kaempferol-3-O-(2''-acetyl)glucoside*	C23H22O12	Flavonoids	Flavonols	-1.7566	0.00377099	1.09471	down	COT vs SFOT
meta_871	2,3,4,5-Trihydroxybutyl 6-O-(E)-caffeoyl-β-D-glucopyranoside	C21H30O13	Phenolic acids	Phenolic acids	0.18698	0.0018352	1.12592	up	COT vs SFOT
meta_877	Monogalloyl-diglucose	C19H26O15	Phenolic acids	Phenolic acids	-14.8379	0.00221059	1.13479	down	COT vs SFOT
meta_887	1,6-Di-O-caffeoyl-β-D-glucose	C24H24O12	Phenolic acids	Phenolic acids	-12.3888	0.00423205	1.13022	down	COT vs SFOT
meta_889	1-O-Caffeoyl-(6-O-glucosyl)-β-D-glucose	C21H28O14	Phenolic acids	Phenolic acids	-13.2257	0.000395817	1.13891	down	COT vs SFOT
meta_896	Eupatilin-7-O-glucoside	C24H26O12	Flavonoids	Flavones	-1.92632	9.84653e-05	1.13084	down	COT vs SFOT
meta_897	Isolariciresinol-9'-O-rhamnoside (Aviculin)	C26H34O10	Lignans and Coumarins	Lignans	-1.59772	0.00535753	1.11955	down	COT vs SFOT
meta_903	8R-Dihydrodehydrodiconferyl alcohol 4-O-β-D-glucopyranoside	C25H32O11	Lignans and Coumarins	Lignans	0.126881	0.000856195	1.11248	up	COT vs SFOT
meta_905	p-Coumaroylquinic acid-4'-O-glucuronide	C22H26O14	Phenolic acids	Phenolic acids	-2.14339	7.92061e-05	1.13858	down	COT vs SFOT
meta_918	2α,3β,19α,23,24-Pentahydroxyolean-12-en-28-oic acid	C30H48O7	Terpenoids	Triterpene	-6.86942	0.000481705	1.13871	down	COT vs SFOT
meta_929	3,5-O-Dicaffeoylquinic acid Methyl Ester	C26H26O12	Phenolic acids	Phenolic acids	0.18698	0.0018352	1.12592	up	COT vs SFOT
meta_932	LysoPC 19:2(2n isomer)	C27H52NO7P	Lipids	LPC	-1.33666	0.000596885	1.1208	down	COT vs SFOT
meta_935	Uridine-5'-Diphosphate-D-Xylose	C14H22N2O16P2	Nucleotides and derivatives	Nucleotides and derivatives	-0.850136	0.00294706	1.09115	down	COT vs SFOT
meta_951	Gambiriin B3	C30H26O11	Tannins	Tannin	-10.9136	0.00742767	1.12305	down	COT vs SFOT
meta_958	Apigenin-6-C-(2''-xylosyl)glucoside	C26H28O14	Flavonoids	Flavonoid carbonoside	0.18698	0.0018352	1.12592	up	COT vs SFOT
meta_959	Uridine 5'-diphospho-D-glucose	C15H24N2O17P2	Nucleotides and derivatives	Nucleotides and derivatives	-0.698003	3.93029e-05	1.13413	down	COT vs SFOT
meta_960	Quercetin-3-O-xylosyl(1→2)arabinoside	C25H26O15	Flavonoids	Flavonols	0.18698	0.0018352	1.12592	up	COT vs SFOT
meta_962	Phloretin-2'-O-(6''-O-xylosyl)glucoside	C26H32O14	Flavonoids	Chalcones	-7.71034	0.00311341	1.13274	down	COT vs SFOT
meta_963	2α,3α-Epoxy-5,7,3',4'-tetrahydroxyflavan-(4β-8-catechin)	C30H24O12	Tannins	Proanthocyanidins	-2.49903	0.00537612	1.08966	down	COT vs SFOT
meta_966	Procyanidin A2	C30H24O12	Tannins	Proanthocyanidins	-12.0115	0.00079634	1.138	down	COT vs SFOT
meta_969	Procyanidin B1*	C30H26O12	Tannins	Proanthocyanidins	-1.51342	0.00549106	1.1259	down	COT vs SFOT
meta_970	Kaempferol-3-O-(4''-p-coumaroyl)rhamnoside	C30H26O12	Flavonoids	Flavonols	0.18698	0.0018352	1.12592	up	COT vs SFOT
meta_972	Apigenin-7-O-(6''-p-Coumaryl)glucoside	C30H26O12	Flavonoids	Flavones	-0.619101	0.00703499	1.07299	down	COT vs SFOT
meta_973	Procyanidin B3*	C30H26O12	Tannins	Proanthocyanidins	-18.0817	0.0018471	1.13561	down	COT vs SFOT
meta_976	vitexin-2''-O-rhamnoside	C27H30O14	Flavonoids	Flavonoid carbonoside	-10.907	0.00724401	1.12347	down	COT vs SFOT
meta_989	8,8'-Methylenebiscatechin	C31H28O12	Flavonoids	Flavanols	0.18698	0.0018352	1.12592	up	COT vs SFOT
meta_996	Saponarin(Isovitexin-7-O-glucoside)	C27H30O15	Flavonoids	Flavonoid carbonoside	0.18698	0.0018352	1.12592	up	COT vs SFOT
meta_997	Kaempferol-3-O-neohesperidoside	C27H30O15	Flavonoids	Flavonols	-1.11093	0.000985873	1.12832	down	COT vs SFOT
meta_1010	Uridine 5'-diphospho-N-acetylglucosamine	C17H27N3O17P2	Nucleotides and derivatives	Nucleotides and derivatives	-0.212567	0.00303713	1.0982	down	COT vs SFOT
meta_1023	Kaempferol-3-O-galactoside-4'-O-glucoside	C27H30O16	Flavonoids	Flavonols	0.18698	0.0018352	1.12592	up	COT vs SFOT
meta_1024	Kaempferol-3-O-sophoroside	C27H30O16	Flavonoids	Flavonols	-2.40799	0.000249535	1.13408	down	COT vs SFOT
meta_1028	1-O-cinnamoyl-4,6-(S)-HHDP-β-D-glucose	C29H24O15	Phenolic acids	Phenolic acids	-11.9713	0.00535899	1.12768	down	COT vs SFOT
meta_1029	Oxiglutatione	C20H32N6O12S2	Amino acids and derivatives	Amino acids and derivatives	-2.21033	0.00504492	1.12553	down	COT vs SFOT
meta_1039	Hesperidin methylchalcone	C29H36O15	Flavonoids	Chalcones	0.18698	0.0018352	1.12592	up	COT vs SFOT
meta_1049	Gemin D	C27H22O18	Tannins	Tannin	-0.726498	0.00366407	1.08365	down	COT vs SFOT
meta_1053	Corilagin	C27H22O18	Tannins	Tannin	-3.53748	0.000166804	1.13564	down	COT vs SFOT
meta_1054	1,2,6-Tri-O-galloyl-glucose	C27H24O18	Phenolic acids	Phenolic acids	-2.1867	1.26249e-05	1.13806	down	COT vs SFOT
meta_1061	Furosin	C27H22O19	Tannins	Tannin	0.18698	0.0018352	1.12592	up	COT vs SFOT
meta_1062	D(+)-Melezitose O-rhamnoside	C24H42O20	Others	Saccharides and Alcohols	0.18698	0.0018352	1.12592	up	COT vs SFOT
meta_1069	Quercetin-3-O-(2''-malonyl)glucoside-7-O-arabinoside	C29H30O19	Flavonoids	Flavonols	0.18698	0.0018352	1.12592	up	COT vs SFOT
meta_1079	Luteolin-7-O-Sophoroside-5-O-arabinoside	C32H38O20	Flavonoids	Flavones	0.18698	0.0018352	1.12592	up	COT vs SFOT
meta_1080	NADP (Nicotinamide adenine dinucleotide phosphate)	C21H28N7O17P3	Nucleotides and derivatives	Nucleotides and derivatives	-3.41564	0.000113025	1.13493	down	COT vs SFOT
meta_1087	Quercetin-3-O-Sambubioside-5-O-Glucoside	C32H38O21	Flavonoids	Flavonols	0.18698	0.0018352	1.12592	up	COT vs SFOT
meta_1090	1-O-p-Coumaroyl-3-O-galloyl-4,6-(S)-HHDP-β-D-glucose	C36H28O20	Phenolic acids	Phenolic acids	-3.04434	0.00480066	1.12245	down	COT vs SFOT
meta_1097	1,3-Di-O-galloyl-4,6-(S)-HHDP-β-D-glucose	C34H26O22	Phenolic acids	Phenolic acids	-3.87316	0.00503232	1.1284	down	COT vs SFOT
meta_1099	1,2,3,6-Tetra-O-Galloyl-D-Glucose	C34H28O22	Phenolic acids	Phenolic acids	-2.7748	0.00342452	1.13057	down	COT vs SFOT
meta_1100	6-Hydroxykaempferol-3,7,6-O-triglycoside	C33H40O22	Flavonoids	Flavonols	-2.45675	0.00302912	1.10468	down	COT vs SFOT
meta_1101	2-O-Trigalloyl-glucose-glucose	C33H34O23	Phenolic acids	Phenolic acids	0.18698	0.0018352	1.12592	up	COT vs SFOT
meta_1107	1,2,3,4,6-Penta-O-Galloyl-D-Glucose	C41H32O26	Phenolic acids	Phenolic acids	-5.03528	0.000431181	1.13815	down	COT vs SFOT
meta_1108	Sanguiin H11	C41H28O27	Tannins	Tannin	0.18698	0.0018352	1.12592	up	COT vs SFOT
meta_1113	3-O-Digalloyl-1,2,4,6-O-tetragalloyl-D-glucose	C48H36O30	Phenolic acids	Phenolic acids	-14.2922	0.00686772	1.12431	down	COT vs SFOT
meta_1115	Arecatannin A2*	C60H50O24	Tannins	Tannin	-13.0644	0.0041321	1.13045	down	COT vs SFOT
meta_34	5-Aminovaleric acid	C5H11NO2	Organic acids	Organic acids	3.12493	0.00914814	1.0906	up	OT vs BFOT
meta_104	2,5-Dihydroxybenzaldehyde	C7H6O3	Phenolic acids	Phenolic acids	11.2429	0.00456291	1.10246	up	OT vs BFOT
meta_108	4-Nitrophenol	C6H5NO3	Phenolic acids	Phenolic acids	3.61833	0.00226818	1.10747	up	OT vs BFOT
meta_239	L-Ascorbic acid (Vitamin C)	C6H8O6	Others	Vitamin	20.7862	0.00909049	1.09258	up	OT vs BFOT
meta_354	p-Coumaroylputrescine	C13H18N2O2	Alkaloids	Phenolamine	3.41131	0.0070669	1.0965	up	OT vs BFOT
meta_358	L-Cystine	C6H12N2O4S2	Amino acids and derivatives	Amino acids and derivatives	3.96905	0.00248726	1.10575	up	OT vs BFOT
meta_382	Nicotinate D-ribonucleoside	C11H14NO6+	Others	Vitamin	3.16315	0.00207916	1.10753	up	OT vs BFOT
meta_413	Apiferol	C15H14O5	Flavonoids	Flavones	3.11805	0.00530766	1.09898	up	OT vs BFOT
meta_414	Afzelechin (3,5,7,4'-Tetrahydroxyflavan)*	C15H14O5	Flavonoids	Flavanols	14.1002	0.0061754	1.09893	up	OT vs BFOT
meta_415	Epiafzelechin*	C15H14O5	Flavonoids	Flavanols	5.25776	0.00485788	1.09709	up	OT vs BFOT
meta_420	Pantetheine	C11H22N2O4S	Others	Others	11.1971	0.000424677	1.1116	up	OT vs BFOT
meta_456	4-(3,4,5-Trihydroxybenzoxy)benzoic Acid	C14H10O7	Phenolic acids	Phenolic acids	3.03757	2.96082e-05	1.1113	up	OT vs BFOT
meta_509	5,7,3',4',5'-Pentahydroxydihydroflavone	C15H12O7	Flavonoids	Flavanones	13.233	0.00182459	1.10849	up	OT vs BFOT
meta_516	Glutathione reduced form	C10H17N3O6S	Amino acids and derivatives	Amino acids and derivatives	7.39275	0.000340636	1.11176	up	OT vs BFOT
meta_536	Mandelic acid-β-glucoside	C14H18O8	Phenolic acids	Phenolic acids	11.6055	0.00268225	1.1066	up	OT vs BFOT
meta_565	3-Hydroxy-4-isopropylbenzylalcohol-3-O-glucoside	C16H24O7	Phenolic acids	Phenolic acids	12.833	0.00425075	1.10314	up	OT vs BFOT
meta_569	1-O-Vanilloyl-D-Glucose	C14H18O9	Phenolic acids	Phenolic acids	4.68847	0.00598534	1.09816	up	OT vs BFOT
meta_593	Esculetin-7-O-glucoside	C15H16O9	Lignans and Coumarins	Coumarins	3.34823	0.000116147	1.10836	up	OT vs BFOT
meta_594	Daphnin	C15H16O9	Lignans and Coumarins	Coumarins	3.52645	0.0027651	1.09714	up	OT vs BFOT
meta_617	syringic acid 4-O-rhamnopyranoside	C15H20O9	Lignans and Coumarins	Lignans	4.16218	0.00446656	1.10206	up	OT vs BFOT
meta_621	5,7,2',5'-Tetrahydroxy-8,6'-dimethoxyflavone	C17H14O8	Flavonoids	Flavones	12.8351	0.000970424	1.11039	up	OT vs BFOT
meta_639	Chebulic acid	C14H12O11	Tannins	Tannin	10.4861	0.00455513	1.10247	up	OT vs BFOT
meta_644	5-O-Galloyl-methyl quinine ester	C15H18O10	Phenolic acids	Phenolic acids	16.0434	0.00109407	1.11011	up	OT vs BFOT
meta_651	Glucosyringic acid	C15H20O10	Phenolic acids	Phenolic acids	3.12154	0.00189932	1.10801	up	OT vs BFOT
meta_690	Chrysin-7-O-glucoside*	C21H20O9	Flavonoids	Flavones	4.3605	0.00203898	1.10381	up	OT vs BFOT
meta_735	Phloretin-4'-O-glucoside (Trilobatin)	C21H24O10	Flavonoids	Chalcones	3.87764	0.00410556	1.10341	up	OT vs BFOT
meta_775	(-)-Epicatechin-3-(3''-O-methyl)gallate	C23H20O10	Flavonoids	Flavanols	3.69884	3.14853e-07	1.11235	up	OT vs BFOT
meta_786	6-C-MethylKaempferol-3-glucoside	C22H22O11	Flavonoids	Flavones	3.1941	0.000800958	1.10679	up	OT vs BFOT
meta_787	Diosmetin-7-O-Beta-D-Glucopyranoside	C22H22O11	Flavonoids	Flavanones	3.11246	0.00465803	1.1021	up	OT vs BFOT
meta_789	Yuanhuanin	C22H22O11	Flavonoids	Flavones	3.21267	7.83489e-05	1.11057	up	OT vs BFOT
meta_791	Chrysoeriol-5-O-glucoside	C22H22O11	Flavonoids	Flavones	11.8016	0.00045143	1.11154	up	OT vs BFOT
meta_793	Chrysoeriol-7-O-glucoside	C22H22O11	Flavonoids	Flavones	12.7983	0.00798844	1.09498	up	OT vs BFOT
meta_794	Diosmetin-7-O-galactoside	C22H22O11	Flavonoids	Flavanones	3.58124	0.00123991	1.10857	up	OT vs BFOT
meta_840	Pedaliin	C22H22O12	Flavonoids	Flavones	3.11803	0.00326164	1.10255	up	OT vs BFOT
meta_841	Isotamarixin	C22H22O12	Flavonoids	Flavonols	3.31042	6.24963e-05	1.1119	up	OT vs BFOT
meta_847	3,5-Digalloylshikimic acid	C23H26O11	Phenolic acids	Phenolic acids	3.56892	0.00135615	1.10841	up	OT vs BFOT
meta_856	4,6-(S)-Hexahydroxydiphenoyl-D-glucose	C20H18O14	Phenolic acids	Phenolic acids	3.7462	0.00119062	1.10962	up	OT vs BFOT
meta_857	4,6-(S)-Hexahydroxydiphenoyl-β-D-glucose	C20H18O14	Phenolic acids	Phenolic acids	3.42791	0.0090281	1.0927	up	OT vs BFOT
meta_861	scopoletin-7-O-xylosyl(1→6)glucoside	C21H26O13	Lignans and Coumarins	Coumarins	12.3809	0.0020477	1.108	up	OT vs BFOT
meta_871	2,3,4,5-Trihydroxybutyl 6-O-(E)-caffeoyl-β-D-glucopyranoside	C21H30O13	Phenolic acids	Phenolic acids	14.8154	0.00281544	1.1063	up	OT vs BFOT
meta_881	3-O-Digalloyl quinic acid	C21H20O14	Phenolic acids	Phenolic acids	6.0036	7.63679e-05	1.11229	up	OT vs BFOT
meta_896	Eupatilin-7-O-glucoside	C24H26O12	Flavonoids	Flavones	4.17879	0.000946238	1.11034	up	OT vs BFOT
meta_905	p-Coumaroylquinic acid-4'-O-glucuronide	C22H26O14	Phenolic acids	Phenolic acids	6.40356	0.00209543	1.10789	up	OT vs BFOT
meta_929	3,5-O-Dicaffeoylquinic acid Methyl Ester	C26H26O12	Phenolic acids	Phenolic acids	15.2015	0.00366289	1.10443	up	OT vs BFOT
meta_941	Quercetin-7-O-(6''-malonyl)glucoside*	C24H22O15	Flavonoids	Flavonols	3.11437	0.00590314	1.09807	up	OT vs BFOT
meta_946	5'-Methoxyisolariciresinol-9'-O-glucoside	C27H36O12	Lignans and Coumarins	Lignans	11.4004	0.00400196	1.10369	up	OT vs BFOT
meta_950	Epicatechin-epiafzelechin	C30H26O11	Flavonoids	Flavanols	12.8954	0.00419432	1.10326	up	OT vs BFOT
meta_953	Isorhamnetin-3-O-(6''-malonylglucoside)	C25H24O15	Flavonoids	Flavonols	3.71717	0.00986833	1.08236	up	OT vs BFOT
meta_954	Tamarixetin-3-O-(6''-malonyl)glucoside	C25H24O15	Flavonoids	Flavonols	12.1596	0.00788798	1.09519	up	OT vs BFOT
meta_969	Procyanidin B1*	C30H26O12	Tannins	Proanthocyanidins	3.74794	0.00156278	1.10871	up	OT vs BFOT
meta_980	Epitheaflavic acid-3-O-Gallate	C28H20O14	Flavonoids	Flavanols	15.8357	0.000285344	1.11191	up	OT vs BFOT
meta_982	Quercetin-3-O-rhamnosyl(1→2)arabinoside	C26H28O15	Flavonoids	Flavonols	4.21024	0.000861568	1.10805	up	OT vs BFOT
meta_983	Gambiriin A1	C30H28O12	Tannins	Tannin	5.527	0.00587145	1.09922	up	OT vs BFOT
meta_989	8,8'-Methylenebiscatechin	C31H28O12	Flavonoids	Flavanols	15.4144	0.00633462	1.09858	up	OT vs BFOT
meta_1008	Kaempferol-3-O-(2''-galloyl)galactoside	C28H24O15	Flavonoids	Flavonols	6.19301	0.00341409	1.10494	up	OT vs BFOT
meta_1013	Quercetin-3-O-(6''-p-Coumaroyl)glucoside	C30H26O14	Flavonoids	Flavonols	5.54029	0.000775253	1.1103	up	OT vs BFOT
meta_1014	Quercetin-3-O-(6''-p-Coumaroyl)galactoside	C30H26O14	Flavonoids	Flavonols	5.23368	0.00035147	1.11164	up	OT vs BFOT
meta_1018	Luteolin-7,3'-di-O-glucoside	C27H30O16	Flavonoids	Flavones	4.46795	0.00599568	1.09807	up	OT vs BFOT
meta_1043	Quercetin-3-O-sophoroside (Baimaside)	C27H30O17	Flavonoids	Flavonols	3.02484	0.000190721	1.10594	up	OT vs BFOT
meta_1047	3,4,5-Tri-O-Galloylshikimic acid	C28H22O17	Phenolic acids	Phenolic acids	3.94487	0.0068587	1.09468	up	OT vs BFOT
meta_1060	Valoneoyl-D-glucose	C27H22O19	Tannins	Tannin	13.602	0.000880773	1.11058	up	OT vs BFOT
meta_1084	Quercetin-3-O-rutinoside-7-O-rhamnoside	C33H40O20	Flavonoids	Flavonols	20.1157	0.00359821	1.10458	up	OT vs BFOT
meta_1085	Kaempferol-3-O-(6''-Rhamnosyl-2''-Glucosyl)Glucoside (Camelliaside A)	C33H40O20	Flavonoids	Flavonols	20.9809	0.000531695	1.11136	up	OT vs BFOT
meta_1087	Quercetin-3-O-Sambubioside-5-O-Glucoside	C32H38O21	Flavonoids	Flavonols	15.7486	0.00159889	1.10899	up	OT vs BFOT
meta_1092	Granatin A	C34H24O22	Tannins	Tannin	18.0294	0.00853269	1.09379	up	OT vs BFOT
meta_1102	6-Hydroxykaempferol-3,6-O-Diglucoside-7-O-Glucuronic Acid	C33H38O23	Flavonoids	Flavonols	17.0797	0.000344762	1.11177	up	OT vs BFOT
meta_1104	Procyanidin C1*	C45H38O18	Tannins	Proanthocyanidins	3.02016	0.00380553	1.10286	up	OT vs BFOT
meta_1108	Sanguiin H11	C41H28O27	Tannins	Tannin	14.292	0.00250244	1.10699	up	OT vs BFOT
meta_1116	Arecatannin A1*	C60H50O24	Tannins	Tannin	3.65029	9.9231e-05	1.11121	up	OT vs BFOT
meta_1117	cinnamtannin A2	C60H50O24	Tannins	Tannin	11.6545	0.00507953	1.10132	up	OT vs BFOT
meta_4	Succinic anhydride	C4H4O3	Organic acids	Organic acids	-0.98057	0.000251563	1.09817	down	OT vs BFOT
meta_12	2-Aminoisobutyric acid	C4H9NO2	Organic acids	Organic acids	-1.38089	0.00162946	1.10771	down	OT vs BFOT
meta_13	Choline	C5H13NO	Alkaloids	Alkaloids	-1.49407	1.90943e-05	1.11097	down	OT vs BFOT
meta_14	Tartronate semialdehyde	C3H4O4	Organic acids	Organic acids	-1.94529	0.00269366	1.0888	down	OT vs BFOT
meta_15	Hydroxypyruvic acid	C3H4O4	Organic acids	Organic acids	-2.1644	0.00134604	1.10729	down	OT vs BFOT
meta_17	3-Hydroxybutyric acid	C4H8O3	Organic acids	Organic acids	-1.58112	2.8395e-05	1.11156	down	OT vs BFOT
meta_18	Malonic acid	C3H4O4	Organic acids	Organic acids	-1.68375	0.00101323	1.10853	down	OT vs BFOT
meta_19	L-Serine	C3H7NO3	Amino acids and derivatives	Amino acids and derivatives	-0.558234	0.00542559	1.09108	down	OT vs BFOT
meta_22	Isocytosine*	C4H5N3O	Nucleotides and derivatives	Nucleotides and derivatives	-2.15971	0.00468238	1.08882	down	OT vs BFOT
meta_28	3-Methyl-2-Oxobutanoic acid	C5H8O3	Organic acids	Organic acids	-12.0722	0.00526217	1.10093	down	OT vs BFOT
meta_32	Indole	C8H7N	Alkaloids	Plumerane	-0.706696	0.00855135	1.03384	down	OT vs BFOT
meta_37	succinic acid	C4H6O4	Organic acids	Organic acids	-1.12262	0.000323878	1.10954	down	OT vs BFOT
meta_38	Methylmalonic acid	C4H6O4	Organic acids	Organic acids	-1.11044	0.00121344	1.10721	down	OT vs BFOT
meta_40	Aminomalonic acid	C3H5NO4	Organic acids	Organic acids	-1.10681	0.00307286	1.10469	down	OT vs BFOT
meta_41	L-Homoserine	C4H9NO3	Amino acids and derivatives	Amino acids and derivatives	-2.14023	1.87008e-05	1.1112	down	OT vs BFOT
meta_42	L-Threonine	C4H9NO3	Amino acids and derivatives	Amino acids and derivatives	-2.16398	0.00111841	1.10985	down	OT vs BFOT
meta_43	N-Benzylmethylene isomethylamine	C8H9N	Alkaloids	Alkaloids	-0.782539	0.000598028	1.09896	down	OT vs BFOT
meta_44	D-(-)-Threose	C4H8O4	Others	Saccharides and Alcohols	-1.83108	0.000217608	1.10415	down	OT vs BFOT
meta_45	Benzamide	C7H7NO	Phenolic acids	Phenolic acids	-3.84773	6.36959e-10	1.11252	down	OT vs BFOT
meta_46	Phenethylamine	C8H11N	Alkaloids	Alkaloids	-3.54661	0.000340444	1.11175	down	OT vs BFOT
meta_48	Nicotinamide	C6H6N2O	Others	Vitamin	-0.87129	0.00061776	1.09256	down	OT vs BFOT
meta_49	2-Phenylethanol	C8H10O	Phenolic acids	Phenolic acids	-3.83724	0.0021744	1.10639	down	OT vs BFOT
meta_52	2-Picolinic acid	C6H5NO2	Organic acids	Organic acids	0.285958	9.25567e-05	1.10403	up	OT vs BFOT
meta_53	4-Hydroxybenzyl Alcohol	C7H8O2	Phenolic acids	Phenolic acids	0.285958	9.25567e-05	1.10403	up	OT vs BFOT
meta_54	4-MethylCatechol	C7H8O2	Phenolic acids	Phenolic acids	0.285958	9.25567e-05	1.10403	up	OT vs BFOT
meta_56	Pyrogallol	C6H6O3	Phenolic acids	Phenolic acids	0.285958	9.25567e-05	1.10403	up	OT vs BFOT
meta_57	Methyl 2-furoate	C6H6O3	Organic acids	Organic acids	0.285958	9.25567e-05	1.10403	up	OT vs BFOT
meta_65	Agmatine	C5H14N4	Alkaloids	Alkaloids	-4.04553	0.00612436	1.09893	down	OT vs BFOT
meta_66	5-Aminolevulinate	C5H9NO3	Alkaloids	Alkaloids	-1.51663	0.000295466	1.10077	down	OT vs BFOT
meta_69	3-Guanidinopropionic acid	C4H9N3O2	Organic acids	Organic acids	-5.20964	0.00105866	1.11012	down	OT vs BFOT
meta_71	L-Isoleucine*	C6H13NO2	Amino acids and derivatives	Amino acids and derivatives	-0.956144	4.31615e-06	1.11098	down	OT vs BFOT
meta_72	L-Allo-isoleucine	C6H13NO2	Amino acids and derivatives	Amino acids and derivatives	-1.52558	0.000808589	1.10555	down	OT vs BFOT
meta_73	L-Norleucine*	C6H13NO2	Amino acids and derivatives	Amino acids and derivatives	-0.847415	4.34717e-05	1.10683	down	OT vs BFOT
meta_74	6-Aminocaproic acid	C6H13NO2	Organic acids	Organic acids	-1.35971	0.00255225	1.09828	down	OT vs BFOT
meta_75	L-Leucine*	C6H13NO2	Amino acids and derivatives	Amino acids and derivatives	-0.913703	4.94253e-06	1.11058	down	OT vs BFOT
meta_76	Oxaloacetic acid	C4H4O5	Organic acids	Organic acids	-2.34915	0.000350158	1.10657	down	OT vs BFOT
meta_93	S-Methyl-L-cysteine	C4H9NO2S	Amino acids and derivatives	Amino acids and derivatives	-1.3389	8.90622e-06	1.10992	down	OT vs BFOT
meta_96	N-benzylformamide	C8H9NO	Alkaloids	Alkaloids	-1.53437	0.000166765	1.10451	down	OT vs BFOT
meta_100	Nicotinic Acid Methyl Ester(Methyl Nicotinate)	C7H7NO2	Alkaloids	Pyridine alkaloids	-3.18089	0.0064551	1.09634	down	OT vs BFOT
meta_101	L-Tyramine	C8H11NO	Amino acids and derivatives	Amino acids and derivatives	-3.41316	0.000384433	1.11114	down	OT vs BFOT
meta_102	Phenylethanolamine	C8H11NO	Alkaloids	Alkaloids	-3.05509	0.00486774	1.10097	down	OT vs BFOT
meta_103	4-Hydroxybenzoic Acid	C7H6O3	Phenolic acids	Phenolic acids	0.285958	9.25567e-05	1.10403	up	OT vs BFOT
meta_105	Protocatechualdehyde	C7H6O3	Phenolic acids	Phenolic acids	0.285958	9.25567e-05	1.10403	up	OT vs BFOT
meta_106	Salicylic acid	C7H6O3	Phenolic acids	Phenolic acids	0.285958	9.25567e-05	1.10403	up	OT vs BFOT
meta_109	Methyl 3-aminopropanoate (hydrochloride)	C4H10ClNO2	Amino acids and derivatives	Amino acids and derivatives	-1.52329	9.10505e-05	1.10971	down	OT vs BFOT
meta_114	4-Methyl-5-thiazoleethanol	C6H9NOS	Others	Others	-2.05683	0.00305987	1.06463	down	OT vs BFOT
meta_121	2-Naphthol*	C10H8O	Phenolic acids	Phenolic acids	-7.88329	0.00867898	1.09349	down	OT vs BFOT
meta_125	4-Acetamidobutyric acid	C6H11NO3	Organic acids	Organic acids	-1.66161	2.36495e-05	1.10851	down	OT vs BFOT
meta_127	4-Guanidinobutyric acid	C5H11N3O2	Organic acids	Organic acids	-3.91893	0.000545428	1.1112	down	OT vs BFOT
meta_128	2-Methyl-3-oxosuccinic acid	C5H6O5	Organic acids	Organic acids	-1.33561	0.00432353	1.10014	down	OT vs BFOT
meta_129	α-Ketoglutaric acid	C5H6O5	Organic acids	Organic acids	-0.931578	7.99668e-07	1.11197	down	OT vs BFOT
meta_132	L-Glutamine	C5H10N2O3	Amino acids and derivatives	Amino acids and derivatives	-0.727538	0.000688389	1.10768	down	OT vs BFOT
meta_134	O-Acetylserine	C5H9NO4	Amino acids and derivatives	Amino acids and derivatives	-0.601466	0.00209326	1.10341	down	OT vs BFOT
meta_135	L-threo-3-Methylaspartate	C5H9NO4	Amino acids and derivatives	Amino acids and derivatives	-0.742542	0.000528393	1.10709	down	OT vs BFOT
meta_139	L-Citramalic acid	C5H8O5	Organic acids	Organic acids	-14.6169	0.000811729	1.11073	down	OT vs BFOT
meta_151	D-Ribose*	C5H10O5	Others	Saccharides and Alcohols	-1.5852	0.00610977	1.08402	down	OT vs BFOT
meta_158	Guanine*	C5H5N5O	Nucleotides and derivatives	Nucleotides and derivatives	-0.973612	0.00281981	1.09772	down	OT vs BFOT
meta_162	O-Anisic acid (2-Methoxybenzoic Acid)	C8H8O3	Phenolic acids	Phenolic acids	0.285958	9.25567e-05	1.10403	up	OT vs BFOT
meta_163	Vanillin	C8H8O3	Phenolic acids	Phenolic acids	-1.09977	0.000138547	1.10429	down	OT vs BFOT
meta_164	Phenoxyacetic acid	C8H8O3	Phenolic acids	Phenolic acids	0.285958	9.25567e-05	1.10403	up	OT vs BFOT
meta_167	Isovanillin	C8H8O3	Phenolic acids	Phenolic acids	-1.3796	8.36238e-05	1.105	down	OT vs BFOT
meta_172	L-Histidine	C6H9N3O2	Amino acids and derivatives	Amino acids and derivatives	-1.73835	0.00284872	1.10528	down	OT vs BFOT
meta_173	Orotic acid	C5H4N2O4	Others	Vitamin	0.285958	9.25567e-05	1.10403	up	OT vs BFOT
meta_178	5-Acetamidopentanoic Acid	C7H13NO3	Organic acids	Organic acids	-4.24713	1.36315e-06	1.11216	down	OT vs BFOT
meta_181	Tryptamine	C10H12N2	Alkaloids	Plumerane	-2.67498	0.00202945	1.07211	down	OT vs BFOT
meta_182	DL-2-Aminoadipic acid	C6H11NO4	Alkaloids	Alkaloids	-0.945987	0.00193754	1.10098	down	OT vs BFOT
meta_185	7-Hydroxycoumarin	C9H6O3	Lignans and Coumarins	Coumarins	-8.04581	0.000270761	1.11194	down	OT vs BFOT
meta_198	L-Phenylalanine	C9H11NO2	Amino acids and derivatives	Amino acids and derivatives	-0.564278	0.000309175	1.10598	down	OT vs BFOT
meta_200	6-Methylmercaptopurine	C6H6N4S	Nucleotides and derivatives	Nucleotides and derivatives	-0.668479	0.00016333	1.10136	down	OT vs BFOT
meta_203	2-Hydroxy-3-phenylpropanoic acid	C9H10O3	Phenolic acids	Phenolic acids	-2.73889	0.00677668	1.09256	down	OT vs BFOT
meta_205	3-(4-Hydroxyphenyl)-propionic acid	C9H10O3	Phenolic acids	Phenolic acids	-1.63667	0.000954402	1.10764	down	OT vs BFOT
meta_207	1-(4-Methoxyphenyl)-1-propanol	C10H14O2	Phenolic acids	Phenolic acids	-0.856353	0.00481676	1.08633	down	OT vs BFOT
meta_213	Phosphoenolpyruvate	C3H5O6P	Organic acids	Organic acids	-0.922633	0.00114585	1.09403	down	OT vs BFOT
meta_215	Vanillic acid	C8H8O4	Phenolic acids	Phenolic acids	0.285958	9.25567e-05	1.10403	up	OT vs BFOT
meta_218	Phloracetophenone	C8H8O4	Phenolic acids	Phenolic acids	0.285958	9.25567e-05	1.10403	up	OT vs BFOT
meta_227	3-Dehydroshikimic acid	C7H8O5	Organic acids	Organic acids	-0.890174	0.00467953	1.066	down	OT vs BFOT
meta_228	Dehydroascorbic acid	C6H6O6	Others	Vitamin	-0.906962	0.000114172	1.10894	down	OT vs BFOT
meta_229	Shikimic acid	C7H10O5	Organic acids	Organic acids	-2.3626	0.00158124	1.07725	down	OT vs BFOT
meta_230	N-Alpha-Acetyl-L-Asparagine	C6H10N2O4	Amino acids and derivatives	Amino acids and derivatives	-1.8926	0.00103369	1.09458	down	OT vs BFOT
meta_232	N-α-Acetyl-L-ornithine	C7H14N2O3	Amino acids and derivatives	Amino acids and derivatives	-1.58363	0.00531556	1.10019	down	OT vs BFOT
meta_234	L-Arginine	C6H14N4O2	Amino acids and derivatives	Amino acids and derivatives	-1.17458	0.000169331	1.10071	down	OT vs BFOT
meta_235	N-Acetyl-L-Aspartic Acid	C6H9NO5	Amino acids and derivatives	Amino acids and derivatives	-3.40339	0.00052549	1.1109	down	OT vs BFOT
meta_241	2-Isopropylmalic Acid	C7H12O5	Organic acids	Organic acids	-2.75555	1.78679e-08	1.11244	down	OT vs BFOT
meta_242	2-Propylmalic Acid	C7H12O5	Organic acids	Organic acids	-2.85065	5.12487e-06	1.11233	down	OT vs BFOT
meta_247	p-Coumaric acid methyl ester	C10H10O3	Phenolic acids	Phenolic acids	-1.60272	0.00141071	1.09573	down	OT vs BFOT
meta_248	4-Methoxycinnamic acid	C10H10O3	Phenolic acids	Phenolic acids	-2.32373	0.000684746	1.10919	down	OT vs BFOT
meta_249	Trans-4-Hydroxycinnamic acid Methyl Ester	C10H10O3	Phenolic acids	Phenolic acids	-2.35136	2.99917e-05	1.11065	down	OT vs BFOT
meta_252	Caffeic acid	C9H8O4	Phenolic acids	Phenolic acids	-1.85054	0.00847778	1.09247	down	OT vs BFOT
meta_261	4-hydroxy-5-(2-oxo-l-pyrrolidinyl)-benzoic Acid	C9H11NO3	Alkaloids	Pyrrole alkaloids	-1.38952	0.00654747	1.09423	down	OT vs BFOT
meta_262	L-Tyrosine	C9H11NO3	Amino acids and derivatives	Amino acids and derivatives	-1.27814	0.000290372	1.10528	down	OT vs BFOT
meta_263	Hydroxyphenyllactic acid	C9H10O4	Phenolic acids	Phenolic acids	-3.0538	8.61279e-05	1.11176	down	OT vs BFOT
meta_264	Methyl 2,4-dihydroxyphenylacetate	C9H10O4	Phenolic acids	Phenolic acids	-2.63063	0.000426007	1.10922	down	OT vs BFOT
meta_266	Syringaldehyde; 4-Hydroxy-3,5-Dimethoxybenzaldehyde	C9H10O4	Phenolic acids	Phenolic acids	-3.67325	0.00110165	1.10979	down	OT vs BFOT
meta_267	(S)-2-Hydroxy-3-(4-Hydroxyphenyl)Propanoic Acid	C9H10O4	Phenolic acids	Phenolic acids	-14.1598	0.00114438	1.11	down	OT vs BFOT
meta_268	D-Mannitol	C6H14O6	Others	Saccharides and Alcohols	0.285958	9.25567e-05	1.10403	up	OT vs BFOT
meta_271	Methyl vanillate	C9H10O4	Phenolic acids	Phenolic acids	-9.76683	0.00667064	1.09785	down	OT vs BFOT
meta_273	Methyl gallate	C8H8O5	Phenolic acids	Phenolic acids	-2.08547	9.9185e-05	1.1119	down	OT vs BFOT
meta_274	3-O-Methylgallic Acid	C8H8O5	Phenolic acids	Phenolic acids	-2.48936	0.000720668	1.11029	down	OT vs BFOT
meta_275	5-hydroxyisovanillic acid	C8H8O5	Phenolic acids	Phenolic acids	-3.72138	0.00959411	1.09133	down	OT vs BFOT
meta_277	(E)-Linalool-1-oic acid	C10H16O3	Lipids	Free fatty acids	-2.29942	0.000322697	1.11172	down	OT vs BFOT
meta_279	4-Hydroxy-3,5-dimethoxybenzyl alcohol	C9H12O4	Phenolic acids	Phenolic acids	-2.95274	0.00266536	1.0998	down	OT vs BFOT
meta_280	O-Phospho-L-serine	C3H8NO6P	Amino acids and derivatives	Amino acids and derivatives	-1.57527	0.000952924	1.10225	down	OT vs BFOT
meta_281	3-Phospho-D-glyceric acid	C3H7O7P	Others	Saccharides and Alcohols	-1.20053	0.00138958	1.09686	down	OT vs BFOT
meta_283	3-Indoleacrylic acid	C11H9NO2	Alkaloids	Plumerane	-1.02954	0.000376123	1.11169	down	OT vs BFOT
meta_292	Homoarginine	C7H16N4O2	Amino acids and derivatives	Amino acids and derivatives	-1.18241	0.00127211	1.0843	down	OT vs BFOT
meta_293	N-Monomethyl-L-arginine	C7H16N4O2	Amino acids and derivatives	Amino acids and derivatives	-1.03872	0.00147518	1.09347	down	OT vs BFOT
meta_295	N-Acetyl-L-glutamic acid	C7H11NO5	Amino acids and derivatives	Amino acids and derivatives	-0.375522	0.0078083	1.03256	down	OT vs BFOT
meta_296	3-Indolepropionic acid	C11H11NO2	Alkaloids	Plumerane	0.285958	9.25567e-05	1.10403	up	OT vs BFOT
meta_297	L-Homocitrulline	C7H15N3O3	Amino acids and derivatives	Amino acids and derivatives	-0.830142	0.00620836	1.04025	down	OT vs BFOT
meta_303	5,7-Dihydroxy-4-methylcoumarin	C10H8O4	Lignans and Coumarins	Coumarins	-13.4715	0.00171574	1.10873	down	OT vs BFOT
meta_307	Isoferulic Acid*	C10H10O4	Phenolic acids	Phenolic acids	-1.88832	0.00340588	1.09525	down	OT vs BFOT
meta_308	Ferulic acid*	C10H10O4	Phenolic acids	Phenolic acids	-2.07025	0.00291604	1.08695	down	OT vs BFOT
meta_311	3-Methyl-4,8-dihydroxy-3,4-dihydroisocoumarin	C10H10O4	Phenolic acids	Phenolic acids	0.285958	9.25567e-05	1.10403	up	OT vs BFOT
meta_314	3,4-Dihydroxy-L-phenylalanine (L-Dopa)	C9H11NO4	Amino acids and derivatives	Amino acids and derivatives	-1.46879	4.41772e-05	1.10668	down	OT vs BFOT
meta_319	Spermine	C10H26N4	Alkaloids	Alkaloids	0.229799	0.00504807	1.05234	up	OT vs BFOT
meta_320	N6-Isopentenyladenine	C10H13N5	Nucleotides and derivatives	Nucleotides and derivatives	-3.32898	0.0078252	1.05243	down	OT vs BFOT
meta_321	L-Tryptophan	C11H12N2O2	Amino acids and derivatives	Amino acids and derivatives	-0.984049	0.00618212	1.09717	down	OT vs BFOT
meta_322	1-Methoxy-indole-3-acetamide	C11H12N2O2	Alkaloids	Plumerane	-1.64412	0.00450377	1.10193	down	OT vs BFOT
meta_324	Methoxyindoleacetic acid	C11H11NO3	Alkaloids	Plumerane	-1.362	0.00401562	1.09865	down	OT vs BFOT
meta_326	2-(Acetylamino)-3-phenyl-2-propenoic acid	C11H11NO3	Alkaloids	Alkaloids	0.285958	9.25567e-05	1.10403	up	OT vs BFOT
meta_328	N-Acetyl-L-phenylalanine	C11H13NO3	Amino acids and derivatives	Amino acids and derivatives	-3.08349	0.00440248	1.10252	down	OT vs BFOT
meta_329	3-[(1-Carboxyvinyl)oxy]benzoic Acid	C10H8O5	Phenolic acids	Phenolic acids	-2.40618	0.00469743	1.09716	down	OT vs BFOT
meta_330	Sinapinaldehyde	C11H12O4	Phenolic acids	Phenolic acids	-0.716827	0.00262129	1.10491	down	OT vs BFOT
meta_331	D-Saccharic acid	C6H10O8	Others	Saccharides and Alcohols	-1.13418	0.00867381	1.06721	down	OT vs BFOT
meta_333	Methyl 3-(3-hydroxy-4-methoxyphenyl)propanoate	C11H14O4	Phenolic acids	Phenolic acids	-1.29894	0.00217637	1.07909	down	OT vs BFOT
meta_334	Sinapyl alcohol	C11H14O4	Phenolic acids	Phenolic acids	-1.70329	0.00187056	1.10638	down	OT vs BFOT
meta_335	Jasmonic acid	C12H18O3	Organic acids	Organic acids	-2.89083	6.78033e-09	1.1125	down	OT vs BFOT
meta_340	5-L-Glutamyl-L-amino acid	C8H14N2O5	Amino acids and derivatives	Amino acids and derivatives	-2.07662	0.00480098	1.09378	down	OT vs BFOT
meta_343	D-Pantothenic Acid	C9H17NO5	Others	Vitamin	-0.519807	0.00453459	1.08655	down	OT vs BFOT
meta_348	L-Glycyl-L-phenylalanine	C11H14N2O3	Amino acids and derivatives	Amino acids and derivatives	-0.473508	0.0013372	1.08307	down	OT vs BFOT
meta_350	2'-Deoxycytidine	C9H13N3O4	Nucleotides and derivatives	Nucleotides and derivatives	-3.36498	0.0019707	1.10757	down	OT vs BFOT
meta_355	Benzoylmalic acid	C11H10O6	Phenolic acids	Phenolic acids	-6.25983	0.00160617	1.10877	down	OT vs BFOT
meta_356	Methyl sinapate	C12H14O5	Phenolic acids	Phenolic acids	0.285958	9.25567e-05	1.10403	up	OT vs BFOT
meta_357	3,4,5-Trimethoxycinnamic acid	C12H14O5	Phenolic acids	Phenolic acids	0.285958	9.25567e-05	1.10403	up	OT vs BFOT
meta_359	3,4'-Dihydroxy-3'-methoxybenzenepentanoic acid	C12H16O5	Phenolic acids	Phenolic acids	-9.68105	0.0033684	1.10509	down	OT vs BFOT
meta_360	Palmitaldehyde	C16H32O	Lipids	Free fatty acids	-0.805525	0.000739432	1.10343	down	OT vs BFOT
meta_362	Thymidine	C10H14N2O5	Nucleotides and derivatives	Nucleotides and derivatives	-4.80504	7.35138e-05	1.11236	down	OT vs BFOT
meta_366	Cytarabine	C9H13N3O5	Nucleotides and derivatives	Nucleotides and derivatives	-0.732685	0.00322801	1.07379	down	OT vs BFOT
meta_377	2'-Deoxyadenosine	C10H13N5O3	Nucleotides and derivatives	Nucleotides and derivatives	-3.43984	0.00398184	1.10311	down	OT vs BFOT
meta_378	Chrysin	C15H10O4	Flavonoids	Flavones	0.285958	9.25567e-05	1.10403	up	OT vs BFOT
meta_381	Pinocembrin (Dihydrochrysin)	C15H12O4	Flavonoids	Flavanones	0.285958	9.25567e-05	1.10403	up	OT vs BFOT
meta_385	D-Glucosamine 1-phosphate	C6H14NO8P	Others	Saccharides and Alcohols	-0.688137	0.00115135	1.08228	down	OT vs BFOT
meta_389	7-Methoxy-5-Prenyloxycoumarin	C15H16O4	Lignans and Coumarins	Coumarins	0.285958	9.25567e-05	1.10403	up	OT vs BFOT
meta_393	Abscisic acid	C15H20O4	Organic acids	Organic acids	-2.45953	0.000839958	1.11065	down	OT vs BFOT
meta_394	N-Feruloylputrescine	C14H20N2O3	Alkaloids	Phenolamine	-2.63469	0.0011902	1.1075	down	OT vs BFOT
meta_397	2'-Deoxyguanosine	C10H13N5O4	Nucleotides and derivatives	Nucleotides and derivatives	-1.98624	2.175e-05	1.1096	down	OT vs BFOT
meta_400	Tectochrysin	C16H12O4	Flavonoids	Flavones	0.285958	9.25567e-05	1.10403	up	OT vs BFOT
meta_403	Galangin (3,5,7-Trihydroxyflavone)	C15H10O5	Flavonoids	Flavones	-1.8525	5.98639e-05	1.1063	down	OT vs BFOT
meta_404	Genistein	C15H10O5	Flavonoids	Isoflavones	-10.8727	0.00200826	1.10809	down	OT vs BFOT
meta_406	Pinobanksin	C15H12O5	Flavonoids	Flavanonols	-0.767368	6.14665e-05	1.10618	down	OT vs BFOT
meta_407	Naringenin chalcone	C15H12O5	Flavonoids	Chalcones	-0.462344	0.00698005	1.08364	down	OT vs BFOT
meta_408	Butin	C15H12O5	Flavonoids	Flavanones	-2.11364	0.000559985	1.1095	down	OT vs BFOT
meta_409	Naringenin (5,7,4'-Trihydroxyflavanone)	C15H12O5	Flavonoids	Flavanones	-1.96794	0.00047795	1.1096	down	OT vs BFOT
meta_416	Phloretin	C15H14O5	Flavonoids	Chalcones	-3.4232	0.00028892	1.11146	down	OT vs BFOT
meta_418	L-Saccharopine	C11H20N2O6	Amino acids and derivatives	Amino acids and derivatives	-0.953108	0.00779276	1.08246	down	OT vs BFOT
meta_423	γ-Linolenic Acid*	C18H30O2	Lipids	Free fatty acids	-1.18308	7.43363e-06	1.11107	down	OT vs BFOT
meta_424	Crepenynic acid	C18H30O2	Lipids	Free fatty acids	-1.29568	0.00291384	1.0871	down	OT vs BFOT
meta_425	Punicic acid (9Z,11E,13Z-octadecatrienoic acid)	C18H30O2	Lipids	Free fatty acids	-1.01068	0.000840723	1.09713	down	OT vs BFOT
meta_426	α-Linolenic Acid*	C18H30O2	Lipids	Free fatty acids	-1.08918	2.4764e-05	1.10815	down	OT vs BFOT
meta_427	p-Coumaroylmalic acid	C13H12O7	Phenolic acids	Phenolic acids	-17.2055	0.000140373	1.11223	down	OT vs BFOT
meta_428	L-Aspartyl-L-Phenylalanine	C13H16N2O5	Amino acids and derivatives	Amino acids and derivatives	-0.564257	0.00632146	1.07524	down	OT vs BFOT
meta_429	(9Z,11E)-Octadecadienoic acid	C18H32O2	Lipids	Free fatty acids	0.285958	9.25567e-05	1.10403	up	OT vs BFOT
meta_430	Linoleic acid	C18H32O2	Lipids	Free fatty acids	-1.11008	0.000217743	1.10441	down	OT vs BFOT
meta_438	Xanthosine	C10H12N4O6	Nucleotides and derivatives	Nucleotides and derivatives	-1.3293	0.00135221	1.08868	down	OT vs BFOT
meta_440	N-(beta-D-Glucosyl)nicotinate	C12H15NO7	Others	Vitamin	-3.176	0.000130972	1.11208	down	OT vs BFOT
meta_449	Eriodictyol (5,7,3',4'-Tetrahydroxyflavanone)	C15H12O6	Flavonoids	Flavanones	-1.50121	0.00791185	1.09454	down	OT vs BFOT
meta_452	10,16-Dihydroxypalmitic acid	C16H32O4	Lipids	Free fatty acids	0.285958	9.25567e-05	1.10403	up	OT vs BFOT
meta_453	9,16-Dihydroxypalmitic acid	C16H32O4	Lipids	Free fatty acids	-1.0892	0.00660705	1.04773	down	OT vs BFOT
meta_466	13-KODE; (9Z,11E)-13-Oxooctadeca-9,11-dienoic acid	C18H30O3	Lipids	Free fatty acids	0.285958	9.25567e-05	1.10403	up	OT vs BFOT
meta_467	2R-hydroxy-9Z,12Z,15Z-octadecatrienoic acid	C18H30O3	Lipids	Free fatty acids	-1.59317	0.00165475	1.10818	down	OT vs BFOT
meta_468	9-Oxo-10E,12Z-octadecadienoic acid	C18H30O3	Lipids	Free fatty acids	0.285958	9.25567e-05	1.10403	up	OT vs BFOT
meta_469	17-Hydroxylinolenic acid	C18H30O3	Lipids	Free fatty acids	-0.723211	0.00385238	1.07754	down	OT vs BFOT
meta_471	Cis-Coutaric acid	C13H12O8	Phenolic acids	Phenolic acids	-16.9921	0.00359744	1.10457	down	OT vs BFOT
meta_475	13(S)-HODE;13(S)-Hydroxyoctadeca-9Z,11E-dienoic acid	C18H32O3	Lipids	Free fatty acids	-0.459582	0.000531753	1.0917	down	OT vs BFOT
meta_476	9S-Hydroxy-10E,12Z-octadecadienoic acid	C18H32O3	Lipids	Free fatty acids	-0.5082	0.00143784	1.09183	down	OT vs BFOT
meta_478	5'-Deoxy-5'-(methylthio)adenosine	C11H15N5O3S	Nucleotides and derivatives	Nucleotides and derivatives	-2.0379	9.65904e-06	1.10972	down	OT vs BFOT
meta_484	6,7,8-Tetrahydroxy-5-methoxyflavone	C16H12O6	Flavonoids	Flavones	0.285958	9.25567e-05	1.10403	up	OT vs BFOT
meta_487	4-O-Glucosyl-4-hydroxybenzoic Acid	C13H16O8	Phenolic acids	Phenolic acids	-13.2453	0.00429983	1.10303	down	OT vs BFOT
meta_490	4'-Hydroxy-5,7-dimethoxyflavanone	C17H16O5	Flavonoids	Flavanones	-0.594051	0.00327016	1.07239	down	OT vs BFOT
meta_498	6-HydroxyLuteolin	C15H10O7	Flavonoids	Flavones	0.285958	9.25567e-05	1.10403	up	OT vs BFOT
meta_500	Isoetin (5,7,2',4',5'-Pentahydroxyflavone)	C15H10O7	Flavonoids	Flavones	0.285958	9.25567e-05	1.10403	up	OT vs BFOT
meta_501	Hypolaetin	C15H10O7	Flavonoids	Flavones	0.285958	9.25567e-05	1.10403	up	OT vs BFOT
meta_502	Dihydrokaempferide	C16H14O6	Flavonoids	Flavanonols	-13.4284	0.00444634	1.10272	down	OT vs BFOT
meta_503	Hesperetin	C16H14O6	Flavonoids	Flavanones	0.285958	9.25567e-05	1.10403	up	OT vs BFOT
meta_510	Arachidonic Acid	C20H32O2	Lipids	Free fatty acids	0.285958	9.25567e-05	1.10403	up	OT vs BFOT
meta_511	Methyl Brevifolincarboxylate	C14H10O8	Phenolic acids	Phenolic acids	-1.3214	0.00496226	1.05217	down	OT vs BFOT
meta_512	Gallocatechin*	C15H14O7	Flavonoids	Flavanols	-7.51753	0.000599791	1.11121	down	OT vs BFOT
meta_513	Epigallocatechin*	C15H14O7	Flavonoids	Flavanols	-5.71716	0.00398728	1.1036	down	OT vs BFOT
meta_514	N-Feruloylagmatine	C15H22N4O3	Alkaloids	Phenolamine	0.285958	9.25567e-05	1.10403	up	OT vs BFOT
meta_517	Eicosadienoic acid	C20H36O2	Lipids	Free fatty acids	-2.50423	0.00622666	1.09403	down	OT vs BFOT
meta_519	Feruloylmalic acid	C14H14O8	Phenolic acids	Phenolic acids	-4.37294	0.00373603	1.10386	down	OT vs BFOT
meta_523	9-Hydroxy-12-oxo-10(E),15(Z)-octadecadienoic acid	C18H30O4	Lipids	Free fatty acids	-1.21169	0.00613216	1.07755	down	OT vs BFOT
meta_526	2-(Dimethylamino)guanosine	C12H17N5O5	Nucleotides and derivatives	Nucleotides and derivatives	-0.708151	0.00455322	1.05935	down	OT vs BFOT
meta_527	N6-(2-Hydroxyethyl)adenosine	C12H17N5O5	Nucleotides and derivatives	Nucleotides and derivatives	-0.760097	0.0069447	1.06403	down	OT vs BFOT
meta_528	2-Caffeoyl-L-tartaric acid (Caftaric acid)	C13H12O9	Phenolic acids	Phenolic acids	-11.6987	0.00369727	1.10436	down	OT vs BFOT
meta_529	1-O-Caffeoyl xylose	C14H16O8	Phenolic acids	Phenolic acids	-14.0483	0.00115239	1.10998	down	OT vs BFOT
meta_530	9-Hydroxy-12-oxo-15(Z)-octadecenoic acid	C18H32O4	Lipids	Free fatty acids	0.285958	9.25567e-05	1.10403	up	OT vs BFOT
meta_534	13S-Hydroperoxy-9Z,11E-octadecadienoic acid	C18H32O4	Lipids	Free fatty acids	-1.61604	7.6798e-05	1.10475	down	OT vs BFOT
meta_535	Dihydroxy-dimethoxyflavone	C17H14O6	Flavonoids	Flavones	0.285958	9.25567e-05	1.10403	up	OT vs BFOT
meta_541	Isorhamnetin	C16H12O7	Flavonoids	Flavonols	0.285958	9.25567e-05	1.10403	up	OT vs BFOT
meta_542	1-O-Galloyl-rhamnose	C13H16O9	Phenolic acids	Phenolic acids	-11.4478	0.00886479	1.09308	down	OT vs BFOT
meta_547	Dihydromyricetin (Ampelopsin)	C15H12O8	Flavonoids	Flavanonols	-16.485	0.000511223	1.1114	down	OT vs BFOT
meta_548	Trans-5-O-(p-Coumaroyl)shikimate	C16H16O7	Phenolic acids	Phenolic acids	-1.65053	0.000525636	1.108	down	OT vs BFOT
meta_552	(-)-Jasmonoyl-L-Isoleucine	C18H29NO4	Amino acids and derivatives	Amino acids and derivatives	-4.03232	5.90172e-05	1.11227	down	OT vs BFOT
meta_558	p-Coumaric acid-4-O-glucoside	C15H18O8	Phenolic acids	Phenolic acids	-5.93482	0.00393457	1.10382	down	OT vs BFOT
meta_559	Phenylpropionic acid-O-β-D-glucopyranoside	C15H18O8	Phenolic acids	Phenolic acids	-7.37548	0.000844771	1.11066	down	OT vs BFOT
meta_561	(2E)-3-[4-(β-D-glucopyranoside)-phenylacrylic]-acid	C15H18O8	Phenolic acids	Phenolic acids	-0.985149	0.00404567	1.07825	down	OT vs BFOT
meta_562	(7'R,8'R)-7'8'-dihydro-7'-(5'-hydroxy-3'-methoxphenyl)-3-methoxy-8'-methyl-1-(E)-propenylbenzof-uran	C20H22O4	Lignans and Coumarins	Lignans	-1.2862	0.00194153	1.09156	down	OT vs BFOT
meta_563	Salvigenin	C18H16O6	Flavonoids	Flavones	0.285958	9.25567e-05	1.10403	up	OT vs BFOT
meta_564	Demethyl coniferin	C15H20O8	Phenolic acids	Phenolic acids	-2.20399	6.06356e-05	1.10687	down	OT vs BFOT
meta_567	Cyclic 3',5'-Adenylic acid	C10H12N5O6P	Nucleotides and derivatives	Nucleotides and derivatives	0.285958	9.25567e-05	1.10403	up	OT vs BFOT
meta_568	Quercetin-3',4'-dimethyl ether	C17H14O7	Flavonoids	Flavonols	-1.77708	0.000664022	1.09928	down	OT vs BFOT
meta_571	3,4,5-Trimethoxyphenyl-1-O-Glucoside	C15H22O8	Phenolic acids	Phenolic acids	-0.235186	5.59507e-05	1.1061	down	OT vs BFOT
meta_577	1-O-galloyl-β-D-glucose	C13H16O10	Phenolic acids	Phenolic acids	-1.98925	0.00398318	1.09796	down	OT vs BFOT
meta_579	2-(3,4-dihydroxyphenyl)ethanediol 1-O-β-D-glucopyranoside	C14H20O9	Phenolic acids	Phenolic acids	-1.54722	0.000958322	1.10787	down	OT vs BFOT
meta_580	Koaburaside	C14H20O9	Phenolic acids	Phenolic acids	-1.405	0.00203414	1.09882	down	OT vs BFOT
meta_583	9,10,18-Trihydroxystearic acid	C18H36O5	Lipids	Free fatty acids	0.285958	9.25567e-05	1.10403	up	OT vs BFOT
meta_584	Galloyl Methyl gallate	C15H12O9	Phenolic acids	Phenolic acids	-3.20504	0.00216119	1.10756	down	OT vs BFOT
meta_585	p-Dimeric galloyl methyl ester	C15H12O9	Phenolic acids	Phenolic acids	-2.8753	7.95661e-08	1.11229	down	OT vs BFOT
meta_587	O-Feruloyl 4-hydroxycoumarin	C19H14O6	Lignans and Coumarins	Coumarins	-0.680952	0.00362318	1.09616	down	OT vs BFOT
meta_589	1-O-p-Coumaroylquinic acid	C16H18O8	Phenolic acids	Phenolic acids	-18.3048	0.0039283	1.10385	down	OT vs BFOT
meta_591	D-Fructose-1,6-biphosphate*	C6H14O12P2	Others	Saccharides and Alcohols	-0.673941	0.00662518	1.05943	down	OT vs BFOT
meta_596	2,4,2',4'-tetrahydroxy-3'-prenylchalcone	C20H20O5	Flavonoids	Chalcones	-1.66317	0.00308982	1.09742	down	OT vs BFOT
meta_597	1-O-Caffeoyl-β-D-glucose	C15H18O9	Phenolic acids	Phenolic acids	-13.1487	0.00147716	1.10926	down	OT vs BFOT
meta_598	Vanillic Acid-4-O-Glucuronide	C15H18O9	Phenolic acids	Phenolic acids	-3.97823	0.00416116	1.10308	down	OT vs BFOT
meta_599	5,7,3',4'-Tetramethoxyflavone	C19H18O6	Flavonoids	Flavones	0.285958	9.25567e-05	1.10403	up	OT vs BFOT
meta_600	5,7,8,4'-Tetramethoxyflavone	C19H18O6	Flavonoids	Flavones	0.285958	9.25567e-05	1.10403	up	OT vs BFOT
meta_603	D-Sucrose*	C12H22O11	Others	Saccharides and Alcohols	-1.78225	2.30635e-06	1.11117	down	OT vs BFOT
meta_606	Galactinol*	C12H22O11	Others	Saccharides and Alcohols	-1.6994	5.00993e-05	1.10827	down	OT vs BFOT
meta_608	Melibiose*	C12H22O11	Others	Saccharides and Alcohols	-1.12355	0.00275955	1.06875	down	OT vs BFOT
meta_609	coniferyl alcohol-4-O-glucoside (Coniferin)	C16H22O8	Phenolic acids	Phenolic acids	-19.1232	0.00145362	1.10932	down	OT vs BFOT
meta_613	3,3',4-O-Trimethylellagic acid	C17H12O8	Tannins	Tannin	-0.874626	0.0085871	1.08405	down	OT vs BFOT
meta_614	5,7-Dihydroxy-3',4',5'-trimethoxyflavone	C18H16O7	Flavonoids	Flavones	0.285958	9.25567e-05	1.10403	up	OT vs BFOT
meta_615	Dihydrocaffeoylglucose	C15H20O9	Phenolic acids	Phenolic acids	-5.79348	0.000762672	1.11072	down	OT vs BFOT
meta_620	Usnic acid	C18H16O7	Phenolic acids	Phenolic acids	0.285958	9.25567e-05	1.10403	up	OT vs BFOT
meta_625	methyl 6-O-galloyl-β-D-gluco-pyranosid	C14H18O10	Phenolic acids	Phenolic acids	-2.10522	0.00322823	1.09262	down	OT vs BFOT
meta_626	3,4,5-Trimethoxyphenyl-1-O-β-D-glucopyranoside	C15H22O9	Phenolic acids	Phenolic acids	-1.73353	0.00359986	1.08525	down	OT vs BFOT
meta_627	Adenosine 5'-monophosphate	C10H14N5O7P	Nucleotides and derivatives	Nucleotides and derivatives	-0.785886	0.000238569	1.09957	down	OT vs BFOT
meta_628	Inosine 5'-monophosphate	C10H13N4O8P	Nucleotides and derivatives	Nucleotides and derivatives	-0.834375	0.00655782	1.04866	down	OT vs BFOT
meta_635	Chlorogenic acid (3-O-caffeoylquinic acid)*	C16H18O9	Phenolic acids	Phenolic acids	-16.682	0.00390447	1.10391	down	OT vs BFOT
meta_636	Sesamin	C20H18O6	Lignans and Coumarins	Lignans	-9.08423	0.00157718	1.10903	down	OT vs BFOT
meta_637	2-Linoleoylglycerol*	C21H38O4	Lipids	Glycerol ester	-1.16841	6.92713e-05	1.10672	down	OT vs BFOT
meta_638	1-Linoleoylglycerol*	C21H38O4	Lipids	Glycerol ester	-1.12026	0.00078281	1.10324	down	OT vs BFOT
meta_640	Homovanilloylquinic acid	C16H20O9	Phenolic acids	Phenolic acids	-15.7607	0.00110448	1.11009	down	OT vs BFOT
meta_642	Ferulic acid-4-O-glucoside	C16H20O9	Phenolic acids	Phenolic acids	-17.8971	0.0024394	1.10713	down	OT vs BFOT
meta_646	Epipinoresinol*	C20H22O6	Lignans and Coumarins	Lignans	-3.86833	3.03549e-05	1.11232	down	OT vs BFOT
meta_647	Dehydrodiconiferyl alcohol	C20H22O6	Phenolic acids	Phenolic acids	-1.96358	0.00031293	1.09644	down	OT vs BFOT
meta_649	Pinoresinol*	C20H22O6	Lignans and Coumarins	Lignans	-3.64581	0.00158029	1.10891	down	OT vs BFOT
meta_650	Rosmarinic acid	C18H16O8	Phenolic acids	Phenolic acids	-3.20624	0.00156414	1.10896	down	OT vs BFOT
meta_652	(-)-Lariciresinol	C20H24O6	Lignans and Coumarins	Lignans	-0.610564	0.00172097	1.08748	down	OT vs BFOT
meta_658	1-O-Feruloylquinic acid*	C17H20O9	Phenolic acids	Phenolic acids	-1.47483	0.0078901	1.03863	down	OT vs BFOT
meta_659	3-O-Feruloylquinic acid*	C17H20O9	Phenolic acids	Phenolic acids	-4.4592	0.00919112	1.09128	down	OT vs BFOT
meta_662	4-Ketopinoresinol	C20H20O7	Others	Others	-2.52501	1.89479e-05	1.11186	down	OT vs BFOT
meta_663	Sinensetin (5,6,7,3',4'-Pentamethoxyflavone)	C20H20O7	Flavonoids	Flavones	0.285958	9.25567e-05	1.10403	up	OT vs BFOT
meta_664	3',4',5',5,7-Pentamethoxyflavone	C20H20O7	Flavonoids	Flavones	0.285958	9.25567e-05	1.10403	up	OT vs BFOT
meta_665	Isosinensetin	C20H20O7	Flavonoids	Flavones	0.285958	9.25567e-05	1.10403	up	OT vs BFOT
meta_667	3,5,7,3′4′-Pentamethoxyflavone	C20H20O7	Flavonoids	Flavones	0.285958	9.25567e-05	1.10403	up	OT vs BFOT
meta_672	D-Threo-guaiacylglycerol-7-O-β-D-glucoside	C16H24O10	Phenolic acids	Phenolic acids	-4.00464	0.000642081	1.11042	down	OT vs BFOT
meta_674	guaiacylglycerol-β-coniferyl ether	C20H24O7	Lignans and Coumarins	Lignans	-2.25126	0.00846284	1.09296	down	OT vs BFOT
meta_675	(7'R)-7'-Hydroxylariciresinol	C20H24O7	Others	Others	-2.22566	0.00320691	1.10268	down	OT vs BFOT
meta_676	Quercetin-3-O-Sulfonate	C15H10O9S	Flavonoids	Flavonols	0.285958	9.25567e-05	1.10403	up	OT vs BFOT
meta_679	Sinapoyl-4-O-glucoside	C17H22O10	Phenolic acids	Phenolic acids	0.285958	9.25567e-05	1.10403	up	OT vs BFOT
meta_681	5'-Glucosyloxyjasmanic acid	C18H28O9	Phenolic acids	Phenolic acids	-3.1871	0.00317802	1.09737	down	OT vs BFOT
meta_684	1-O-p-Hydroxycinnamoyl-3-O-caffeoylglycerol	C21H20O8	Phenolic acids	Phenolic acids	-12.5055	0.00602529	1.09925	down	OT vs BFOT
meta_689	Uridine 5'-diphosphate	C9H14N2O12P2	Nucleotides and derivatives	Nucleotides and derivatives	-2.40347	1.82716e-05	1.10941	down	OT vs BFOT
meta_691	Chrysin-5-O-glucoside (Toringin)*	C21H20O9	Flavonoids	Flavones	-1.60903	0.00204109	1.08701	down	OT vs BFOT
meta_692	Kaempferol-3-O-arabinoside (Juglanin)	C20H18O10	Flavonoids	Flavonols	-1.29526	0.00137873	1.099	down	OT vs BFOT
meta_694	Luteolin-8-C-arabinoside	C20H18O10	Flavonoids	Flavonoid carbonoside	-1.62336	0.000467346	1.10947	down	OT vs BFOT
meta_699	2-Hydroxyphenol-1-O-glucosyl(6→1)rhamnoside	C18H26O11	Phenolic acids	Phenolic acids	-11.4149	0.00761299	1.09578	down	OT vs BFOT
meta_700	Lirioresinol A	C22H26O8	Lignans and Coumarins	Lignans	-2.51817	0.000407298	1.11124	down	OT vs BFOT
meta_701	syringaresinol	C22H26O8	Lignans and Coumarins	Lignans	-2.60794	0.00520029	1.09936	down	OT vs BFOT
meta_710	Adenosine 5'-diphosphate	C10H15N5O10P2	Nucleotides and derivatives	Nucleotides and derivatives	-0.944029	0.000227103	1.09884	down	OT vs BFOT
meta_712	1-O-Feruloyl-3-O-caffeoylglycerol	C22H22O9	Lipids	Glycerol ester	-13.7301	0.000784449	1.1108	down	OT vs BFOT
meta_714	Kaempferol-3-O-rhamnoside (Afzelin)(Kaempferin)	C21H20O10	Flavonoids	Flavonols	-2.57052	7.83957e-05	1.109	down	OT vs BFOT
meta_715	Isovitexin	C21H20O10	Flavonoids	Flavonoid carbonoside	0.285958	9.25567e-05	1.10403	up	OT vs BFOT
meta_728	Naringenin-4'-O-glucoside	C21H22O10	Flavonoids	Flavanones	-2.26721	0.00321588	1.10254	down	OT vs BFOT
meta_729	Isosalipurposide (Phlorizin Chalcone)	C21H22O10	Flavonoids	Chalcones	-1.80794	0.000999468	1.10744	down	OT vs BFOT
meta_732	Butin-7-O-glucoside	C21H22O10	Flavonoids	Flavanones	-2.34467	0.000248134	1.10454	down	OT vs BFOT
meta_734	Dihydrocharcone-4'-O-glucoside	C21H24O10	Flavonoids	Chalcones	-4.80773	0.00938497	1.09193	down	OT vs BFOT
meta_736	Phloretin-2'-O-glucoside (Phlorizin)	C21H24O10	Flavonoids	Chalcones	-4.66731	0.00209104	1.10777	down	OT vs BFOT
meta_745	Quercetin-3-O-rhamnoside(Quercitrin)	C21H20O11	Flavonoids	Flavonols	-20.9649	0.000136202	1.11224	down	OT vs BFOT
meta_752	Taxifolin-3-O-rhamnoside (Astilbin)	C21H22O11	Flavonoids	Flavanonols	-15.0617	0.000135324	1.11224	down	OT vs BFOT
meta_760	Eriodictyol-3'-O-glucoside	C21H22O11	Flavonoids	Flavanones	-4.02726	0.000887283	1.1098	down	OT vs BFOT
meta_764	Sieboldin	C21H24O11	Flavonoids	Chalcones	-4.54718	0.00158226	1.1077	down	OT vs BFOT
meta_772	LysoPE 16:0*	C21H44NO7P	Lipids	LPE	0.206088	0.00104467	1.08425	up	OT vs BFOT
meta_779	24,30-Dihydroxy-12(13)-enolupinol	C30H48O3	Terpenoids	Triterpene	-1.30545	0.00805649	1.03432	down	OT vs BFOT
meta_780	Ursolic acid	C30H48O3	Terpenoids	Triterpene	-1.08795	0.00882098	1.04086	down	OT vs BFOT
meta_783	3,3'-O-Dimethylellagic acid-4'-O-arabinoside	C21H18O12	Tannins	Tannin	-13.4756	0.00943262	1.09186	down	OT vs BFOT
meta_784	Kaempferol-7-O-glucuronide	C21H18O12	Flavonoids	Flavonols	-15.535	0.00820713	1.09449	down	OT vs BFOT
meta_790	Isorhamnetin-3-O-rhamnoside	C22H22O11	Flavonoids	Flavonols	0.285958	9.25567e-05	1.10403	up	OT vs BFOT
meta_799	Myricetin-3-O-rhamnoside (Myricitrin)	C21H20O12	Flavonoids	Flavonols	-15.4799	0.00226697	1.10752	down	OT vs BFOT
meta_810	Taxifolin-3'-O-glucoside	C21H22O12	Flavonoids	Flavanonols	-1.37451	0.00682054	1.09304	down	OT vs BFOT
meta_814	Isorhamnetin-3-O-gallate	C23H16O11	Flavonoids	Flavonols	0.285958	9.25567e-05	1.10403	up	OT vs BFOT
meta_816	Camaldulenic acid	C30H46O4	Terpenoids	Triterpene	-1.04877	9.35638e-05	1.10413	down	OT vs BFOT
meta_817	2α,3α-Dihydroxyurs-12,18-dien-28-oic acid	C30H46O4	Terpenoids	Triterpene	-1.40362	0.00437052	1.08662	down	OT vs BFOT
meta_820	hederagenin	C30H48O4	Terpenoids	Triterpene	-1.45986	0.000748098	1.1025	down	OT vs BFOT
meta_821	Maslinic acid	C30H48O4	Terpenoids	Triterpene	-1.56577	0.000429661	1.0985	down	OT vs BFOT
meta_822	Corosolic acid	C30H48O4	Terpenoids	Triterpene	-1.59767	0.00206065	1.10578	down	OT vs BFOT
meta_823	Pomolic acid	C30H48O4	Terpenoids	Triterpene	-1.54067	0.000219586	1.10421	down	OT vs BFOT
meta_824	3,24-Dihydroxy-17,21-semiacetal-12(13)oleanolic fruit	C30H48O4	Terpenoids	Triterpene	-1.48908	0.000139925	1.10272	down	OT vs BFOT
meta_825	2,3-dihydroxy-12-ursen-28-oic acid	C30H48O4	Terpenoids	Triterpene	-1.60611	0.00286351	1.0875	down	OT vs BFOT
meta_830	LysoPE 18:2*	C23H44NO7P	Lipids	LPE	-1.01585	5.55355e-05	1.10633	down	OT vs BFOT
meta_831	LysoPE 18:2(2n isomer)*	C23H44NO7P	Lipids	LPE	-1.05842	0.00135648	1.10608	down	OT vs BFOT
meta_844	Desrhamnosylacteoside	C23H26O11	Phenolic acids	Phenolic acids	-13.5519	0.00768714	1.09563	down	OT vs BFOT
meta_845	1'-O-(3,4-Dihydroxyphenethyl)-O-caffeoyl-glucoside	C23H26O11	Phenolic acids	Phenolic acids	-1.43317	0.00104516	1.08374	down	OT vs BFOT
meta_846	Plantainoside A	C23H26O11	Phenolic acids	Phenolic acids	-14.3032	0.000924662	1.11049	down	OT vs BFOT
meta_849	LysoPE 18:1*	C23H46NO7P	Lipids	LPE	-0.532315	0.000236796	1.10223	down	OT vs BFOT
meta_851	Myricetin-3-O-glucoside	C21H20O13	Flavonoids	Flavonols	-5.00386	0.00501314	1.10135	down	OT vs BFOT
meta_858	5-O-p-Coumaroylshikimic acid O-glucoside	C22H26O12	Phenolic acids	Phenolic acids	-14.7583	0.000782102	1.1108	down	OT vs BFOT
meta_863	Cistanoside F	C21H28O13	Phenolic acids	Phenolic acids	-13.8735	0.00314916	1.10557	down	OT vs BFOT
meta_864	Di-O-galloyl Methyl gallate	C22H32O12	Flavonoids	Flavanols	-1.6293	3.74693e-05	1.10714	down	OT vs BFOT
meta_866	Rutundic acid	C30H48O5	Terpenoids	Triterpene	-1.65992	0.000548793	1.10084	down	OT vs BFOT
meta_867	2α,3α-Dihydroxyursolic acid	C30H48O5	Terpenoids	Triterpene	-1.56428	0.000313481	1.11084	down	OT vs BFOT
meta_869	Tormentic acid	C30H48O5	Terpenoids	Triterpene	-1.43335	0.00893254	1.09111	down	OT vs BFOT
meta_873	Jaceosidin-7-O-Glucoside	C23H24O12	Flavonoids	Flavones	-13.6913	0.00256462	1.10685	down	OT vs BFOT
meta_875	Laricitrin-3-O-glucoside	C22H22O13	Flavonoids	Flavonols	-12.851	0.000335853	1.11179	down	OT vs BFOT
meta_876	1-O-Caffeoyl-4-O-galloyl-β-D-glucose	C22H22O13	Phenolic acids	Phenolic acids	0.285958	9.25567e-05	1.10403	up	OT vs BFOT
meta_883	p-Coumaroylsinapoyltartaric acid	C24H22O12	Phenolic acids	Phenolic acids	0.285958	9.25567e-05	1.10403	up	OT vs BFOT
meta_887	1,6-Di-O-caffeoyl-β-D-glucose	C24H24O12	Phenolic acids	Phenolic acids	-12.2898	0.00423216	1.10319	down	OT vs BFOT
meta_888	Chrysoeriol-7-O-(6''-acetyl)glucoside	C24H24O12	Flavonoids	Flavones	0.285958	9.25567e-05	1.10403	up	OT vs BFOT
meta_889	1-O-Caffeoyl-(6-O-glucosyl)-β-D-glucose	C21H28O14	Phenolic acids	Phenolic acids	-13.1267	0.000395823	1.11166	down	OT vs BFOT
meta_897	Isolariciresinol-9'-O-rhamnoside (Aviculin)	C26H34O10	Lignans and Coumarins	Lignans	-15.3341	0.00377918	1.10418	down	OT vs BFOT
meta_903	8R-Dihydrodehydrodiconferyl alcohol 4-O-β-D-glucopyranoside	C25H32O11	Lignans and Coumarins	Lignans	-2.1422	2.74099e-05	1.11233	down	OT vs BFOT
meta_913	LysoPC 18:2(2n isomer)*	C26H50NO7P	Lipids	LPC	-0.5852	0.00103665	1.08459	down	OT vs BFOT
meta_918	2α,3β,19α,23,24-Pentahydroxyolean-12-en-28-oic acid	C30H48O7	Terpenoids	Triterpene	-6.77044	0.000482255	1.11147	down	OT vs BFOT
meta_919	1β,2α,3α,19α,23-Pentahydroxyurs-12-en-28-oic acid	C30H48O7	Terpenoids	Triterpene	0.285958	9.25567e-05	1.10403	up	OT vs BFOT
meta_922	Rosmarinic acid-3'-O-glucoside	C24H26O13	Phenolic acids	Phenolic acids	-11.9039	0.00200761	1.10808	down	OT vs BFOT
meta_923	5'-Methoxyisolariciresinol-9'-O-xyloside	C26H34O11	Lignans and Coumarins	Lignans	-15.85	0.00506023	1.10136	down	OT vs BFOT
meta_944	5'-Methoxymatairesinoside	C27H34O12	Lignans and Coumarins	Lignans	-14.2447	0.00730497	1.09646	down	OT vs BFOT
meta_945	Eucommin A	C27H34O12	Lignans and Coumarins	Lignans	-4.40627	0.00616266	1.09566	down	OT vs BFOT
meta_949	N1,N8-Bis(sinapoyl)spermidine	C29H39N3O8	Alkaloids	Phenolamine	-14.8207	9.13338e-05	1.11234	down	OT vs BFOT
meta_956	Theaflavin	C29H24O12	Tannins	Proanthocyanidins	0.285958	9.25567e-05	1.10403	up	OT vs BFOT
meta_957	Hispidulin-8-C-(2''-O-xylosyl)xyloside	C26H28O14	Flavonoids	Flavonoid carbonoside	0.285958	9.25567e-05	1.10403	up	OT vs BFOT
meta_958	Apigenin-6-C-(2''-xylosyl)glucoside	C26H28O14	Flavonoids	Flavonoid carbonoside	0.285958	9.25567e-05	1.10403	up	OT vs BFOT
meta_960	Quercetin-3-O-xylosyl(1→2)arabinoside	C25H26O15	Flavonoids	Flavonols	0.285958	9.25567e-05	1.10403	up	OT vs BFOT
meta_961	Phloretin-4'-O-(6''-cinnamoyl)glucoside	C30H30O11	Flavonoids	Chalcones	-2.10276	1.2932e-06	1.11192	down	OT vs BFOT
meta_962	Phloretin-2'-O-(6''-O-xylosyl)glucoside	C26H32O14	Flavonoids	Chalcones	-19.4743	0.00308434	1.10571	down	OT vs BFOT
meta_965	Tetrahydroxyflavan-(4α-8-epicatechin)	C30H24O12	Flavonoids	Flavanols	0.285958	9.25567e-05	1.10403	up	OT vs BFOT
meta_972	Apigenin-7-O-(6''-p-Coumaryl)glucoside	C30H26O12	Flavonoids	Flavones	-13.0985	0.00261981	1.10673	down	OT vs BFOT
meta_984	Isosalipurposide-6''-O-p-coumaric acid	C30H28O12	Flavonoids	Chalcones	-1.58126	0.000268535	1.10565	down	OT vs BFOT
meta_985	Naringenin-7-O-Rutinoside(Narirutin)*	C27H32O14	Flavonoids	Flavanones	-11.864	0.00942736	1.09186	down	OT vs BFOT
meta_991	Luteolin-7-O-(6''-caffeoyl)rhamnoside	C30H26O13	Flavonoids	Flavones	-2.5636	0.00545477	1.09906	down	OT vs BFOT
meta_993	Kaempferol-3-O-(6''-p-Coumaroyl)galactoside	C30H26O13	Flavonoids	Flavonols	-2.67583	0.000111224	1.1074	down	OT vs BFOT
meta_994	"vitexin-2""-O-galactoside"	C27H30O15	Flavonoids	Flavonoid carbonoside	0.285958	9.25567e-05	1.10403	up	OT vs BFOT
meta_995	Luteolin-7-O-neohesperidoside (Lonicerin)	C27H30O15	Flavonoids	Flavones	-17.8656	0.00999761	1.09063	down	OT vs BFOT
meta_1002	Poncirin (Isosakuranetin-7-O-neohesperidoside)	C28H34O14	Flavonoids	Flavanones	-2.43555	0.00214036	1.10702	down	OT vs BFOT
meta_1004	4'-O-Glucosylvitexin	C27H30O15	Flavonoids	Flavonoid carbonoside	0.285958	9.25567e-05	1.10403	up	OT vs BFOT
meta_1005	Kaempferol-3-O-glucorhamnoside	C27H30O15	Flavonoids	Flavonols	-17.9574	0.00389918	1.10391	down	OT vs BFOT
meta_1012	Diosmetin-7-O-Neohesperidoside (Neodiosmin)	C28H32O15	Flavonoids	Flavanones	-10.9626	0.0033879	1.10504	down	OT vs BFOT
meta_1022	Kaempferol-3,7-di-O-glucoside	C27H30O16	Flavonoids	Flavonols	0.285958	9.25567e-05	1.10403	up	OT vs BFOT
meta_1023	Kaempferol-3-O-galactoside-4'-O-glucoside	C27H30O16	Flavonoids	Flavonols	0.285958	9.25567e-05	1.10403	up	OT vs BFOT
meta_1024	Kaempferol-3-O-sophoroside	C27H30O16	Flavonoids	Flavonols	-12.3479	0.000362979	1.11174	down	OT vs BFOT
meta_1026	Hesperetin-7-O-rutinoside (Hesperidin)*	C28H34O15	Flavonoids	Flavanones	-0.713914	0.00507478	1.04731	down	OT vs BFOT
meta_1030	1,6-Di-O-galloyl-3-O-cinnamoyl-β-D-glucose	C29H26O15	Phenolic acids	Phenolic acids	-0.639514	0.000316143	1.09786	down	OT vs BFOT
meta_1031	syringaresinol-4'-O-(6''-acetyl)glucoside	C30H38O14	Lignans and Coumarins	Lignans	-2.25056	0.00329081	1.06001	down	OT vs BFOT
meta_1037	6-C-Methylquercetin-3-O-rutinoside	C28H32O16	Flavonoids	Flavonols	-13.5462	0.00214765	1.10778	down	OT vs BFOT
meta_1040	Myricetin-3-O-galactoside-3'-O-rhamnoside	C27H30O17	Flavonoids	Flavonols	-14.8267	0.00571906	1.09991	down	OT vs BFOT
meta_1050	Isocorilagin	C27H22O18	Tannins	Tannin	-2.60873	0.000265448	1.10043	down	OT vs BFOT
meta_1056	tricin-7-O-rutinoside*	C29H34O16	Flavonoids	Flavones	-13.2795	0.00468664	1.10219	down	OT vs BFOT
meta_1057	tricin-7-O-neohesperidoside*	C29H34O16	Flavonoids	Flavones	-12.7053	0.00433456	1.10297	down	OT vs BFOT
meta_1061	Furosin	C27H22O19	Tannins	Tannin	0.285958	9.25567e-05	1.10403	up	OT vs BFOT
meta_1062	D(+)-Melezitose O-rhamnoside	C24H42O20	Others	Saccharides and Alcohols	0.285958	9.25567e-05	1.10403	up	OT vs BFOT
meta_1067	Dicaffeoylquinic acid-O-glucoside	C31H34O17	Phenolic acids	Phenolic acids	-1.15365	0.00403671	1.06508	down	OT vs BFOT
meta_1069	Quercetin-3-O-(2''-malonyl)glucoside-7-O-arabinoside	C29H30O19	Flavonoids	Flavonols	0.285958	9.25567e-05	1.10403	up	OT vs BFOT
meta_1071	Licorice glycoside C2	C36H38O16	Flavonoids	Flavanones	0.285958	9.25567e-05	1.10403	up	OT vs BFOT
meta_1074	Luteolin-7-O-rutinoside-5-O-rhamnoside	C33H40O19	Flavonoids	Flavones	-10.0509	0.00341189	1.10499	down	OT vs BFOT
meta_1080	NADP (Nicotinamide adenine dinucleotide phosphate)	C21H28N7O17P3	Nucleotides and derivatives	Nucleotides and derivatives	-0.890575	0.00287422	1.09792	down	OT vs BFOT
meta_1081	3-Hydroxyphloretin-4'-O-[4'',6''-O-(S)-HHDP]-β-D-glucoside	C35H30O19	Flavonoids	Chalcones	0.285958	9.25567e-05	1.10403	up	OT vs BFOT
meta_1082	3-Hydroxyphloretin-4'-O-(4'',6''-di-O-galloyl)glucoside	C35H32O19	Flavonoids	Chalcones	0.285958	9.25567e-05	1.10403	up	OT vs BFOT
meta_1083	Kaempferol-3-O-rutinoside-7-O-glucoside	C33H40O20	Flavonoids	Flavonols	-13.609	0.00474502	1.10206	down	OT vs BFOT
meta_1093	Digalloyl-HHDP-glucose	C34H26O22	Tannins	Tannin	-0.874353	0.00142985	1.07963	down	OT vs BFOT
meta_1095	Tercatain	C34H26O22	Tannins	Tannin	-0.898464	0.00599254	1.06564	down	OT vs BFOT
meta_1096	Tellimagrandin I	C34H26O22	Tannins	Tannin	-1.18204	0.00605672	1.04123	down	OT vs BFOT
meta_1097	1,3-Di-O-galloyl-4,6-(S)-HHDP-β-D-glucose	C34H26O22	Phenolic acids	Phenolic acids	-2.43496	0.00572952	1.09776	down	OT vs BFOT
meta_1099	1,2,3,6-Tetra-O-Galloyl-D-Glucose	C34H28O22	Phenolic acids	Phenolic acids	-1.38249	0.00111312	1.08468	down	OT vs BFOT
meta_1100	6-Hydroxykaempferol-3,7,6-O-triglycoside	C33H40O22	Flavonoids	Flavonols	-2.48297	0.00397583	1.08143	down	OT vs BFOT
meta_1101	2-O-Trigalloyl-glucose-glucose	C33H34O23	Phenolic acids	Phenolic acids	0.285958	9.25567e-05	1.10403	up	OT vs BFOT
meta_1107	1,2,3,4,6-Penta-O-Galloyl-D-Glucose	C41H32O26	Phenolic acids	Phenolic acids	-6.10558	0.000567591	1.11102	down	OT vs BFOT
meta_1109	Geraniinic acid C	C41H28O27	Tannins	Tannin	0.285958	9.25567e-05	1.10403	up	OT vs BFOT
meta_34	5-Aminovaleric acid	C5H11NO2	Organic acids	Organic acids	3.10247	0.00806609	1.08442	up	SFOT vs BFOT
meta_101	L-Tyramine	C8H11NO	Amino acids and derivatives	Amino acids and derivatives	6.99297	0.00232017	1.10177	up	SFOT vs BFOT
meta_102	Phenylethanolamine	C8H11NO	Alkaloids	Alkaloids	16.2242	0.00265638	1.10108	up	SFOT vs BFOT
meta_108	4-Nitrophenol	C6H5NO3	Phenolic acids	Phenolic acids	3.66807	0.00173272	1.10176	up	SFOT vs BFOT
meta_239	L-Ascorbic acid (Vitamin C)	C6H8O6	Others	Vitamin	20.5992	0.00909049	1.08708	up	SFOT vs BFOT
meta_354	p-Coumaroylputrescine	C13H18N2O2	Alkaloids	Phenolamine	3.8873	0.00666685	1.09184	up	SFOT vs BFOT
meta_358	L-Cystine	C6H12N2O4S2	Amino acids and derivatives	Amino acids and derivatives	3.19495	0.00067447	1.09781	up	SFOT vs BFOT
meta_413	Apiferol	C15H14O5	Flavonoids	Flavones	5.0531	0.00499537	1.09588	up	SFOT vs BFOT
meta_414	Afzelechin (3,5,7,4'-Tetrahydroxyflavan)*	C15H14O5	Flavonoids	Flavanols	13.9132	0.0061755	1.09339	up	SFOT vs BFOT
meta_457	Catechin*	C15H14O6	Flavonoids	Flavanols	4.83855	0.000560751	1.10565	up	SFOT vs BFOT
meta_507	Nicotianamine	C12H21N3O6	Alkaloids	Alkaloids	3.42717	0.000147353	1.10547	up	SFOT vs BFOT
meta_509	5,7,3',4',5'-Pentahydroxydihydroflavone	C15H12O7	Flavonoids	Flavanones	13.046	0.00182465	1.10291	up	SFOT vs BFOT
meta_540	3-O-Methylellagic acid	C15H8O8	Tannins	Tannin	3.18944	0.00213121	1.10158	up	SFOT vs BFOT
meta_556	5-O-Galloylshikimic acid*	C14H14O9	Phenolic acids	Phenolic acids	5.95866	0.00132186	1.10401	up	SFOT vs BFOT
meta_557	3-O-Galloylshikimic acid*	C14H14O9	Phenolic acids	Phenolic acids	5.90049	0.00165146	1.10329	up	SFOT vs BFOT
meta_613	3,3',4-O-Trimethylellagic acid	C17H12O8	Tannins	Tannin	13.3075	0.000614839	1.10557	up	SFOT vs BFOT
meta_621	5,7,2',5'-Tetrahydroxy-8,6'-dimethoxyflavone	C17H14O8	Flavonoids	Flavones	12.6482	0.000970461	1.10479	up	SFOT vs BFOT
meta_644	5-O-Galloyl-methyl quinine ester	C15H18O10	Phenolic acids	Phenolic acids	15.8564	0.00109408	1.10452	up	SFOT vs BFOT
meta_645	5-Hydroxy-6,7,3',4'-tetramethoxyflavone	C19H18O7	Flavonoids	Flavones	3.60032	0.00114105	1.10361	up	SFOT vs BFOT
meta_696	Liquiritigenin-4'-O-Glucoside (Liquiritin)	C21H22O9	Flavonoids	Flavanones	4.94218	0.00176269	1.10293	up	SFOT vs BFOT
meta_735	Phloretin-4'-O-glucoside (Trilobatin)	C21H24O10	Flavonoids	Chalcones	6.12851	0.00369059	1.0988	up	SFOT vs BFOT
meta_741	ellagic acid-4-O-rhamnoside	C20H16O12	Tannins	Tannin	13.5226	0.00531358	1.09526	up	SFOT vs BFOT
meta_742	Isorhamnetin-3-O-arabinoside	C21H20O11	Flavonoids	Flavonols	3.44165	0.00032506	1.1011	up	SFOT vs BFOT
meta_743	Kaempferol-3-O-galactoside (Trifolin)	C21H20O11	Flavonoids	Flavonols	14.9924	0.00507625	1.09578	up	SFOT vs BFOT
meta_746	Kaempferol-7-O-glucoside	C21H20O11	Flavonoids	Flavonols	14.8917	0.00148565	1.10365	up	SFOT vs BFOT
meta_773	Flavogallonic Acid Dilactone	C21H10O12	Phenolic acids	Phenolic acids	4.80436	0.00193573	1.10251	up	SFOT vs BFOT
meta_775	(-)-Epicatechin-3-(3''-O-methyl)gallate	C23H20O10	Flavonoids	Flavanols	3.19086	8.42833e-05	1.10582	up	SFOT vs BFOT
meta_793	Chrysoeriol-7-O-glucoside	C22H22O11	Flavonoids	Flavones	12.6113	0.00798875	1.08946	up	SFOT vs BFOT
meta_827	Trigallic acid	C21H14O13	Phenolic acids	Phenolic acids	4.10127	0.00666931	1.09201	up	SFOT vs BFOT
meta_836	3'-O-Methyltricetin-7-O-glucoside	C22H22O12	Flavonoids	Flavones	4.93329	0.00111476	1.10431	up	SFOT vs BFOT
meta_840	Pedaliin	C22H22O12	Flavonoids	Flavones	5.41717	0.0027528	1.09873	up	SFOT vs BFOT
meta_841	Isotamarixin	C22H22O12	Flavonoids	Flavonols	5.74893	0.000198526	1.10645	up	SFOT vs BFOT
meta_847	3,5-Digalloylshikimic acid	C23H26O11	Phenolic acids	Phenolic acids	6.81643	0.0015373	1.10354	up	SFOT vs BFOT
meta_861	scopoletin-7-O-xylosyl(1→6)glucoside	C21H26O13	Lignans and Coumarins	Coumarins	12.194	0.00204781	1.10242	up	SFOT vs BFOT
meta_864	Di-O-galloyl Methyl gallate	C22H32O12	Flavonoids	Flavanols	12.0812	0.00569797	1.09443	up	SFOT vs BFOT
meta_870	Kaempferol-3-O-(2''-acetyl)glucoside*	C23H22O12	Flavonoids	Flavonols	3.01367	0.0005902	1.09872	up	SFOT vs BFOT
meta_871	2,3,4,5-Trihydroxybutyl 6-O-(E)-caffeoyl-β-D-glucopyranoside	C21H30O13	Phenolic acids	Phenolic acids	14.6285	0.00281546	1.10073	up	SFOT vs BFOT
meta_877	Monogalloyl-diglucose	C19H26O15	Phenolic acids	Phenolic acids	15.3842	0.00858917	1.08816	up	SFOT vs BFOT
meta_881	3-O-Digalloyl quinic acid	C21H20O14	Phenolic acids	Phenolic acids	7.27434	0.000105855	1.10669	up	SFOT vs BFOT
meta_896	Eupatilin-7-O-glucoside	C24H26O12	Flavonoids	Flavones	6.10511	0.000875946	1.10492	up	SFOT vs BFOT
meta_905	p-Coumaroylquinic acid-4'-O-glucuronide	C22H26O14	Phenolic acids	Phenolic acids	8.54695	0.00205768	1.10239	up	SFOT vs BFOT
meta_929	3,5-O-Dicaffeoylquinic acid Methyl Ester	C26H26O12	Phenolic acids	Phenolic acids	15.0146	0.00366292	1.09887	up	SFOT vs BFOT
meta_947	Phloretin-4'-O-(6''-Salicyloyl)glucoside	C28H28O12	Flavonoids	Chalcones	9.52154	0.00591622	1.09395	up	SFOT vs BFOT
meta_963	2α,3α-Epoxy-5,7,3',4'-tetrahydroxyflavan-(4β-8-catechin)	C30H24O12	Tannins	Proanthocyanidins	4.15828	0.00256021	1.09517	up	SFOT vs BFOT
meta_966	Procyanidin A2	C30H24O12	Tannins	Proanthocyanidins	13.9348	0.0046086	1.0968	up	SFOT vs BFOT
meta_969	Procyanidin B1*	C30H26O12	Tannins	Proanthocyanidins	5.26137	0.00154098	1.10353	up	SFOT vs BFOT
meta_973	Procyanidin B3*	C30H26O12	Tannins	Proanthocyanidins	18.1166	0.000572918	1.10567	up	SFOT vs BFOT
meta_982	Quercetin-3-O-rhamnosyl(1→2)arabinoside	C26H28O15	Flavonoids	Flavonols	14.1483	0.00165401	1.10328	up	SFOT vs BFOT
meta_983	Gambiriin A1	C30H28O12	Tannins	Tannin	17.6352	0.00575084	1.09431	up	SFOT vs BFOT
meta_989	8,8'-Methylenebiscatechin	C31H28O12	Flavonoids	Flavanols	15.2274	0.00633466	1.09304	up	SFOT vs BFOT
meta_1008	Kaempferol-3-O-(2''-galloyl)galactoside	C28H24O15	Flavonoids	Flavonols	5.38626	0.00346226	1.09921	up	SFOT vs BFOT
meta_1014	Quercetin-3-O-(6''-p-Coumaroyl)galactoside	C30H26O14	Flavonoids	Flavonols	3.82159	6.67611e-05	1.1058	up	SFOT vs BFOT
meta_1018	Luteolin-7,3'-di-O-glucoside	C27H30O16	Flavonoids	Flavones	4.59284	0.00636616	1.09284	up	SFOT vs BFOT
meta_1047	3,4,5-Tri-O-Galloylshikimic acid	C28H22O17	Phenolic acids	Phenolic acids	17.0837	0.00691941	1.09177	up	SFOT vs BFOT
meta_1053	Corilagin	C27H22O18	Tannins	Tannin	4.00379	0.00222865	1.09899	up	SFOT vs BFOT
meta_1084	Quercetin-3-O-rutinoside-7-O-rhamnoside	C33H40O20	Flavonoids	Flavonols	9.6986	0.00360673	1.09899	up	SFOT vs BFOT
meta_1085	Kaempferol-3-O-(6''-Rhamnosyl-2''-Glucosyl)Glucoside (Camelliaside A)	C33H40O20	Flavonoids	Flavonols	8.32377	0.000527623	1.10575	up	SFOT vs BFOT
meta_1087	Quercetin-3-O-Sambubioside-5-O-Glucoside	C32H38O21	Flavonoids	Flavonols	15.5616	0.0015989	1.1034	up	SFOT vs BFOT
meta_1090	1-O-p-Coumaroyl-3-O-galloyl-4,6-(S)-HHDP-β-D-glucose	C36H28O20	Phenolic acids	Phenolic acids	3.05087	0.00947507	1.08046	up	SFOT vs BFOT
meta_1108	Sanguiin H11	C41H28O27	Tannins	Tannin	14.105	0.00250248	1.10141	up	SFOT vs BFOT
meta_1113	3-O-Digalloyl-1,2,4,6-O-tetragalloyl-D-glucose	C48H36O30	Phenolic acids	Phenolic acids	13.5382	0.00505756	1.09582	up	SFOT vs BFOT
meta_1114	cinnamtannin B2	C60H50O24	Tannins	Tannin	13.6787	0.00113428	1.10443	up	SFOT vs BFOT
meta_1115	Arecatannin A2*	C60H50O24	Tannins	Tannin	14.4762	0.00243055	1.10157	up	SFOT vs BFOT
meta_1116	Arecatannin A1*	C60H50O24	Tannins	Tannin	5.21816	0.000461725	1.10591	up	SFOT vs BFOT
meta_4	Succinic anhydride	C4H4O3	Organic acids	Organic acids	-0.911032	0.00393511	1.072	down	SFOT vs BFOT
meta_8	3-Methyl-1-pentanol	C6H14O	Others	Saccharides and Alcohols	-1.82246	0.00125363	1.09214	down	SFOT vs BFOT
meta_12	2-Aminoisobutyric acid	C4H9NO2	Organic acids	Organic acids	-1.75398	0.000128465	1.10609	down	SFOT vs BFOT
meta_13	Choline	C5H13NO	Alkaloids	Alkaloids	-1.79467	1.05508e-06	1.10662	down	SFOT vs BFOT
meta_14	Tartronate semialdehyde	C3H4O4	Organic acids	Organic acids	-2.4638	0.000208838	1.10471	down	SFOT vs BFOT
meta_15	Hydroxypyruvic acid	C3H4O4	Organic acids	Organic acids	-2.60078	0.00143404	1.10255	down	SFOT vs BFOT
meta_17	3-Hydroxybutyric acid	C4H8O3	Organic acids	Organic acids	-1.91582	0.0050104	1.09521	down	SFOT vs BFOT
meta_18	Malonic acid	C3H4O4	Organic acids	Organic acids	-1.82362	8.78024e-06	1.10622	down	SFOT vs BFOT
meta_22	Isocytosine*	C4H5N3O	Nucleotides and derivatives	Nucleotides and derivatives	-3.22458	0.00540391	1.09176	down	SFOT vs BFOT
meta_28	3-Methyl-2-Oxobutanoic acid	C5H8O3	Organic acids	Organic acids	-13.426	0.00206077	1.10239	down	SFOT vs BFOT
meta_29	4-Oxopentanoic Acid	C5H8O3	Organic acids	Organic acids	-10.8782	0.00735158	1.09083	down	SFOT vs BFOT
meta_30	N-Acetyl-L-glycine	C4H7NO3	Amino acids and derivatives	Amino acids and derivatives	-3.64844	0.00836447	1.08834	down	SFOT vs BFOT
meta_31	Guanidinoacetate	C3H7N3O2	Alkaloids	Alkaloids	-12.8966	0.00525927	1.09539	down	SFOT vs BFOT
meta_32	Indole	C8H7N	Alkaloids	Plumerane	-3.12091	2.9199e-06	1.10592	down	SFOT vs BFOT
meta_37	succinic acid	C4H6O4	Organic acids	Organic acids	-1.08308	0.00065784	1.10279	down	SFOT vs BFOT
meta_38	Methylmalonic acid	C4H6O4	Organic acids	Organic acids	-1.07116	4.91929e-06	1.10573	down	SFOT vs BFOT
meta_40	Aminomalonic acid	C3H5NO4	Organic acids	Organic acids	-1.08778	3.3214e-06	1.10642	down	SFOT vs BFOT
meta_43	N-Benzylmethylene isomethylamine	C8H9N	Alkaloids	Alkaloids	-1.54897	8.6841e-06	1.10456	down	SFOT vs BFOT
meta_48	Nicotinamide	C6H6N2O	Others	Vitamin	-0.719243	0.00423553	1.08385	down	SFOT vs BFOT
meta_50	Isonicotinic acid*	C6H5NO2	Others	Vitamin	-2.3048	0.000513521	1.08905	down	SFOT vs BFOT
meta_51	Nicotinic acid (Vitamin B3)*	C6H5NO2	Others	Vitamin	-2.34639	0.00693327	1.08304	down	SFOT vs BFOT
meta_53	4-Hydroxybenzyl Alcohol	C7H8O2	Phenolic acids	Phenolic acids	0.0989781	0.00525284	1.07388	up	SFOT vs BFOT
meta_54	4-MethylCatechol	C7H8O2	Phenolic acids	Phenolic acids	0.0989781	0.00525284	1.07388	up	SFOT vs BFOT
meta_55	2-Aminoethylphosphonic Acid	C2H8NO3P	Lipids	Glycerol ester	-1.04284	0.00263819	1.08637	down	SFOT vs BFOT
meta_56	Pyrogallol	C6H6O3	Phenolic acids	Phenolic acids	0.0989781	0.00525284	1.07388	up	SFOT vs BFOT
meta_57	Methyl 2-furoate	C6H6O3	Organic acids	Organic acids	0.0989781	0.00525284	1.07388	up	SFOT vs BFOT
meta_63	Methylenesuccinic acid	C5H6O4	Organic acids	Organic acids	-1.58271	0.00644802	1.07197	down	SFOT vs BFOT
meta_65	Agmatine	C5H14N4	Alkaloids	Alkaloids	-1.18407	0.00636385	1.08268	down	SFOT vs BFOT
meta_66	5-Aminolevulinate	C5H9NO3	Alkaloids	Alkaloids	-0.780733	0.00519858	1.07512	down	SFOT vs BFOT
meta_69	3-Guanidinopropionic acid	C4H9N3O2	Organic acids	Organic acids	-4.06701	0.00014902	1.10624	down	SFOT vs BFOT
meta_70	Creatine	C4H9N3O2	Organic acids	Organic acids	-14.8171	0.00550187	1.09485	down	SFOT vs BFOT
meta_71	L-Isoleucine*	C6H13NO2	Amino acids and derivatives	Amino acids and derivatives	-0.898715	0.000360748	1.10581	down	SFOT vs BFOT
meta_73	L-Norleucine*	C6H13NO2	Amino acids and derivatives	Amino acids and derivatives	-0.871027	2.58992e-05	1.10234	down	SFOT vs BFOT
meta_74	6-Aminocaproic acid	C6H13NO2	Organic acids	Organic acids	-0.883442	0.0020524	1.08328	down	SFOT vs BFOT
meta_75	L-Leucine*	C6H13NO2	Amino acids and derivatives	Amino acids and derivatives	-0.856774	0.000273104	1.10173	down	SFOT vs BFOT
meta_76	Oxaloacetic acid	C4H4O5	Organic acids	Organic acids	-3.3846	0.00160084	1.10163	down	SFOT vs BFOT
meta_77	2-Hydroxy-2-methyl-3-oxobutanoic acid	C5H8O4	Organic acids	Organic acids	-1.9948	0.00389963	1.0893	down	SFOT vs BFOT
meta_78	4-Hydroxy-2-Oxopentanoic Acid	C5H8O4	Organic acids	Organic acids	-1.7083	0.0092174	1.08545	down	SFOT vs BFOT
meta_79	2-Methylsuccinic acid	C5H8O4	Organic acids	Organic acids	-1.74221	4.56293e-05	1.10604	down	SFOT vs BFOT
meta_80	Glutaric acid	C5H8O4	Organic acids	Organic acids	-1.28232	2.53531e-05	1.10247	down	SFOT vs BFOT
meta_81	Monomethyl succinate	C5H8O4	Organic acids	Organic acids	-1.77896	0.000373121	1.10344	down	SFOT vs BFOT
meta_82	Dimethylmalonic acid	C5H8O4	Organic acids	Organic acids	-1.93841	0.000526184	1.10153	down	SFOT vs BFOT
meta_86	2-Hydroxyisocaproic acid	C6H12O3	Organic acids	Organic acids	-12.1722	1.22269e-05	1.10691	down	SFOT vs BFOT
meta_91	3-Dehydro-L-Threonic Acid	C4H6O5	Others	Saccharides and Alcohols	0.207101	0.00115481	1.08405	up	SFOT vs BFOT
meta_93	S-Methyl-L-cysteine	C4H9NO2S	Amino acids and derivatives	Amino acids and derivatives	-1.63917	1.13537e-05	1.10506	down	SFOT vs BFOT
meta_94	Zarzissine	C5H5N5	Alkaloids	Alkaloids	-1.44618	0.00454155	1.04587	down	SFOT vs BFOT
meta_95	Adenine	C5H5N5	Nucleotides and derivatives	Nucleotides and derivatives	-1.52227	0.000237236	1.09332	down	SFOT vs BFOT
meta_96	N-benzylformamide	C8H9NO	Alkaloids	Alkaloids	-1.7789	2.26795e-05	1.1031	down	SFOT vs BFOT
meta_98	Allopurinol	C5H4N4O	Nucleotides and derivatives	Nucleotides and derivatives	-1.16254	0.00271059	1.06028	down	SFOT vs BFOT
meta_99	Hypoxanthine	C5H4N4O	Nucleotides and derivatives	Nucleotides and derivatives	-0.789413	0.000487935	1.08788	down	SFOT vs BFOT
meta_100	Nicotinic Acid Methyl Ester(Methyl Nicotinate)	C7H7NO2	Alkaloids	Pyridine alkaloids	-2.99464	0.00228046	1.09905	down	SFOT vs BFOT
meta_103	4-Hydroxybenzoic Acid	C7H6O3	Phenolic acids	Phenolic acids	-12.2053	0.00239854	1.10164	down	SFOT vs BFOT
meta_104	2,5-Dihydroxybenzaldehyde	C7H6O3	Phenolic acids	Phenolic acids	-1.6175	0.00763021	1.07899	down	SFOT vs BFOT
meta_106	Salicylic acid	C7H6O3	Phenolic acids	Phenolic acids	0.0989781	0.00525284	1.07388	up	SFOT vs BFOT
meta_109	Methyl 3-aminopropanoate (hydrochloride)	C4H10ClNO2	Amino acids and derivatives	Amino acids and derivatives	-1.88412	0.000664789	1.10016	down	SFOT vs BFOT
meta_110	O-Phosphorylethanolamine	C2H8NO4P	Alkaloids	Alkaloids	-1.33531	0.0020516	1.067	down	SFOT vs BFOT
meta_113	2-n-Propyl-3-pentenoic acid	C8H14O2	Organic acids	Organic acids	-14.7717	0.00156463	1.10348	down	SFOT vs BFOT
meta_114	4-Methyl-5-thiazoleethanol	C6H9NOS	Others	Others	-3.59944	0.00196305	1.09444	down	SFOT vs BFOT
meta_115	2-Amino-4,5-dihydro-1H-imidazole-4-acetic acid	C5H9N3O2	Alkaloids	Alkaloids	-1.23166	0.00584832	1.07646	down	SFOT vs BFOT
meta_116	1-Methylpiperidine-2-carboxylic acid	C7H13NO2	Organic acids	Organic acids	-1.13617	0.00103803	1.08745	down	SFOT vs BFOT
meta_117	L-Cyclopentylglycine	C7H13NO2	Amino acids and derivatives	Amino acids and derivatives	-2.19679	3.37183e-06	1.10543	down	SFOT vs BFOT
meta_120	1-Naphthol*	C10H8O	Phenolic acids	Phenolic acids	-8.74529	0.000200622	1.10649	down	SFOT vs BFOT
meta_121	2-Naphthol*	C10H8O	Phenolic acids	Phenolic acids	-8.44226	0.00257382	1.10126	down	SFOT vs BFOT
meta_122	D-Proline betaine	C7H14NO2+	Amino acids and derivatives	Amino acids and derivatives	-0.993778	0.000629934	1.08552	down	SFOT vs BFOT
meta_124	Indole-3-carboxaldehyde	C9H7NO	Alkaloids	Plumerane	-2.5469	0.00929226	1.06994	down	SFOT vs BFOT
meta_125	4-Acetamidobutyric acid	C6H11NO3	Organic acids	Organic acids	-1.66711	0.00011853	1.10013	down	SFOT vs BFOT
meta_127	4-Guanidinobutyric acid	C5H11N3O2	Organic acids	Organic acids	-3.15963	4.90827e-05	1.10652	down	SFOT vs BFOT
meta_132	L-Glutamine	C5H10N2O3	Amino acids and derivatives	Amino acids and derivatives	-1.4294	0.00304846	1.09954	down	SFOT vs BFOT
meta_133	L-Lysine	C6H14N2O2	Amino acids and derivatives	Amino acids and derivatives	-1.45685	0.0018245	1.10216	down	SFOT vs BFOT
meta_135	L-threo-3-Methylaspartate	C5H9NO4	Amino acids and derivatives	Amino acids and derivatives	-1.1524	0.000889095	1.10308	down	SFOT vs BFOT
meta_138	D-Arabinono-1,4-lactone	C5H8O5	Others	Saccharides and Alcohols	-0.542576	0.00927927	1.02295	down	SFOT vs BFOT
meta_139	L-Citramalic acid	C5H8O5	Organic acids	Organic acids	-15.8219	0.00072892	1.10532	down	SFOT vs BFOT
meta_140	2-Dehydro-3-deoxy-L-arabinonate	C5H8O5	Others	Saccharides and Alcohols	-1.77861	7.9902e-05	1.1031	down	SFOT vs BFOT
meta_141	3-Methylmalic acid	C5H8O5	Organic acids	Organic acids	-2.29773	0.000139769	1.09625	down	SFOT vs BFOT
meta_144	cinnamic acid	C9H8O2	Phenolic acids	Phenolic acids	-4.66445	0.000136453	1.10652	down	SFOT vs BFOT
meta_145	p-Coumaraldehyde	C9H8O2	Phenolic acids	Phenolic acids	-1.2371	0.00471656	1.05877	down	SFOT vs BFOT
meta_147	Dihydrocoumarin	C9H8O2	Lignans and Coumarins	Coumarins	-1.30864	0.00454247	1.07556	down	SFOT vs BFOT
meta_148	4-Hydroxymandelonitrile	C8H7NO2	Alkaloids	Phenolamine	-0.753729	0.00368004	1.07574	down	SFOT vs BFOT
meta_151	D-Ribose*	C5H10O5	Others	Saccharides and Alcohols	-2.31541	0.000329433	1.10203	down	SFOT vs BFOT
meta_153	p-Coumaryl alcohol	C9H10O2	Phenolic acids	Phenolic acids	-1.1086	0.00716127	1.05389	down	SFOT vs BFOT
meta_163	Vanillin	C8H8O3	Phenolic acids	Phenolic acids	-1.91316	0.000406153	1.10165	down	SFOT vs BFOT
meta_164	Phenoxyacetic acid	C8H8O3	Phenolic acids	Phenolic acids	-10.7212	0.00061664	1.10557	down	SFOT vs BFOT
meta_167	Isovanillin	C8H8O3	Phenolic acids	Phenolic acids	-1.84871	2.38486e-05	1.10296	down	SFOT vs BFOT
meta_172	L-Histidine	C6H9N3O2	Amino acids and derivatives	Amino acids and derivatives	-1.6187	0.00225154	1.10077	down	SFOT vs BFOT
meta_173	Orotic acid	C5H4N2O4	Others	Vitamin	-10.785	0.00610872	1.09353	down	SFOT vs BFOT
meta_174	3-Indoleacetonitrile	C10H8N2	Alkaloids	Plumerane	-4.06567	0.00276376	1.10079	down	SFOT vs BFOT
meta_178	5-Acetamidopentanoic Acid	C7H13NO3	Organic acids	Organic acids	-3.79075	0.000255101	1.10493	down	SFOT vs BFOT
meta_185	7-Hydroxycoumarin	C9H6O3	Lignans and Coumarins	Coumarins	-9.27284	9.94665e-05	1.10671	down	SFOT vs BFOT
meta_190	α-Hydroxycinnamic acid	C9H8O3	Phenolic acids	Phenolic acids	0.0989781	0.00525284	1.07388	up	SFOT vs BFOT
meta_196	2-(Formylamino)benzoic Acid	C8H7NO3	Phenolic acids	Phenolic acids	-1.25833	0.00185775	1.07562	down	SFOT vs BFOT
meta_198	L-Phenylalanine	C9H11NO2	Amino acids and derivatives	Amino acids and derivatives	-1.14044	5.75822e-06	1.10574	down	SFOT vs BFOT
meta_200	6-Methylmercaptopurine	C6H6N4S	Nucleotides and derivatives	Nucleotides and derivatives	-1.43428	0.000247688	1.10283	down	SFOT vs BFOT
meta_203	2-Hydroxy-3-phenylpropanoic acid	C9H10O3	Phenolic acids	Phenolic acids	-4.19514	2.67626e-05	1.10632	down	SFOT vs BFOT
meta_205	3-(4-Hydroxyphenyl)-propionic acid	C9H10O3	Phenolic acids	Phenolic acids	-2.79458	2.5473e-05	1.10626	down	SFOT vs BFOT
meta_206	DL-3-Phenyllactic acid	C9H10O3	Organic acids	Organic acids	-2.9255	9.19338e-05	1.10233	down	SFOT vs BFOT
meta_208	Rhododendrol	C10H14O2	Phenolic acids	Phenolic acids	-13.3446	0.00742976	1.09066	down	SFOT vs BFOT
meta_211	2-Amino-3-methoxybenzoic Acid	C8H9NO3	Phenolic acids	Phenolic acids	-2.41907	0.00392639	1.09176	down	SFOT vs BFOT
meta_214	3,4-Dihydroxybenzeneacetic acid	C8H8O4	Phenolic acids	Phenolic acids	-2.79232	0.00141182	1.10178	down	SFOT vs BFOT
meta_215	Vanillic acid	C8H8O4	Phenolic acids	Phenolic acids	-11.1545	0.00146909	1.10369	down	SFOT vs BFOT
meta_216	Homogentisic acid	C8H8O4	Phenolic acids	Phenolic acids	-2.40499	0.000270803	1.10545	down	SFOT vs BFOT
meta_218	Phloracetophenone	C8H8O4	Phenolic acids	Phenolic acids	-10.8898	0.00878324	1.08774	down	SFOT vs BFOT
meta_221	Pyridoxine	C8H11NO3	Others	Vitamin	-0.743879	0.00666147	1.04182	down	SFOT vs BFOT
meta_232	N-α-Acetyl-L-ornithine	C7H14N2O3	Amino acids and derivatives	Amino acids and derivatives	-2.66384	0.00210698	1.10218	down	SFOT vs BFOT
meta_234	L-Arginine	C6H14N4O2	Amino acids and derivatives	Amino acids and derivatives	-1.66865	4.2491e-05	1.10427	down	SFOT vs BFOT
meta_235	N-Acetyl-L-Aspartic Acid	C6H9NO5	Amino acids and derivatives	Amino acids and derivatives	-2.17721	1.39488e-05	1.10566	down	SFOT vs BFOT
meta_237	L-Citrulline	C6H13N3O3	Amino acids and derivatives	Amino acids and derivatives	-1.30743	0.000658211	1.10247	down	SFOT vs BFOT
meta_240	7-Methoxycoumarin	C10H8O3	Lignans and Coumarins	Coumarins	-0.894571	0.00731479	1.08601	down	SFOT vs BFOT
meta_241	2-Isopropylmalic Acid	C7H12O5	Organic acids	Organic acids	-2.05495	0.00270869	1.09989	down	SFOT vs BFOT
meta_242	2-Propylmalic Acid	C7H12O5	Organic acids	Organic acids	-2.06803	4.32864e-05	1.10681	down	SFOT vs BFOT
meta_247	p-Coumaric acid methyl ester	C10H10O3	Phenolic acids	Phenolic acids	-2.15053	0.00156261	1.09671	down	SFOT vs BFOT
meta_248	4-Methoxycinnamic acid	C10H10O3	Phenolic acids	Phenolic acids	-3.04938	8.11455e-06	1.10468	down	SFOT vs BFOT
meta_249	Trans-4-Hydroxycinnamic acid Methyl Ester	C10H10O3	Phenolic acids	Phenolic acids	-2.99182	0.000197175	1.10531	down	SFOT vs BFOT
meta_250	Coniferaldehyde	C10H10O3	Phenolic acids	Phenolic acids	-1.71949	0.000470707	1.09783	down	SFOT vs BFOT
meta_252	Caffeic acid	C9H8O4	Phenolic acids	Phenolic acids	-4.10934	1.37527e-06	1.10589	down	SFOT vs BFOT
meta_258	Propylparaben	C10H12O3	Phenolic acids	Phenolic acids	-0.728055	0.00280241	1.06608	down	SFOT vs BFOT
meta_259	4-Methoxyphenylpropionic acid	C10H12O3	Phenolic acids	Phenolic acids	-1.81988	0.00850836	1.0736	down	SFOT vs BFOT
meta_260	coniferyl alcohol	C10H12O3	Phenolic acids	Phenolic acids	-1.7466	0.00069453	1.10533	down	SFOT vs BFOT
meta_261	4-hydroxy-5-(2-oxo-l-pyrrolidinyl)-benzoic Acid	C9H11NO3	Alkaloids	Pyrrole alkaloids	-1.81218	0.00512341	1.09384	down	SFOT vs BFOT
meta_262	L-Tyrosine	C9H11NO3	Amino acids and derivatives	Amino acids and derivatives	-1.7045	9.34439e-06	1.10597	down	SFOT vs BFOT
meta_263	Hydroxyphenyllactic acid	C9H10O4	Phenolic acids	Phenolic acids	-4.57098	0.0023322	1.10172	down	SFOT vs BFOT
meta_264	Methyl 2,4-dihydroxyphenylacetate	C9H10O4	Phenolic acids	Phenolic acids	-4.2119	0.00143397	1.1018	down	SFOT vs BFOT
meta_265	2,6-Dimethoxybenzoic Acid	C9H10O4	Phenolic acids	Phenolic acids	-2.27642	0.00718141	1.08737	down	SFOT vs BFOT
meta_266	Syringaldehyde; 4-Hydroxy-3,5-Dimethoxybenzaldehyde	C9H10O4	Phenolic acids	Phenolic acids	-3.68503	0.000602262	1.1053	down	SFOT vs BFOT
meta_267	(S)-2-Hydroxy-3-(4-Hydroxyphenyl)Propanoic Acid	C9H10O4	Phenolic acids	Phenolic acids	-14.5862	0.000844208	1.10507	down	SFOT vs BFOT
meta_268	D-Mannitol	C6H14O6	Others	Saccharides and Alcohols	-12.1141	0.00513101	1.09566	down	SFOT vs BFOT
meta_269	D-Sorbitol	C6H14O6	Others	Saccharides and Alcohols	-1.36141	0.000495682	1.08863	down	SFOT vs BFOT
meta_270	Dulcitol	C6H14O6	Others	Saccharides and Alcohols	-4.09469	0.00323875	1.09344	down	SFOT vs BFOT
meta_271	Methyl vanillate	C9H10O4	Phenolic acids	Phenolic acids	-10.1148	0.00888915	1.08752	down	SFOT vs BFOT
meta_273	Methyl gallate	C8H8O5	Phenolic acids	Phenolic acids	-0.732188	1.27532e-05	1.10534	down	SFOT vs BFOT
meta_274	3-O-Methylgallic Acid	C8H8O5	Phenolic acids	Phenolic acids	-0.751641	4.11895e-05	1.10157	down	SFOT vs BFOT
meta_277	(E)-Linalool-1-oic acid	C10H16O3	Lipids	Free fatty acids	-0.86932	6.17726e-07	1.10646	down	SFOT vs BFOT
meta_283	3-Indoleacrylic acid	C11H9NO2	Alkaloids	Plumerane	-4.17107	0.000546266	1.10569	down	SFOT vs BFOT
meta_291	Arginine methyl ester	C7H16N4O2	Amino acids and derivatives	Amino acids and derivatives	-1.62026	3.91024e-05	1.10424	down	SFOT vs BFOT
meta_292	Homoarginine	C7H16N4O2	Amino acids and derivatives	Amino acids and derivatives	-1.84041	4.87401e-05	1.10309	down	SFOT vs BFOT
meta_293	N-Monomethyl-L-arginine	C7H16N4O2	Amino acids and derivatives	Amino acids and derivatives	-1.55602	0.000264919	1.10139	down	SFOT vs BFOT
meta_300	Citric Acid*	C6H8O7	Organic acids	Organic acids	-0.529479	0.00859372	1.08334	down	SFOT vs BFOT
meta_306	Methyl caffeate	C10H10O4	Phenolic acids	Phenolic acids	-13.8712	0.00258615	1.10123	down	SFOT vs BFOT
meta_307	Isoferulic Acid*	C10H10O4	Phenolic acids	Phenolic acids	-2.71327	0.000929398	1.10183	down	SFOT vs BFOT
meta_308	Ferulic acid*	C10H10O4	Phenolic acids	Phenolic acids	-3.00648	0.000188953	1.10209	down	SFOT vs BFOT
meta_310	Dimethyl phthalate	C10H10O4	Phenolic acids	Phenolic acids	-1.40927	0.00958733	1.08314	down	SFOT vs BFOT
meta_311	3-Methyl-4,8-dihydroxy-3,4-dihydroisocoumarin	C10H10O4	Phenolic acids	Phenolic acids	-11.2018	0.00692117	1.09177	down	SFOT vs BFOT
meta_314	3,4-Dihydroxy-L-phenylalanine (L-Dopa)	C9H11NO4	Amino acids and derivatives	Amino acids and derivatives	-3.62005	0.000780119	1.10458	down	SFOT vs BFOT
meta_321	L-Tryptophan	C11H12N2O2	Amino acids and derivatives	Amino acids and derivatives	-3.92797	0.000207495	1.10646	down	SFOT vs BFOT
meta_322	1-Methoxy-indole-3-acetamide	C11H12N2O2	Alkaloids	Plumerane	-5.19554	0.00164882	1.10329	down	SFOT vs BFOT
meta_324	Methoxyindoleacetic acid	C11H11NO3	Alkaloids	Plumerane	-4.69026	0.000729159	1.1048	down	SFOT vs BFOT
meta_328	N-Acetyl-L-phenylalanine	C11H13NO3	Amino acids and derivatives	Amino acids and derivatives	-3.17928	0.00942785	1.08615	down	SFOT vs BFOT
meta_329	3-[(1-Carboxyvinyl)oxy]benzoic Acid	C10H8O5	Phenolic acids	Phenolic acids	-3.56204	0.000477579	1.10478	down	SFOT vs BFOT
meta_330	Sinapinaldehyde	C11H12O4	Phenolic acids	Phenolic acids	-0.848703	0.004921	1.095	down	SFOT vs BFOT
meta_333	Methyl 3-(3-hydroxy-4-methoxyphenyl)propanoate	C11H14O4	Phenolic acids	Phenolic acids	-1.79395	0.000511084	1.0938	down	SFOT vs BFOT
meta_334	Sinapyl alcohol	C11H14O4	Phenolic acids	Phenolic acids	-1.86572	0.00157056	1.10193	down	SFOT vs BFOT
meta_335	Jasmonic acid	C12H18O3	Organic acids	Organic acids	-4.20679	0.000284743	1.10628	down	SFOT vs BFOT
meta_338	N-Acetyl-L-Arginine	C8H16N4O3	Amino acids and derivatives	Amino acids and derivatives	-1.45386	4.42603e-05	1.10096	down	SFOT vs BFOT
meta_341	N-Acetyl-5-hydroxytryptamine	C12H14N2O2	Alkaloids	Plumerane	-3.54225	4.98379e-05	1.1054	down	SFOT vs BFOT
meta_343	D-Pantothenic Acid	C9H17NO5	Others	Vitamin	-0.894134	0.00146026	1.10071	down	SFOT vs BFOT
meta_350	2'-Deoxycytidine	C9H13N3O4	Nucleotides and derivatives	Nucleotides and derivatives	-2.28895	0.00356546	1.09642	down	SFOT vs BFOT
meta_355	Benzoylmalic acid	C11H10O6	Phenolic acids	Phenolic acids	-6.37157	0.00440829	1.0971	down	SFOT vs BFOT
meta_356	Methyl sinapate	C12H14O5	Phenolic acids	Phenolic acids	0.0989781	0.00525284	1.07388	up	SFOT vs BFOT
meta_357	3,4,5-Trimethoxycinnamic acid	C12H14O5	Phenolic acids	Phenolic acids	0.0989781	0.00525284	1.07388	up	SFOT vs BFOT
meta_360	Palmitaldehyde	C16H32O	Lipids	Free fatty acids	-0.808724	0.000314881	1.09118	down	SFOT vs BFOT
meta_362	Thymidine	C10H14N2O5	Nucleotides and derivatives	Nucleotides and derivatives	-3.92778	6.75112e-05	1.10673	down	SFOT vs BFOT
meta_366	Cytarabine	C9H13N3O5	Nucleotides and derivatives	Nucleotides and derivatives	-0.964961	0.00400413	1.09243	down	SFOT vs BFOT
meta_372	N-Acetyl-L-Tryptophan	C13H14N2O3	Amino acids and derivatives	Amino acids and derivatives	-18.8043	0.00187687	1.10279	down	SFOT vs BFOT
meta_381	Pinocembrin (Dihydrochrysin)	C15H12O4	Flavonoids	Flavanones	-14.008	9.06379e-05	1.10673	down	SFOT vs BFOT
meta_385	D-Glucosamine 1-phosphate	C6H14NO8P	Others	Saccharides and Alcohols	-1.72658	0.00821078	1.08254	down	SFOT vs BFOT
meta_386	Glucose-1-phosphate*	C6H13O9P	Others	Saccharides and Alcohols	0.261198	0.00664167	1.04501	up	SFOT vs BFOT
meta_389	7-Methoxy-5-Prenyloxycoumarin	C15H16O4	Lignans and Coumarins	Coumarins	0.0989781	0.00525284	1.07388	up	SFOT vs BFOT
meta_393	Abscisic acid	C15H20O4	Organic acids	Organic acids	-0.972916	0.00415325	1.09743	down	SFOT vs BFOT
meta_394	N-Feruloylputrescine	C14H20N2O3	Alkaloids	Phenolamine	-1.60868	0.00213173	1.09237	down	SFOT vs BFOT
meta_395	3- (2'-Hydroxyl-phenyl) -4 (3H) -quinazolone	C15H10N2O3	Alkaloids	Alkaloids	-2.45461	0.00550723	1.07958	down	SFOT vs BFOT
meta_396	Adenosine	C10H13N5O4	Nucleotides and derivatives	Nucleotides and derivatives	-1.15499	0.00163291	1.09844	down	SFOT vs BFOT
meta_397	2'-Deoxyguanosine	C10H13N5O4	Nucleotides and derivatives	Nucleotides and derivatives	-1.4962	4.28513e-05	1.10275	down	SFOT vs BFOT
meta_400	Tectochrysin	C16H12O4	Flavonoids	Flavones	0.0989781	0.00525284	1.07388	up	SFOT vs BFOT
meta_401	9-(Arabinosyl)hypoxanthine	C10H12N4O5	Nucleotides and derivatives	Nucleotides and derivatives	-1.75025	0.00295792	1.08111	down	SFOT vs BFOT
meta_403	Galangin (3,5,7-Trihydroxyflavone)	C15H10O5	Flavonoids	Flavones	-1.67602	0.00231309	1.08368	down	SFOT vs BFOT
meta_404	Genistein	C15H10O5	Flavonoids	Isoflavones	-10.8704	0.00522189	1.09546	down	SFOT vs BFOT
meta_405	Phenyl-β-D-glucopyranoside	C13H18O6	Others	Others	-0.866303	0.00400538	1.06336	down	SFOT vs BFOT
meta_408	Butin	C15H12O5	Flavonoids	Flavanones	-2.48823	0.00459445	1.08907	down	SFOT vs BFOT
meta_409	Naringenin (5,7,4'-Trihydroxyflavanone)	C15H12O5	Flavonoids	Flavanones	-2.78911	0.000578701	1.10504	down	SFOT vs BFOT
meta_410	Arbutin	C12H16O7	Phenolic acids	Phenolic acids	-0.687722	0.00132814	1.08776	down	SFOT vs BFOT
meta_411	p-Hydroxypheny-β-D-allopyranoside	C12H16O7	Phenolic acids	Phenolic acids	-0.788333	0.0096367	1.05673	down	SFOT vs BFOT
meta_412	2-Hydroxyhexadecanoic acid	C16H32O3	Organic acids	Organic acids	-1.29054	0.000169632	1.09634	down	SFOT vs BFOT
meta_416	Phloretin	C15H14O5	Flavonoids	Chalcones	-1.11726	0.00563568	1.08141	down	SFOT vs BFOT
meta_419	Triethyl citrate	C12H20O7	Organic acids	Organic acids	-0.869032	0.00288007	1.06292	down	SFOT vs BFOT
meta_423	γ-Linolenic Acid*	C18H30O2	Lipids	Free fatty acids	-1.20664	2.98039e-05	1.10511	down	SFOT vs BFOT
meta_424	Crepenynic acid	C18H30O2	Lipids	Free fatty acids	-1.27378	0.00318593	1.05799	down	SFOT vs BFOT
meta_425	Punicic acid (9Z,11E,13Z-octadecatrienoic acid)	C18H30O2	Lipids	Free fatty acids	-1.32595	0.000138846	1.09631	down	SFOT vs BFOT
meta_426	α-Linolenic Acid*	C18H30O2	Lipids	Free fatty acids	-1.11443	5.85489e-05	1.1012	down	SFOT vs BFOT
meta_430	Linoleic acid	C18H32O2	Lipids	Free fatty acids	-1.50704	0.00133207	1.09422	down	SFOT vs BFOT
meta_432	N6-methyladenosine	C11H15N5O4	Nucleotides and derivatives	Nucleotides and derivatives	-11.3389	0.00627568	1.09317	down	SFOT vs BFOT
meta_434	11-Octadecanoic acid(Vaccenic acid)	C18H34O2	Lipids	Free fatty acids	-1.20855	0.000171049	1.09718	down	SFOT vs BFOT
meta_435	Petroselinic acid	C18H34O2	Lipids	Free fatty acids	-1.1819	0.000109496	1.10111	down	SFOT vs BFOT
meta_436	Guanosine	C10H13N5O5	Nucleotides and derivatives	Nucleotides and derivatives	-0.395125	0.00132679	1.07874	down	SFOT vs BFOT
meta_438	Xanthosine	C10H12N4O6	Nucleotides and derivatives	Nucleotides and derivatives	-3.91335	4.68442e-07	1.10682	down	SFOT vs BFOT
meta_443	Kaempferol (3,5,7,4'-Tetrahydroxyflavone)	C15H10O6	Flavonoids	Flavonols	-0.960156	0.00090438	1.08584	down	SFOT vs BFOT
meta_448	Dihydrokaempferol (Aromadendrin)	C15H12O6	Flavonoids	Flavanonols	-0.905062	0.00197919	1.06738	down	SFOT vs BFOT
meta_452	10,16-Dihydroxypalmitic acid	C16H32O4	Lipids	Free fatty acids	0.0989781	0.00525284	1.07388	up	SFOT vs BFOT
meta_453	9,16-Dihydroxypalmitic acid	C16H32O4	Lipids	Free fatty acids	-2.12643	0.00140287	1.09276	down	SFOT vs BFOT
meta_456	4-(3,4,5-Trihydroxybenzoxy)benzoic Acid	C14H10O7	Phenolic acids	Phenolic acids	-1.40081	8.41211e-05	1.10527	down	SFOT vs BFOT
meta_458	5,7,3',4',5'-Pentahydroxyflavan (Tricetiflavan)	C15H14O6	Flavonoids	Flavanols	-1.56908	0.00424086	1.0855	down	SFOT vs BFOT
meta_459	Epicatechin*	C15H14O6	Flavonoids	Flavanols	-1.62416	0.000112242	1.10303	down	SFOT vs BFOT
meta_466	13-KODE; (9Z,11E)-13-Oxooctadeca-9,11-dienoic acid	C18H30O3	Lipids	Free fatty acids	0.0989781	0.00525284	1.07388	up	SFOT vs BFOT
meta_467	2R-hydroxy-9Z,12Z,15Z-octadecatrienoic acid	C18H30O3	Lipids	Free fatty acids	-2.19206	1.09804e-05	1.10401	down	SFOT vs BFOT
meta_468	9-Oxo-10E,12Z-octadecadienoic acid	C18H30O3	Lipids	Free fatty acids	-7.66493	0.00486624	1.09624	down	SFOT vs BFOT
meta_469	17-Hydroxylinolenic acid	C18H30O3	Lipids	Free fatty acids	-0.681604	0.00889297	1.07248	down	SFOT vs BFOT
meta_471	Cis-Coutaric acid	C13H12O8	Phenolic acids	Phenolic acids	0.0989781	0.00525284	1.07388	up	SFOT vs BFOT
meta_472	15(R)-Hydroxylinoleic Acid	C18H32O3	Lipids	Free fatty acids	-0.682307	5.34927e-05	1.10186	down	SFOT vs BFOT
meta_473	9-Oxo-12Z-Octadecenoic acid	C18H32O3	Lipids	Free fatty acids	-0.919453	0.000323787	1.09141	down	SFOT vs BFOT
meta_475	13(S)-HODE;13(S)-Hydroxyoctadeca-9Z,11E-dienoic acid	C18H32O3	Lipids	Free fatty acids	-0.38219	0.00112055	1.07978	down	SFOT vs BFOT
meta_476	9S-Hydroxy-10E,12Z-octadecadienoic acid	C18H32O3	Lipids	Free fatty acids	-0.396579	0.0033716	1.07025	down	SFOT vs BFOT
meta_478	5'-Deoxy-5'-(methylthio)adenosine	C11H15N5O3S	Nucleotides and derivatives	Nucleotides and derivatives	-3.132	0.00155924	1.10177	down	SFOT vs BFOT
meta_483	Diosmetin (5,7,3'-Trihydroxy-4'-methoxyflavone)	C16H12O6	Flavonoids	Flavanones	-2.55957	0.000672209	1.09576	down	SFOT vs BFOT
meta_484	6,7,8-Tetrahydroxy-5-methoxyflavone	C16H12O6	Flavonoids	Flavones	0.0989781	0.00525284	1.07388	up	SFOT vs BFOT
meta_487	4-O-Glucosyl-4-hydroxybenzoic Acid	C13H16O8	Phenolic acids	Phenolic acids	0.0989781	0.00525284	1.07388	up	SFOT vs BFOT
meta_488	Glucosyloxybenzoic Acid	C13H16O8	Phenolic acids	Phenolic acids	0.292945	0.00935671	1.02027	up	SFOT vs BFOT
meta_489	Salicylic acid-2-O-glucoside	C13H16O8	Phenolic acids	Phenolic acids	-1.04376	0.00103863	1.08739	down	SFOT vs BFOT
meta_492	2R-Hydroxyoctadecanoic Acid	C18H36O3	Lipids	Free fatty acids	-1.22811	0.00466425	1.0768	down	SFOT vs BFOT
meta_497	Quercetin	C15H10O7	Flavonoids	Flavonols	-1.43693	0.00362776	1.07523	down	SFOT vs BFOT
meta_500	Isoetin (5,7,2',4',5'-Pentahydroxyflavone)	C15H10O7	Flavonoids	Flavones	0.0989781	0.00525284	1.07388	up	SFOT vs BFOT
meta_501	Hypolaetin	C15H10O7	Flavonoids	Flavones	0.0989781	0.00525284	1.07388	up	SFOT vs BFOT
meta_504	4-O-Glucosyl-3,4-dihydroxybenzyl alcohol	C13H18O8	Phenolic acids	Phenolic acids	-1.38145	0.00109474	1.103	down	SFOT vs BFOT
meta_510	Arachidonic Acid	C20H32O2	Lipids	Free fatty acids	0.0989781	0.00525284	1.07388	up	SFOT vs BFOT
meta_513	Epigallocatechin*	C15H14O7	Flavonoids	Flavanols	-9.47189	0.000218703	1.10645	down	SFOT vs BFOT
meta_514	N-Feruloylagmatine	C15H22N4O3	Alkaloids	Phenolamine	-15.3622	0.00101219	1.1047	down	SFOT vs BFOT
meta_517	Eicosadienoic acid	C20H36O2	Lipids	Free fatty acids	-2.61303	6.13686e-05	1.10421	down	SFOT vs BFOT
meta_522	Sinapine	C16H24NO5+	Alkaloids	Phenolamine	-1.19154	0.000939905	1.07974	down	SFOT vs BFOT
meta_526	2-(Dimethylamino)guanosine	C12H17N5O5	Nucleotides and derivatives	Nucleotides and derivatives	-1.9068	0.000882563	1.09955	down	SFOT vs BFOT
meta_527	N6-(2-Hydroxyethyl)adenosine	C12H17N5O5	Nucleotides and derivatives	Nucleotides and derivatives	-2.11121	0.00311942	1.0967	down	SFOT vs BFOT
meta_528	2-Caffeoyl-L-tartaric acid (Caftaric acid)	C13H12O9	Phenolic acids	Phenolic acids	0.0989781	0.00525284	1.07388	up	SFOT vs BFOT
meta_529	1-O-Caffeoyl xylose	C14H16O8	Phenolic acids	Phenolic acids	0.0989781	0.00525284	1.07388	up	SFOT vs BFOT
meta_530	9-Hydroxy-12-oxo-15(Z)-octadecenoic acid	C18H32O4	Lipids	Free fatty acids	0.0989781	0.00525284	1.07388	up	SFOT vs BFOT
meta_534	13S-Hydroperoxy-9Z,11E-octadecadienoic acid	C18H32O4	Lipids	Free fatty acids	-1.12253	0.0037429	1.06518	down	SFOT vs BFOT
meta_538	12,13-DHOME; (9Z)-12,13-Dihydroxyoctadec-9-enoic acid	C18H34O4	Lipids	Free fatty acids	-0.77956	0.00860902	1.02227	down	SFOT vs BFOT
meta_545	5-(2-Hydroxyethyl)-2-O-glucosylphenol	C14H20O8	Phenolic acids	Phenolic acids	-1.09028	4.76809e-05	1.10337	down	SFOT vs BFOT
meta_546	4,6-dimethoxy-2-methoxyphenyl-1-O-beta-D-glucopyranoside	C13H18O9	Phenolic acids	Phenolic acids	-1.16816	0.00131112	1.10167	down	SFOT vs BFOT
meta_547	Dihydromyricetin (Ampelopsin)	C15H12O8	Flavonoids	Flavanonols	-13.9752	0.00284647	1.10066	down	SFOT vs BFOT
meta_552	(-)-Jasmonoyl-L-Isoleucine	C18H29NO4	Amino acids and derivatives	Amino acids and derivatives	-3.75516	2.0606e-05	1.10673	down	SFOT vs BFOT
meta_558	p-Coumaric acid-4-O-glucoside	C15H18O8	Phenolic acids	Phenolic acids	-3.96291	0.000115095	1.10639	down	SFOT vs BFOT
meta_559	Phenylpropionic acid-O-β-D-glucopyranoside	C15H18O8	Phenolic acids	Phenolic acids	-5.54291	0.000292693	1.10629	down	SFOT vs BFOT
meta_560	1-O-p-Coumaroyl-β-D-glucose	C15H18O8	Phenolic acids	Phenolic acids	-1.46742	0.0011103	1.10345	down	SFOT vs BFOT
meta_561	(2E)-3-[4-(β-D-glucopyranoside)-phenylacrylic]-acid	C15H18O8	Phenolic acids	Phenolic acids	-1.52436	0.00527505	1.08482	down	SFOT vs BFOT
meta_562	(7'R,8'R)-7'8'-dihydro-7'-(5'-hydroxy-3'-methoxphenyl)-3-methoxy-8'-methyl-1-(E)-propenylbenzof-uran	C20H22O4	Lignans and Coumarins	Lignans	-1.60601	0.000289983	1.09166	down	SFOT vs BFOT
meta_567	Cyclic 3',5'-Adenylic acid	C10H12N5O6P	Nucleotides and derivatives	Nucleotides and derivatives	0.0989781	0.00525284	1.07388	up	SFOT vs BFOT
meta_569	1-O-Vanilloyl-D-Glucose	C14H18O9	Phenolic acids	Phenolic acids	-1.38268	0.000373924	1.09275	down	SFOT vs BFOT
meta_571	3,4,5-Trimethoxyphenyl-1-O-Glucoside	C15H22O8	Phenolic acids	Phenolic acids	-2.49818	0.000993923	1.10469	down	SFOT vs BFOT
meta_574	2'-Deoxyadenosine-5'-monophosphate	C10H14N5O6P	Nucleotides and derivatives	Nucleotides and derivatives	-1.71081	0.00295452	1.07551	down	SFOT vs BFOT
meta_575	Pyridoxine-5'-O-glucoside	C14H21NO8	Others	Vitamin	-1.72526	0.000133226	1.09786	down	SFOT vs BFOT
meta_579	2-(3,4-dihydroxyphenyl)ethanediol 1-O-β-D-glucopyranoside	C14H20O9	Phenolic acids	Phenolic acids	-2.45171	0.00605063	1.09318	down	SFOT vs BFOT
meta_580	Koaburaside	C14H20O9	Phenolic acids	Phenolic acids	-2.51012	4.25794e-06	1.10613	down	SFOT vs BFOT
meta_582	Rel-(5R,6S,7R)-5,6,7,8-Tetrahydro-5,6,7-trihydroxy-2-[2-(4-methoxyphenyl)ethyl]chromone	C18H20O6	Others	Others	-2.94308	0.00315847	1.09122	down	SFOT vs BFOT
meta_583	9,10,18-Trihydroxystearic acid	C18H36O5	Lipids	Free fatty acids	0.0989781	0.00525284	1.07388	up	SFOT vs BFOT
meta_586	5-O-Caffeoylshikimic acid	C16H16O8	Phenolic acids	Phenolic acids	-2.26748	0.000326686	1.09729	down	SFOT vs BFOT
meta_589	1-O-p-Coumaroylquinic acid	C16H18O8	Phenolic acids	Phenolic acids	-19.7209	0.00196292	1.1026	down	SFOT vs BFOT
meta_596	2,4,2',4'-tetrahydroxy-3'-prenylchalcone	C20H20O5	Flavonoids	Chalcones	-2.34758	0.000300861	1.10373	down	SFOT vs BFOT
meta_597	1-O-Caffeoyl-β-D-glucose	C15H18O9	Phenolic acids	Phenolic acids	0.0989781	0.00525284	1.07388	up	SFOT vs BFOT
meta_599	5,7,3',4'-Tetramethoxyflavone	C19H18O6	Flavonoids	Flavones	0.0989781	0.00525284	1.07388	up	SFOT vs BFOT
meta_600	5,7,8,4'-Tetramethoxyflavone	C19H18O6	Flavonoids	Flavones	0.0989781	0.00525284	1.07388	up	SFOT vs BFOT
meta_603	D-Sucrose*	C12H22O11	Others	Saccharides and Alcohols	-2.77427	0.00308427	1.09914	down	SFOT vs BFOT
meta_604	Lactobiose*	C12H22O11	Others	Saccharides and Alcohols	-2.14578	0.000935274	1.09129	down	SFOT vs BFOT
meta_606	Galactinol*	C12H22O11	Others	Saccharides and Alcohols	-2.78688	0.00394729	1.09671	down	SFOT vs BFOT
meta_607	D-Trehalose*	C12H22O11	Others	Saccharides and Alcohols	-2.25394	0.00154873	1.09608	down	SFOT vs BFOT
meta_608	Melibiose*	C12H22O11	Others	Saccharides and Alcohols	-2.41059	0.00995008	1.07542	down	SFOT vs BFOT
meta_611	Cocamidopropyl betaine	C19H38N2O3	Alkaloids	Alkaloids	-0.70307	0.000373975	1.09046	down	SFOT vs BFOT
meta_614	5,7-Dihydroxy-3',4',5'-trimethoxyflavone	C18H16O7	Flavonoids	Flavones	0.0989781	0.00525284	1.07388	up	SFOT vs BFOT
meta_615	Dihydrocaffeoylglucose	C15H20O9	Phenolic acids	Phenolic acids	-5.29479	0.000820106	1.10489	down	SFOT vs BFOT
meta_617	syringic acid 4-O-rhamnopyranoside	C15H20O9	Lignans and Coumarins	Lignans	-0.624097	0.00349676	1.05709	down	SFOT vs BFOT
meta_625	methyl 6-O-galloyl-β-D-gluco-pyranosid	C14H18O10	Phenolic acids	Phenolic acids	-1.09042	0.0027855	1.07385	down	SFOT vs BFOT
meta_626	3,4,5-Trimethoxyphenyl-1-O-β-D-glucopyranoside	C15H22O9	Phenolic acids	Phenolic acids	-2.65439	0.00325413	1.09384	down	SFOT vs BFOT
meta_627	Adenosine 5'-monophosphate	C10H14N5O7P	Nucleotides and derivatives	Nucleotides and derivatives	-1.36264	4.63204e-05	1.10327	down	SFOT vs BFOT
meta_629	Esculetin-7-O-quinic acid	C16H16O9	Lignans and Coumarins	Coumarins	-18.7502	0.00948314	1.08624	down	SFOT vs BFOT
meta_633	Neochlorogenic acid (5-O-caffeoylquinic acid)*	C16H18O9	Phenolic acids	Phenolic acids	-18.8512	0.000460823	1.10592	down	SFOT vs BFOT
meta_635	Chlorogenic acid (3-O-caffeoylquinic acid)*	C16H18O9	Phenolic acids	Phenolic acids	-18.9364	0.0035492	1.09912	down	SFOT vs BFOT
meta_636	Sesamin	C20H18O6	Lignans and Coumarins	Lignans	-10.7926	0.00322225	1.09984	down	SFOT vs BFOT
meta_638	1-Linoleoylglycerol*	C21H38O4	Lipids	Glycerol ester	-0.409245	0.0017622	1.07082	down	SFOT vs BFOT
meta_640	Homovanilloylquinic acid	C16H20O9	Phenolic acids	Phenolic acids	-17.2187	0.00758533	1.09033	down	SFOT vs BFOT
meta_641	1-O-Feruloyl-β-D-glucose	C16H20O9	Phenolic acids	Phenolic acids	-14.2009	0.00330281	1.09966	down	SFOT vs BFOT
meta_642	Ferulic acid-4-O-glucoside	C16H20O9	Phenolic acids	Phenolic acids	-19.752	0.0057639	1.09429	down	SFOT vs BFOT
meta_646	Epipinoresinol*	C20H22O6	Lignans and Coumarins	Lignans	-3.38344	0.00217807	1.10183	down	SFOT vs BFOT
meta_648	Matairesinol	C20H22O6	Lignans and Coumarins	Lignans	-3.00656	0.000421679	1.10492	down	SFOT vs BFOT
meta_649	Pinoresinol*	C20H22O6	Lignans and Coumarins	Lignans	-3.21249	0.000856849	1.10479	down	SFOT vs BFOT
meta_650	Rosmarinic acid	C18H16O8	Phenolic acids	Phenolic acids	-3.37354	0.00625541	1.09316	down	SFOT vs BFOT
meta_652	(-)-Lariciresinol	C20H24O6	Lignans and Coumarins	Lignans	-1.50193	0.00208939	1.09846	down	SFOT vs BFOT
meta_653	(7S,8R)-dihydrodehydrodiconferyl alcohol	C20H24O6	Lignans and Coumarins	Lignans	-1.46694	5.06898e-05	1.1005	down	SFOT vs BFOT
meta_657	scopoletin-7-O-glucuronide	C16H16O10	Lignans and Coumarins	Coumarins	-1.61029	0.00586162	1.04316	down	SFOT vs BFOT
meta_658	1-O-Feruloylquinic acid*	C17H20O9	Phenolic acids	Phenolic acids	-2.01478	0.000421774	1.09069	down	SFOT vs BFOT
meta_659	3-O-Feruloylquinic acid*	C17H20O9	Phenolic acids	Phenolic acids	-7.15712	0.00141112	1.10378	down	SFOT vs BFOT
meta_661	Trihydroxycinnamoylquinic acid	C16H20O10	Phenolic acids	Phenolic acids	-2.18407	0.00870721	1.05137	down	SFOT vs BFOT
meta_662	4-Ketopinoresinol	C20H20O7	Others	Others	-3.22875	0.00349257	1.09787	down	SFOT vs BFOT
meta_663	Sinensetin (5,6,7,3',4'-Pentamethoxyflavone)	C20H20O7	Flavonoids	Flavones	0.0989781	0.00525284	1.07388	up	SFOT vs BFOT
meta_664	3',4',5',5,7-Pentamethoxyflavone	C20H20O7	Flavonoids	Flavones	0.0989781	0.00525284	1.07388	up	SFOT vs BFOT
meta_665	Isosinensetin	C20H20O7	Flavonoids	Flavones	0.0989781	0.00525284	1.07388	up	SFOT vs BFOT
meta_667	3,5,7,3′4′-Pentamethoxyflavone	C20H20O7	Flavonoids	Flavones	0.0989781	0.00525284	1.07388	up	SFOT vs BFOT
meta_672	D-Threo-guaiacylglycerol-7-O-β-D-glucoside	C16H24O10	Phenolic acids	Phenolic acids	-4.10955	0.000165232	1.10602	down	SFOT vs BFOT
meta_673	Riboflavin (Vitamin B2)	C17H20N4O6	Others	Vitamin	-1.60224	0.000703366	1.09017	down	SFOT vs BFOT
meta_674	guaiacylglycerol-β-coniferyl ether	C20H24O7	Lignans and Coumarins	Lignans	-3.99862	0.000130518	1.10652	down	SFOT vs BFOT
meta_675	(7'R)-7'-Hydroxylariciresinol	C20H24O7	Others	Others	-3.96934	0.000498796	1.10556	down	SFOT vs BFOT
meta_676	Quercetin-3-O-Sulfonate	C15H10O9S	Flavonoids	Flavonols	-11.671	0.00601653	1.09374	down	SFOT vs BFOT
meta_677	Succinyladenosine	C14H17N5O8	Nucleotides and derivatives	Nucleotides and derivatives	-1.71747	0.00750716	1.08919	down	SFOT vs BFOT
meta_678	S-(5'-Adenosy)-L-homocysteine	C14H20N6O5S	Amino acids and derivatives	Amino acids and derivatives	-1.33531	0.000512719	1.08645	down	SFOT vs BFOT
meta_681	5'-Glucosyloxyjasmanic acid	C18H28O9	Phenolic acids	Phenolic acids	-6.05025	0.000165359	1.10631	down	SFOT vs BFOT
meta_683	Ribosyladenosine	C15H21N5O8	Nucleotides and derivatives	Nucleotides and derivatives	-2.14866	0.000897217	1.09839	down	SFOT vs BFOT
meta_684	1-O-p-Hydroxycinnamoyl-3-O-caffeoylglycerol	C21H20O8	Phenolic acids	Phenolic acids	-12.7434	0.00243961	1.10155	down	SFOT vs BFOT
meta_687	Benzyl-(2''-O-xylosyl)glucoside	C18H26O10	Phenolic acids	Phenolic acids	-12.2741	0.000563009	1.10569	down	SFOT vs BFOT
meta_689	Uridine 5'-diphosphate	C9H14N2O12P2	Nucleotides and derivatives	Nucleotides and derivatives	-1.35502	0.000918279	1.07947	down	SFOT vs BFOT
meta_691	Chrysin-5-O-glucoside (Toringin)*	C21H20O9	Flavonoids	Flavones	-2.41855	2.22514e-05	1.10326	down	SFOT vs BFOT
meta_700	Lirioresinol A	C22H26O8	Lignans and Coumarins	Lignans	-2.11708	0.00147638	1.10299	down	SFOT vs BFOT
meta_701	syringaresinol	C22H26O8	Lignans and Coumarins	Lignans	-2.19999	0.000988664	1.10157	down	SFOT vs BFOT
meta_709	Ditartaroyl-hydroxycoumarin	C17H14O13	Lignans and Coumarins	Coumarins	-2.71234	0.00178133	1.09867	down	SFOT vs BFOT
meta_712	1-O-Feruloyl-3-O-caffeoylglycerol	C22H22O9	Lipids	Glycerol ester	0.0989781	0.00525284	1.07388	up	SFOT vs BFOT
meta_713	Caffeoyl(p-Hydroxybenzoyl)tartaric acid	C20H16O11	Phenolic acids	Phenolic acids	-12.6256	0.00582609	1.09414	down	SFOT vs BFOT
meta_715	Isovitexin	C21H20O10	Flavonoids	Flavonoid carbonoside	0.0989781	0.00525284	1.07388	up	SFOT vs BFOT
meta_728	Naringenin-4'-O-glucoside	C21H22O10	Flavonoids	Flavanones	-0.880367	0.000783298	1.08508	down	SFOT vs BFOT
meta_734	Dihydrocharcone-4'-O-glucoside	C21H24O10	Flavonoids	Chalcones	-3.08789	0.00594266	1.0935	down	SFOT vs BFOT
meta_736	Phloretin-2'-O-glucoside (Phlorizin)	C21H24O10	Flavonoids	Chalcones	-2.83246	0.00345466	1.09768	down	SFOT vs BFOT
meta_745	Quercetin-3-O-rhamnoside(Quercitrin)	C21H20O11	Flavonoids	Flavonols	-20.7221	0.0094543	1.0863	down	SFOT vs BFOT
meta_750	Myricetin-3-O-arabinoside*	C20H18O12	Flavonoids	Flavonols	-15.2386	0.004819	1.09634	down	SFOT vs BFOT
meta_751	Myricetin-3-O-xyloside*	C20H18O12	Flavonoids	Flavonols	-15.583	0.0048988	1.09617	down	SFOT vs BFOT
meta_752	Taxifolin-3-O-rhamnoside (Astilbin)	C21H22O11	Flavonoids	Flavanonols	-15.7064	0.00010917	1.10669	down	SFOT vs BFOT
meta_756	3,4,2',4',6'-Pentahydroxychalcone-4'-O-glucoside	C21H22O11	Flavonoids	Chalcones	-1.52112	0.00500236	1.09058	down	SFOT vs BFOT
meta_760	Eriodictyol-3'-O-glucoside	C21H22O11	Flavonoids	Flavanones	-1.17934	0.00197979	1.07366	down	SFOT vs BFOT
meta_763	2-O-Salicyl-6-O-Galloyl-D-Glucose	C20H20O12	Phenolic acids	Phenolic acids	-1.0825	0.0052199	1.08441	down	SFOT vs BFOT
meta_764	Sieboldin	C21H24O11	Flavonoids	Chalcones	-2.24592	0.0067421	1.07111	down	SFOT vs BFOT
meta_766	3-Hydroxyphloretin-4'-O-glucoside	C21H24O11	Flavonoids	Chalcones	-12.1889	0.00345368	1.09933	down	SFOT vs BFOT
meta_767	Dihydromarein	C21H24O11	Flavonoids	Chalcones	-3.40236	0.00319183	1.09654	down	SFOT vs BFOT
meta_769	Epicatechin-3'-O-β-D-glucopyranoside	C21H24O11	Flavonoids	Flavanols	-0.473297	0.00388579	1.06005	down	SFOT vs BFOT
meta_771	LysoPE 16:0(2n isomer)*	C21H44NO7P	Lipids	LPE	-0.545405	0.00027142	1.09928	down	SFOT vs BFOT
meta_772	LysoPE 16:0*	C21H44NO7P	Lipids	LPE	-0.485585	0.00133035	1.09699	down	SFOT vs BFOT
meta_774	4-hydroxy-3-methoxyphenyl 1-O-β-D-(6'-O-galloyol)-glucopyranoside	C20H22O12	Phenolic acids	Phenolic acids	-2.25948	0.00183823	1.08654	down	SFOT vs BFOT
meta_776	Flavin Single Nucleotide(FMN)	C17H21N4O9P	Nucleotides and derivatives	Nucleotides and derivatives	-1.59325	0.000907023	1.09511	down	SFOT vs BFOT
meta_781	L-Aspartic acid-O-diglucoside	C16H27NO14	Amino acids and derivatives	Amino acids and derivatives	-1.64011	0.000227948	1.10033	down	SFOT vs BFOT
meta_782	Anthranilate-1-O-Sophoroside	C19H27NO12	Phenolic acids	Phenolic acids	-3.72314	0.000448977	1.10364	down	SFOT vs BFOT
meta_783	3,3'-O-Dimethylellagic acid-4'-O-arabinoside	C21H18O12	Tannins	Tannin	-13.4346	0.00194558	1.10264	down	SFOT vs BFOT
meta_784	Kaempferol-7-O-glucuronide	C21H18O12	Flavonoids	Flavonols	-15.7124	0.0032318	1.09982	down	SFOT vs BFOT
meta_785	Vnilloylcaffeoyltartaric acid	C21H18O12	Phenolic acids	Phenolic acids	-2.59765	0.00674583	1.09048	down	SFOT vs BFOT
meta_790	Isorhamnetin-3-O-rhamnoside	C22H22O11	Flavonoids	Flavonols	0.0989781	0.00525284	1.07388	up	SFOT vs BFOT
meta_820	hederagenin	C30H48O4	Terpenoids	Triterpene	-1.8008	0.00699384	1.08595	down	SFOT vs BFOT
meta_821	Maslinic acid	C30H48O4	Terpenoids	Triterpene	-1.16218	0.00303196	1.07688	down	SFOT vs BFOT
meta_822	Corosolic acid	C30H48O4	Terpenoids	Triterpene	-1.03216	0.00995213	1.08262	down	SFOT vs BFOT
meta_823	Pomolic acid	C30H48O4	Terpenoids	Triterpene	-1.92745	0.000653973	1.09986	down	SFOT vs BFOT
meta_824	3,24-Dihydroxy-17,21-semiacetal-12(13)oleanolic fruit	C30H48O4	Terpenoids	Triterpene	-1.05316	0.00280708	1.08803	down	SFOT vs BFOT
meta_825	2,3-dihydroxy-12-ursen-28-oic acid	C30H48O4	Terpenoids	Triterpene	-1.95634	0.000769268	1.08332	down	SFOT vs BFOT
meta_826	10-Formyltetrahydrofuran	C20H23N7O7	Alkaloids	Alkaloids	-2.19631	0.00487804	1.09599	down	SFOT vs BFOT
meta_833	3,4-Digalloylshikimic acid	C21H18O13	Phenolic acids	Phenolic acids	-0.892344	0.00099425	1.09624	down	SFOT vs BFOT
meta_849	LysoPE 18:1*	C23H46NO7P	Lipids	LPE	-0.466181	0.00132656	1.096	down	SFOT vs BFOT
meta_851	Myricetin-3-O-glucoside	C21H20O13	Flavonoids	Flavonols	-4.32719	0.00604205	1.09336	down	SFOT vs BFOT
meta_852	3',5',5,7-Tetrahydroxy-4'-methoxyflavanone-3'-O-glucoside	C22H24O12	Flavonoids	Flavones	-4.27167	0.00620446	1.09318	down	SFOT vs BFOT
meta_855	LysoPE 18:0	C23H48NO7P	Lipids	LPE	-1.36136	0.00107658	1.09775	down	SFOT vs BFOT
meta_858	5-O-p-Coumaroylshikimic acid O-glucoside	C22H26O12	Phenolic acids	Phenolic acids	-11.8032	0.00648952	1.09271	down	SFOT vs BFOT
meta_863	Cistanoside F	C21H28O13	Phenolic acids	Phenolic acids	-15.5492	0.00783695	1.08979	down	SFOT vs BFOT
meta_872	tricin-7-O-Glucoside	C23H24O12	Flavonoids	Flavones	-3.93737	0.00888414	1.08056	down	SFOT vs BFOT
meta_873	Jaceosidin-7-O-Glucoside	C23H24O12	Flavonoids	Flavones	-13.131	0.00802298	1.08939	down	SFOT vs BFOT
meta_876	1-O-Caffeoyl-4-O-galloyl-β-D-glucose	C22H22O13	Phenolic acids	Phenolic acids	-17.3032	0.00318229	1.09993	down	SFOT vs BFOT
meta_879	LysoPC 16:0(2n isomer)*	C24H50NO7P	Lipids	LPC	-0.666467	0.000281076	1.09482	down	SFOT vs BFOT
meta_880	LysoPC 16:0*	C24H50NO7P	Lipids	LPC	-0.743733	0.000334657	1.09704	down	SFOT vs BFOT
meta_882	5-O-p-Coumaroylquinic acid O-glucoside	C22H28O13	Phenolic acids	Phenolic acids	-12.5643	0.0014265	1.10378	down	SFOT vs BFOT
meta_883	p-Coumaroylsinapoyltartaric acid	C24H22O12	Phenolic acids	Phenolic acids	-12.1146	0.00106485	1.10458	down	SFOT vs BFOT
meta_884	Sinapoyl-p-coumaroyltartaric acid	C24H22O12	Phenolic acids	Phenolic acids	-1.50495	0.00586545	1.03862	down	SFOT vs BFOT
meta_887	1,6-Di-O-caffeoyl-β-D-glucose	C24H24O12	Phenolic acids	Phenolic acids	0.0989781	0.00525284	1.07388	up	SFOT vs BFOT
meta_889	1-O-Caffeoyl-(6-O-glucosyl)-β-D-glucose	C21H28O14	Phenolic acids	Phenolic acids	0.0989781	0.00525284	1.07388	up	SFOT vs BFOT
meta_897	Isolariciresinol-9'-O-rhamnoside (Aviculin)	C26H34O10	Lignans and Coumarins	Lignans	-13.7364	0.00273315	1.10091	down	SFOT vs BFOT
meta_898	Chestnutlignansoide	C26H34O10	Lignans and Coumarins	Lignans	-2.41596	0.000982337	1.09383	down	SFOT vs BFOT
meta_902	5,6,3′,4′-Tetrahydroxy-3,7-dimethoxyflavone-6-O-glucoside	C23H24O13	Flavonoids	Flavones	-4.30757	1.92049e-05	1.10544	down	SFOT vs BFOT
meta_903	8R-Dihydrodehydrodiconferyl alcohol 4-O-β-D-glucopyranoside	C25H32O11	Lignans and Coumarins	Lignans	-2.26908	1.99255e-05	1.10677	down	SFOT vs BFOT
meta_904	LysoPC 17:0	C25H52NO7P	Lipids	LPC	-1.07024	0.00246888	1.09959	down	SFOT vs BFOT
meta_908	LysoPC 18:3(2n isomer)*	C26H48NO7P	Lipids	LPC	-0.923713	0.00023571	1.09827	down	SFOT vs BFOT
meta_910	Sinapoylcaffeoyltartaric acid	C24H22O13	Phenolic acids	Phenolic acids	-2.86985	4.33158e-06	1.10528	down	SFOT vs BFOT
meta_913	LysoPC 18:2(2n isomer)*	C26H50NO7P	Lipids	LPC	-1.41975	0.000798123	1.09963	down	SFOT vs BFOT
meta_915	Matairesinol-4'-O-glucoside (Matairesinoside)	C26H32O11	Lignans and Coumarins	Lignans	-1.36584	0.00451392	1.09393	down	SFOT vs BFOT
meta_918	2α,3β,19α,23,24-Pentahydroxyolean-12-en-28-oic acid	C30H48O7	Terpenoids	Triterpene	0.0989781	0.00525284	1.07388	up	SFOT vs BFOT
meta_919	1β,2α,3α,19α,23-Pentahydroxyurs-12-en-28-oic acid	C30H48O7	Terpenoids	Triterpene	-9.42349	0.00352072	1.09918	down	SFOT vs BFOT
meta_922	Rosmarinic acid-3'-O-glucoside	C24H26O13	Phenolic acids	Phenolic acids	-16.0087	0.00638293	1.09294	down	SFOT vs BFOT
meta_927	Secoisolariciresinol 4-O-glucoside	C26H36O11	Lignans and Coumarins	Lignans	-0.36737	0.00672188	1.0349	down	SFOT vs BFOT
meta_928	7R,8S-erythro-3',4,9,9'-tetrahydroxy-3-methoxy-8-O-4'-neolignan-7-O-glucopyr-anoside,	C25H34O12	Lignans and Coumarins	Lignans	-1.13616	0.00604645	1.0895	down	SFOT vs BFOT
meta_931	Fraxetin-7,8-di-O-glucoside	C22H28O15	Lignans and Coumarins	Coumarins	-14.1654	0.000312494	1.10624	down	SFOT vs BFOT
meta_944	5'-Methoxymatairesinoside	C27H34O12	Lignans and Coumarins	Lignans	-15.8984	0.00320978	1.09987	down	SFOT vs BFOT
meta_945	Eucommin A	C27H34O12	Lignans and Coumarins	Lignans	-6.17003	0.00149377	1.10323	down	SFOT vs BFOT
meta_946	5'-Methoxyisolariciresinol-9'-O-glucoside	C27H36O12	Lignans and Coumarins	Lignans	-1.55205	3.00986e-05	1.10311	down	SFOT vs BFOT
meta_949	N1,N8-Bis(sinapoyl)spermidine	C29H39N3O8	Alkaloids	Phenolamine	-16.616	0.002945	1.10044	down	SFOT vs BFOT
meta_950	Epicatechin-epiafzelechin	C30H26O11	Flavonoids	Flavanols	-1.83769	0.00241485	1.09409	down	SFOT vs BFOT
meta_956	Theaflavin	C29H24O12	Tannins	Proanthocyanidins	-10.9922	0.00918375	1.08688	down	SFOT vs BFOT
meta_958	Apigenin-6-C-(2''-xylosyl)glucoside	C26H28O14	Flavonoids	Flavonoid carbonoside	0.0989781	0.00525284	1.07388	up	SFOT vs BFOT
meta_960	Quercetin-3-O-xylosyl(1→2)arabinoside	C25H26O15	Flavonoids	Flavonols	0.0989781	0.00525284	1.07388	up	SFOT vs BFOT
meta_961	Phloretin-4'-O-(6''-cinnamoyl)glucoside	C30H30O11	Flavonoids	Chalcones	-5.05647	0.00120967	1.10422	down	SFOT vs BFOT
meta_962	Phloretin-2'-O-(6''-O-xylosyl)glucoside	C26H32O14	Flavonoids	Chalcones	-11.764	0.0024072	1.10162	down	SFOT vs BFOT
meta_965	Tetrahydroxyflavan-(4α-8-epicatechin)	C30H24O12	Flavonoids	Flavanols	-12.3583	0.00197996	1.10256	down	SFOT vs BFOT
meta_968	Procyanidin B4*	C30H26O12	Tannins	Proanthocyanidins	-2.34001	0.0042331	1.0951	down	SFOT vs BFOT
meta_971	Procyanidin B2*	C30H26O12	Tannins	Proanthocyanidins	-2.23551	0.000654634	1.10389	down	SFOT vs BFOT
meta_972	Apigenin-7-O-(6''-p-Coumaryl)glucoside	C30H26O12	Flavonoids	Flavones	-12.4794	0.00299156	1.10034	down	SFOT vs BFOT
meta_974	Apigenin-7-O-rutinoside (Isorhoifolin)	C27H30O14	Flavonoids	Flavones	-1.6464	8.15236e-05	1.1048	down	SFOT vs BFOT
meta_977	Kaempferol-3,7-O-dirhamnoside (Kaempferitrin)	C27H30O14	Flavonoids	Flavonols	-1.81996	0.00674233	1.07103	down	SFOT vs BFOT
meta_980	Epitheaflavic acid-3-O-Gallate	C28H20O14	Flavonoids	Flavanols	-3.3209	0.00195253	1.10255	down	SFOT vs BFOT
meta_984	Isosalipurposide-6''-O-p-coumaric acid	C30H28O12	Flavonoids	Chalcones	-3.68014	0.000244255	1.10529	down	SFOT vs BFOT
meta_985	Naringenin-7-O-Rutinoside(Narirutin)*	C27H32O14	Flavonoids	Flavanones	-9.75649	0.0044711	1.0971	down	SFOT vs BFOT
meta_986	Naringenin-7-O-Neohesperidoside(Naringin)*	C27H32O14	Flavonoids	Flavanones	-11.4688	0.000429273	1.10598	down	SFOT vs BFOT
meta_987	syringaresinol-4'-O-glucopyranosid	C28H36O13	Lignans and Coumarins	Lignans	-2.11438	0.000756902	1.10179	down	SFOT vs BFOT
meta_990	Medioresinol-4'-O-(6'''-acetyl)glucoside	C29H36O13	Lignans and Coumarins	Lignans	-13.7891	0.00112005	1.10446	down	SFOT vs BFOT
meta_991	Luteolin-7-O-(6''-caffeoyl)rhamnoside	C30H26O13	Flavonoids	Flavones	-2.5779	0.00234552	1.10017	down	SFOT vs BFOT
meta_995	Luteolin-7-O-neohesperidoside (Lonicerin)	C27H30O15	Flavonoids	Flavones	-17.9251	0.00480819	1.09636	down	SFOT vs BFOT
meta_998	Apigenin-6,8-di-C-glucoside (Vicenin-2)	C27H30O15	Flavonoids	Flavonoid carbonoside	-9.43104	0.00218469	1.08468	down	SFOT vs BFOT
meta_1001	Kaempferol-3-O-rutinoside(Nicotiflorin)	C27H30O15	Flavonoids	Flavonols	-4.51175	0.00944663	1.08517	down	SFOT vs BFOT
meta_1002	Poncirin (Isosakuranetin-7-O-neohesperidoside)	C28H34O14	Flavonoids	Flavanones	-2.4967	0.00240674	1.10093	down	SFOT vs BFOT
meta_1003	Didymin (Isosakuranetin-7-O-rutinoside)	C28H34O14	Flavonoids	Flavanones	-5.60127	0.0058652	1.09399	down	SFOT vs BFOT
meta_1012	Diosmetin-7-O-Neohesperidoside (Neodiosmin)	C28H32O15	Flavonoids	Flavanones	-11.2271	0.00339405	1.09946	down	SFOT vs BFOT
meta_1023	Kaempferol-3-O-galactoside-4'-O-glucoside	C27H30O16	Flavonoids	Flavonols	0.0989781	0.00525284	1.07388	up	SFOT vs BFOT
meta_1026	Hesperetin-7-O-rutinoside (Hesperidin)*	C28H34O15	Flavonoids	Flavanones	-0.902362	0.00427955	1.05633	down	SFOT vs BFOT
meta_1030	1,6-Di-O-galloyl-3-O-cinnamoyl-β-D-glucose	C29H26O15	Phenolic acids	Phenolic acids	-5.33688	0.000624658	1.10553	down	SFOT vs BFOT
meta_1035	Rhamnazin 3-Glucosyl-Arabinofuranoside	C28H32O16	Flavonoids	Flavonols	-0.669417	0.00748322	1.02836	down	SFOT vs BFOT
meta_1037	6-C-Methylquercetin-3-O-rutinoside	C28H32O16	Flavonoids	Flavonols	-14.4315	0.00233629	1.10178	down	SFOT vs BFOT
meta_1045	Myricetin-3-O-rutinoside	C27H30O17	Flavonoids	Flavonols	-15.2473	0.00638465	1.09293	down	SFOT vs BFOT
meta_1048	1,6-Di-O-galloyl-2-O-p-coumaroyl-β-D-glucose	C29H26O16	Phenolic acids	Phenolic acids	-3.11537	1.63164e-05	1.10498	down	SFOT vs BFOT
meta_1050	Isocorilagin	C27H22O18	Tannins	Tannin	-3.61179	0.000320013	1.10012	down	SFOT vs BFOT
meta_1052	Galloyl-ellagyl-glucose	C27H22O18	Tannins	Tannin	-3.14559	0.000165332	1.104	down	SFOT vs BFOT
meta_1058	Luteolin-7-O-(6''-eudesmyl)glucoside	C31H30O15	Flavonoids	Flavones	-2.51673	0.00999265	1.07342	down	SFOT vs BFOT
meta_1061	Furosin	C27H22O19	Tannins	Tannin	0.0989781	0.00525284	1.07388	up	SFOT vs BFOT
meta_1062	D(+)-Melezitose O-rhamnoside	C24H42O20	Others	Saccharides and Alcohols	0.0989781	0.00525284	1.07388	up	SFOT vs BFOT
meta_1064	Nicotinic acid adenine dinucleotide	C21H27N7O14P2	Nucleotides and derivatives	Nucleotides and derivatives	-1.39903	0.000320704	1.09071	down	SFOT vs BFOT
meta_1069	Quercetin-3-O-(2''-malonyl)glucoside-7-O-arabinoside	C29H30O19	Flavonoids	Flavonols	0.0989781	0.00525284	1.07388	up	SFOT vs BFOT
meta_1071	Licorice glycoside C2	C36H38O16	Flavonoids	Flavanones	-14.1757	0.0082553	1.08889	down	SFOT vs BFOT
meta_1073	Luteolin-7-O-(2''-O-rhamnosyl)rutinoside	C33H40O19	Flavonoids	Flavones	-1.92356	0.00314318	1.06404	down	SFOT vs BFOT
meta_1074	Luteolin-7-O-rutinoside-5-O-rhamnoside	C33H40O19	Flavonoids	Flavones	-9.80297	0.00596901	1.09384	down	SFOT vs BFOT
meta_1081	3-Hydroxyphloretin-4'-O-[4'',6''-O-(S)-HHDP]-β-D-glucoside	C35H30O19	Flavonoids	Chalcones	-11.859	0.00605656	1.09364	down	SFOT vs BFOT
meta_1082	3-Hydroxyphloretin-4'-O-(4'',6''-di-O-galloyl)glucoside	C35H32O19	Flavonoids	Chalcones	-13.8507	0.00726272	1.09103	down	SFOT vs BFOT
meta_1086	quercetin 3-O-α-rhamnopyranosyl (1→2)-[α-rhamnopyranosyl (1→6)]-β-glucopyranoside	C33H40O20	Flavonoids	Flavonols	-12.5717	3.41378e-05	1.10686	down	SFOT vs BFOT
meta_1088	Isorhamnetin-3-O-rutinoside-7-O-rhamnoside	C34H42O20	Flavonoids	Flavonols	-9.2467	0.00196057	1.10261	down	SFOT vs BFOT
meta_1089	Quercetin-3-O-rutinoside-7-O-glucoside	C33H40O21	Flavonoids	Flavonols	-2.54858	0.000339949	1.09069	down	SFOT vs BFOT
meta_1096	Tellimagrandin I	C34H26O22	Tannins	Tannin	-1.46894	0.00305181	1.08399	down	SFOT vs BFOT
meta_1101	2-O-Trigalloyl-glucose-glucose	C33H34O23	Phenolic acids	Phenolic acids	0.0989781	0.00525284	1.07388	up	SFOT vs BFOT
meta_1103	Catechin-catechin-catechin	C45H38O18	Flavonoids	Flavanols	-3.22475	0.00259696	1.08842	down	SFOT vs BFOT
meta_1104	Procyanidin C1*	C45H38O18	Tannins	Proanthocyanidins	-1.62637	0.00614222	1.08471	down	SFOT vs BFOT
meta_1105	Procyanidin C2*	C45H38O18	Tannins	Proanthocyanidins	-1.10341	0.00290498	1.05926	down	SFOT vs BFOT
meta_1109	Geraniinic acid C	C41H28O27	Tannins	Tannin	-12.275	0.00156637	1.10347	down	SFOT vs BFOT
Note：COT represented ordinary Camellia oleifera, SFOT represented small Camellia oleifera, and BFOT represented large Camellia oleifera.
